# Supplementary material for: A Trypanosoma cruzi zinc finger protein that is implicated in the control of epimastigote-specific gene expression and metacyclogenesis
Source: Parasitology. 2020 Nov 16;148(10):1171–85. doi: 10.1017/S0031182020002176 (PMC8312218; doi:10.1017/S0031182020002176)
Supplement: Supplementary file 1 [file S0031182020002176sup001.zip]

Archive with 10 entries (10 files):
- S0031182020002176sup001.tif
- S0031182020002176sup002.tif
- S0031182020002176sup003.tif
- S0031182020002176sup004.xlsx
- S0031182020002176sup005.docx
- S0031182020002176sup006.docx
- S0031182020002176sup007.xlsx
- S0031182020002176sup008.xlsx
- S0031182020002176sup009.xlsx
- S0031182020002176sup010.xlsx
