# Supplementary material for: A Trypanosoma cruzi zinc finger protein that is implicated in the control of epimastigote-specific gene expression and metacyclogenesis
Source: Parasitology. 2020 Nov 16;148(10):1171–85. doi: 10.1017/S0031182020002176 (PMC8312218; doi:10.1017/S0031182020002176)
Supplement: Supplementary file 1 [file S0031182020002176sup001.zip › S0031182020002176sup004.xlsx]

## Sheet: Table S1
Table S1: Summary of samples collected, mapping statistics and experimental metadata
Lab sample ID	Accession Number	Alias used in some figures	Developmental stage	Clone	Infected	Batch	Number of reads that pass Illumina filter	Total number of reads mapped	% of total reads mapped	Reads mapped to T. cruzi CL Brener 8.1	Reads mapped to H. sapiens hg38	% of mapped reads belonging to T. cruzi CL Brener 8.1	% of mapped reads belonging to H. sapiens hg38
HPGL0475	SAMN07291202	CLBr.A60.1	Amastigote 60 hpi	CL Brener	Y	20121216	122215032	112803140	0.922989	14141199	98661941	0.125362	0.874638
HPGL0476	SAMN07291204	CLBr.A60.3			Y	20121216	100238716	92420686	0.922006	8493782	83926904	0.0919035	0.908097
HPGL0482	SAMN07291203	CLBr.A60.2			Y	20121216	94665058	87115475	0.92025	8947962	78167513	0.102714	0.897286
HPGL0481	SAMN07290964	CLBr.Tryp.3	Trypomastigote	CL Brener	N	20140601	102571998	92052266	0.897441	92052266	NA	1	NA
HPGL0490	SAMN07290962	CLBr.Tryp.1			N	19700101	93463730	82016187	0.877519	82016187	NA	1	NA
HPGL0488	SAMN07290963	CLBr.Tryp.2			N	20140601	109810272	98242222	0.894654	98242222	NA	1	NA
HPGL0483	Pending: PRJNA389926	CLBr.Epi.1	Epimastigote	CL Brener	N	20140601	33680621	24932294	0.740256	24932294	NA	1	NA
HPGL0486	Pending: PRJNA389926	CLBr.Epi.2			N	20140508	49547924	36541063	0.737489	36541063	NA	1	NA
HPGL0487	Pending: PRJNA389926	CLBr.Epi.3			N	20140508	40660345	29823376	0.733476	29823376	NA	1	NA
Total							746853696	655946709	0.87828	395190351	260756358	0.602473	0.397527

## Sheet: mapping_pct
Alias used in some figures	Total number of reads mapped	Reads mapped to T. cruzi CL Brener 8.1	Percent mapping
CLB_ama60.1	112803140	14141199	0.125362
CLB_ama60.2	92420686	8493782	0.0919035
CLB_ama60.3	87115475	8947962	0.102714
CLB_ama60	9.74464e+07	1.05276e+07	0.10666
CL14_ama60.1	58860711	4205223	0.0714436
CL14_ama60.2	105055679	6774939	0.064489
CL14_ama60.3	60855520	3909457	0.0642416
CL14_ama60	74923970	4.96321e+06	0.0667248
CLB_trypo.1	92052266	92052266	1
CLB_trypo.2	82016187	82016187	1
CLB_trypo.3	98242222	98242222	1
CLB_tryp	90770225	90770225	1
CL14_trypo.1	66239477	66239477	1
CL14_trypo.2	61965400	61965400	1
CL14_trypo.3	74965544	74965544	1
CL14_tryp	6.77235e+07	6.77235e+07	1
CLB_epi.1	58695502	58695502	1
CLB_epi.2	86709132	86709132	1
CLB_epi.3	70999582	70999582	1
	7.21347e+07	7.21347e+07	1
CL14_epi.1	53562767	53562767	1
CL14_epi.2	69654101	69654101	1
CL14_epi.3	70371255	70371255	1
	6.45294e+07	6.45294e+07	1
24	2048069040	1086849589	0.53067
