# Supplementary material for: A Trypanosoma cruzi zinc finger protein that is implicated in the control of epimastigote-specific gene expression and metacyclogenesis
Source: Parasitology. 2020 Nov 16;148(10):1171–85. doi: 10.1017/S0031182020002176 (PMC8312218; doi:10.1017/S0031182020002176)
Supplement: Supplementary file 1 [file S0031182020002176sup001.zip › S0031182020002176sup007.xlsx]

## Sheet: legend
Table S4.a: Differently expressed (DE) genes in CL Brener epimastigotes, tissue culture derived
trypomastigotes and intracellular amastigotes.
Columns used in the following tables.
column.name	column.definition
	The contrasts were performed using surrogates from sva/ruv/etc.
The first ~3-10 columns of each sheet:	are annotations provided by our chosen annotation source for this experiment.
deseq_logfc	The log2 fold change reported by DESeq2.
deseq_adjp	The adjusted-p value reported by DESeq2.
The next 7 columns	Statistics generated by DESeq2.
deseq_logfc_rep	The log2 fold change reported by DESeq2, again.
deseq_adjp_rep	The adjusted-p value reported by DESeq2, again.
deseq_basemean	The base mean of all samples according to DESeq2.
deseq_lfcse	The standard error observed given the log2 fold change.
deseq_stat	T-statistic reported by DESeq2 given the log2FC and observed variances.
deseq_p	Resulting p-value.
deseq_adjp_fdr	p-value adjusted with fdr
deseq_q	False-positive corrected p-value.
The last columns: fourth plot	Scatter plot of the adjusted/normalized counts for each coefficient from DESeq.
	If this data was adjusted with sva, check for a sheet 'original_pvalues' at the end.

## Sheet: epi_over_a60h
Table S4.b: Combined Differential Expression of epi_over_a60h; Contrast
numerator: CLBrEpi. Contrast denominator: CLBrA60.
row.names	geneid	txtype	txchrom	txstrand	width	genedescription	deseq_logfc	deseq_adjp	deseq_basemean	deseq_lfcse	deseq_stat	deseq_p	deseq_adjp_fdr	lfc_meta	lfc_var	lfc_varbymed	p_meta	p_var
TcCLB.508741.80	TcCLB.508741.80	mRNA	TcChr24-P	+	360	mucin TcSMUGS, putative	7.293	5.33e-09	55.62	1.188	6.137	8.393e-10	5.330e-09	6.558	5.826e-01	8.883e-02	5.234e-10	2.084e-19
TcCLB.509601.140	TcCLB.509601.140	mRNA	TcChr22-P	+	543	hypothetical protein	6.868	2.264e-260	2451	0.1982	34.66	3.386e-263	2.263e-260	6.621	0.000e+00	0.000e+00	3.127e-13	2.933e-25
TcCLB.510103.24	TcCLB.510103.24	mRNA	TcChr27-S	-	1854	hypothetical protein, conserved	6.775	0	4862	0.1371	49.42	0	0.000e+00	6.702	6.581e-02	9.819e-03	3.258e-16	3.185e-31
TcCLB.506357.50	TcCLB.506357.50	mRNA	TcChr40-S	+	1179	alcohol dehydrogenase, putative	6.692	4.579e-295	2970	0.1814	36.9	4.982e-298	4.579e-295	6.509	1.556e-03	2.391e-04	8.387e-12	2.110e-22
TcCLB.509713.30	TcCLB.509713.30	mRNA	TcChr27-P	-	1854	hypothetical protein, conserved	6.64	0	3191	0.1604	41.39	0	0.000e+00	6.353	1.320e-02	2.078e-03	7.973e-14	1.907e-26
TcCLB.508741.60	TcCLB.508741.60	mRNA	TcChr24-P	+	405	mucin TcSMUGS, putative	6.125	1.052e-29	182.4	0.5286	11.59	4.842e-31	1.052e-29	6.009	5.815e-02	9.678e-03	6.960e-08	1.453e-14
TcCLB.508017.30	TcCLB.508017.30	mRNA	TcChr31-P	+	594	amino acid transporter, putative (fragment)	5.89	0	2964	0.1513	38.92	0	0.000e+00	5.711	0.000e+00	0.000e+00	1.312e-13	5.167e-26
TcCLB.511277.60	TcCLB.511277.60	mRNA	TcChr40-P	+	1179	alcohol dehydrogenase, putative	5.877	1.114e-264	1906	0.1682	34.95	1.515e-267	1.114e-264	5.663	5.974e-04	1.055e-04	2.420e-13	1.757e-25
TcCLB.511807.220	TcCLB.511807.220	mRNA	TcChr13-P	-	504	hypothetical protein	5.787	3.725e-283	3974	0.1601	36.15	4.39e-286	3.725e-283	5.679	2.958e-02	5.207e-03	5.353e-10	8.597e-19
TcCLB.508741.70	TcCLB.508741.70	mRNA	TcChr24-P	+	366	mucin TcSMUGS, putative	5.715	4.931e-26	137	0.528	10.82	2.631e-27	4.931e-26	5.432	1.288e-02	2.371e-03	1.530e-08	7.026e-16
TcCLB.508741.50	TcCLB.508741.50	mRNA	TcChr24-P	+	657	mucin TcSMUGS, putative	5.626	0	2508	0.1386	40.59	0	0.000e+00	5.443	2.551e-04	4.688e-05	2.112e-14	1.338e-27
TcCLB.508741.40	TcCLB.508741.40	mRNA	TcChr24-P	+	459	mucin TcSMUGS, putative	5.62	9.907e-203	1269	0.1838	30.58	2.515e-205	9.907e-203	5.411	5.695e-04	1.053e-04	6.810e-13	1.391e-24
TcCLB.510257.80	TcCLB.510257.80	mRNA	TcChr20-S	+	1425	cytosolic nonspecific dipeptidase, putative	5.544	0	2483	0.1383	40.08	0	0.000e+00	5.359	1.776e-03	3.315e-04	1.530e-14	7.023e-28
TcCLB.511685.20	TcCLB.511685.20	mRNA	TcChr24-S	+	318	mucin TcSMUGS, putative	5.522	1.844e-115	614.3	0.2394	23.06	1.154e-117	1.845e-115	5.249	2.781e-03	5.297e-04	4.630e-12	6.431e-23
TcCLB.511391.120	TcCLB.511391.120	mRNA	TcChr19-P	-	1185	glutamamyl carboxypeptidase, putative	5.284	0	6993	0.1287	41.07	0	0.000e+00	5.251	7.199e-02	1.371e-02	9.260e-14	2.572e-26
TcCLB.509213.120	TcCLB.509213.120	mRNA	TcChr20-P	+	1425	cytosolic nonspecific dipeptidase, putative	5.279	0	3009	0.1307	40.39	0	0.000e+00	5.102	1.604e-02	3.143e-03	7.003e-14	1.471e-26
TcCLB.511003.160	TcCLB.511003.160	mRNA	TcChr34-P	-	3105	hypothetical protein, conserved	5.277	4.819e-184	2051	0.1811	29.13	1.486e-186	4.821e-184	5.08	1.648e-02	3.244e-03	3.627e-10	3.946e-19
TcCLB.503411.30	TcCLB.503411.30	mRNA	TcChr23-P	-	624	hypothetical protein, conserved	5.272	2.245e-19	91.66	0.568	9.281	1.671e-20	2.245e-19	4.967	7.701e-03	1.551e-03	1.638e-07	8.046e-14
TcCLB.509767.140	TcCLB.509767.140	mRNA	TcChr22-S	+	465	hypothetical protein	5.23	1.579e-136	1475	0.2085	25.08	8.09e-139	1.579e-136	4.978	1.080e-02	2.171e-03	9.990e-12	2.994e-22
TcCLB.510679.100	TcCLB.510679.100	mRNA	TcChr31-P	+	1029	lipase, putative	5.107	1.923e-113	582.4	0.2234	22.86	1.299e-115	1.923e-113	4.925	9.032e-03	1.834e-03	3.747e-11	4.211e-21
TcCLB.507047.150	TcCLB.507047.150	mRNA	TcChr17-S	-	1518	D-arabinono-1,4-lactone oxidase, putative (ALO)	5.071	2.426e-98	471.1	0.2384	21.27	2.122e-100	2.425e-98	4.895	7.335e-03	1.498e-03	6.027e-11	1.090e-20
TcCLB.510357.20	TcCLB.510357.20	mRNA	TcChr41-P	-	375	hypothetical protein, conserved	5.054	9.182e-46	229.5	0.3497	14.45	2.477e-47	9.184e-46	4.835	9.605e-03	1.986e-03	4.813e-07	6.950e-13
TcCLB.506401.380	TcCLB.506401.380	mRNA	TcChr19-S	+	1632	surface protease GP63, putative	4.954	9.832e-167	783.9	0.1787	27.72	3.566e-169	9.833e-167	4.777	1.283e-02	2.686e-03	1.251e-13	4.698e-26
TcCLB.511685.10	TcCLB.511685.10	mRNA	TcChr24-S	+	390	mucin TcSMUGS, putative	4.943	1.171e-88	428.2	0.2448	20.19	1.199e-90	1.170e-88	4.749	1.036e-02	2.182e-03	6.027e-10	1.090e-18
TcCLB.509041.10	TcCLB.509041.10	mRNA	TcChr32-P	-	180	tyrosine aminotransferase, putative	4.931	0.0001792	11.72	1.218	4.048	5.161e-05	1.792e-04	4.341	4.780e-01	1.101e-01	1.731e-05	8.824e-10
TcCLB.509217.40	TcCLB.509217.40	mRNA	TcChr20-P	+	2715	trans-sialidase, Group V, putative	4.827	1.215e-05	66.08	1.032	4.679	2.877e-06	1.215e-05	4.407	1.685e-01	3.824e-02	1.383e-06	2.079e-12
TcCLB.511685.30	TcCLB.511685.30	mRNA	TcChr24-S	+	387	mucin TcSMUGS, putative	4.811	6.586e-23	93.22	0.4749	10.13	4.04e-24	6.587e-23	4.63	3.742e-03	8.082e-04	9.930e-09	2.958e-16
TcCLB.511679.10	TcCLB.511679.10	mRNA	TcChr24-S	+	387	mucin TcSMUGS, putative	4.769	1.288e-38	164.7	0.3598	13.25	4.25e-40	1.288e-38	4.575	4.187e-03	9.151e-04	2.464e-09	1.821e-17
TcCLB.506551.10	TcCLB.506551.10	mRNA	TcChr27-S	-	1854	protein associated with differentiation 4, putative	4.76	7.121e-239	1464	0.1434	33.2	1.259e-241	7.121e-239	4.629	9.893e-03	2.137e-03	1.830e-13	1.005e-25
TcCLB.506563.79	TcCLB.506563.79	mRNA	TcChr9-S	+	396	calpain-like cysteine peptidase (pseudogene), putative	4.755	1.109e-116	570.6	0.2051	23.18	6.835e-119	1.109e-116	4.577	3.888e-03	8.495e-04	5.337e-12	8.544e-23
TcCLB.508799.270	TcCLB.508799.270	mRNA	TcChr27-P	-	1797	protein associated with differentiation 4, putative	4.703	3.93e-255	1438	0.1371	34.31	6.414e-258	3.930e-255	4.572	1.082e-02	2.366e-03	1.180e-13	4.180e-26
TcCLB.509003.30	TcCLB.509003.30	mRNA	TcChr9-P	+	396	calpain-like cysteine peptidase, putative	4.701	1.542e-115	534.5	0.2038	23.07	9.579e-118	1.542e-115	4.518	4.434e-03	9.814e-04	2.568e-11	1.978e-21
TcCLB.509965.390	TcCLB.509965.390	mRNA	TcChr32-S	+	537	amastin, putative	4.681	3.181e-87	377.6	0.2337	20.02	3.374e-89	3.181e-87	4.466	5.507e-03	1.233e-03	4.383e-12	5.764e-23
TcCLB.511201.49	TcCLB.511201.49	mRNA	TcChr30-S	+	390	hypothetical protein, conserved	4.647	2.102e-266	1557	0.1325	35.06	2.764e-269	2.103e-266	4.506	1.762e-02	3.910e-03	5.163e-14	7.998e-27
TcCLB.506863.30	TcCLB.506863.30	mRNA	TcChr13-S	+	768	hypothetical protein, conserved	4.642	1.38e-23	99.17	0.4513	10.29	8.197e-25	1.380e-23	4.403	8.048e-03	1.828e-03	1.024e-09	3.146e-18
TcCLB.508545.40	TcCLB.508545.40	mRNA	TcChr19-P	+	1743	surface protease GP63, putative	4.601	2.132e-230	1091	0.1412	32.6	4.348e-233	2.131e-230	4.428	1.403e-02	3.167e-03	7.030e-14	1.483e-26
TcCLB.510187.50	TcCLB.510187.50	mRNA	TcChr37-P	+	1251	tyrosine aminotransferase	4.54	0	8483	0.08488	53.49	0	0.000e+00	4.546	1.190e-01	2.617e-02	1.688e-18	8.548e-36
TcCLB.510795.10	TcCLB.510795.10	mRNA	TcChr33-P	-	1251	tyrosine aminotransferase (2.6.1.5)	4.488	0	2199	0.117	38.37	0	0.000e+00	4.339	7.567e-03	1.744e-03	3.170e-15	3.014e-29
TcCLB.511497.19	TcCLB.511497.19	mRNA	TcChr32-P	+	289	amastin, putative	4.476	2.32e-72	306.2	0.2456	18.22	3.365e-74	2.320e-72	4.311	5.261e-03	1.220e-03	1.195e-10	4.286e-20
TcCLB.510535.100	TcCLB.510535.100	mRNA	TcChr13-S	+	1002	cysteine peptidase C (CPC), putative (TCCB)	4.472	0	3607	0.1093	40.9	0	0.000e+00	4.366	2.514e-02	5.759e-03	3.477e-14	3.626e-27
TcCLB.506753.130	TcCLB.506753.130	mRNA	TcChr41-S	-	375	hypothetical protein, conserved	4.408	8.41e-79	376.4	0.2317	19.03	1.048e-80	8.407e-79	4.229	4.203e-03	9.939e-04	7.670e-10	1.765e-18
TcCLB.506789.340	TcCLB.506789.340	mRNA	TcChr28-P	+	447	hypothetical protein, conserved	4.395	1.376e-88	367.4	0.2178	20.18	1.416e-90	1.376e-88	4.213	3.509e-03	8.329e-04	1.062e-11	3.384e-22
TcCLB.511779.60	TcCLB.511779.60	mRNA	Tcruzi_8783	+	2769	trans-sialidase, Group III, putative	4.367	0.0007992	123.8	1.196	3.652	0.0002602	7.992e-04	3.745	5.716e-01	1.526e-01	5.731e-04	6.056e-07
TcCLB.510187.40	TcCLB.510187.40	mRNA	TcChr37-P	+	1251	tyrosine aminotransferase	4.359	6.23e-299	2567	0.1174	37.14	6.496e-302	6.231e-299	4.196	8.437e-03	2.011e-03	1.784e-13	9.548e-26
TcCLB.507689.40	TcCLB.507689.40	mRNA	TcChr31-S	+	1191	glutamamyl carboxypeptidase, putative	4.349	0	6091	0.08608	50.53	0	0.000e+00	4.268	4.787e-02	1.122e-02	2.367e-17	1.681e-33
TcCLB.511859.200	TcCLB.511859.200	mRNA	TcChr14-P	-	1095	hypothetical protein, conserved	4.303	1.274e-258	1884	0.1246	34.54	2.021e-261	1.274e-258	4.152	8.572e-03	2.064e-03	5.680e-14	9.679e-27
TcCLB.506789.352	TcCLB.506789.352	mRNA	TcChr28-P	+	273	hypothetical protein, conserved	4.284	2.195e-22	82.18	0.4279	10.01	1.381e-23	2.195e-22	4.206	4.524e-02	1.076e-02	5.340e-07	8.555e-13
TcCLB.506885.310	TcCLB.506885.310	mRNA	TcChr39-S	-	1056	meiotic recombination protein DMC1, putative (dmc1)	4.248	3.469e-91	427.7	0.2074	20.48	3.302e-93	3.469e-91	4.1	6.045e-03	1.474e-03	1.533e-09	7.050e-18
TcCLB.509051.20	TcCLB.509051.20	mRNA	TcChr32-P	+	537	amastin, putative	4.206	1.911e-79	323.5	0.2202	19.1	2.321e-81	1.910e-79	4.04	2.391e-03	5.919e-04	9.073e-12	2.470e-22
TcCLB.503975.100	TcCLB.503975.100	mRNA	TcChr23-S	-	5778	Present in the outer mitochondrial membrane proteome 22 (POMP22)	4.178	4.847e-155	1108	0.1563	26.73	1.977e-157	4.846e-155	4.065	7.952e-03	1.956e-03	2.903e-11	2.528e-21
TcCLB.508535.50	TcCLB.508535.50	mRNA	TcChr38-S	-	396	tyrosine aminotransferase	4.173	4.355e-97	469.4	0.1974	21.13	3.83e-99	4.355e-97	4.029	3.714e-03	9.216e-04	1.774e-10	9.441e-20
TcCLB.509965.394	TcCLB.509965.394	mRNA	TcChr32-S	+	558	amastin, putative	4.156	5.22e-46	174.6	0.2868	14.49	1.394e-47	5.221e-46	3.981	2.147e-03	5.392e-04	1.703e-10	8.701e-20
TcCLB.508263.5	TcCLB.508263.5	mRNA	TcChr28-P	+	426	hypothetical protein, conserved (fragment)	4.151	6.838e-53	205	0.2669	15.55	1.485e-54	6.839e-53	3.992	2.453e-03	6.144e-04	3.108e-10	2.898e-19
TcCLB.510837.9	TcCLB.510837.9	mRNA	Tcruzi_8516	-	942	acetylornithine deacetylase, putative (fragment)	4.149	6.447e-36	137.9	0.3249	12.77	2.361e-37	6.446e-36	3.967	2.087e-03	5.261e-04	2.308e-09	1.599e-17
TcCLB.509205.120	TcCLB.509205.120	mRNA	TcChr30-S	+	1932	hypothetical protein, conserved	4.143	1.15e-289	1514	0.1133	36.56	1.303e-292	1.150e-289	4.007	1.196e-02	2.984e-03	1.203e-14	4.344e-28
TcCLB.509023.80	TcCLB.509023.80	mRNA	TcChr41-P	+	1161	hypothetical protein, conserved	4.137	2.13e-157	699.8	0.1536	26.94	8.401e-160	2.130e-157	3.976	5.815e-03	1.463e-03	1.262e-12	4.778e-24
TcCLB.510565.11	TcCLB.510565.11	mRNA	TcChr33-S	-	756	tyrosine aminotransferase, putative (fragment)	4.108	0	6427	0.09613	42.74	0	0.000e+00	4.046	4.755e-02	1.175e-02	2.492e-15	1.864e-29
TcCLB.509707.10	TcCLB.509707.10	mRNA	TcChr31-S	+	1896	protein associated with differentiation 8, putative	4.084	4.845e-39	167.7	0.3064	13.33	1.579e-40	4.845e-39	3.896	2.017e-03	5.178e-04	7.067e-08	1.498e-14
TcCLB.504149.175	TcCLB.504149.175	mRNA	TcChr27-S	-	297	hypothetical protein, conserved	4.071	2.938e-186	1276	0.1389	29.31	8.924e-189	2.938e-186	3.935	8.433e-03	2.143e-03	4.050e-13	4.921e-25
TcCLB.511779.10	TcCLB.511779.10	mRNA	Tcruzi_8783	+	705	trans-sialidase, putative	4.041	0.002643	12.91	1.224	3.302	0.0009597	2.643e-03	3.426	6.182e-01	1.805e-01	4.585e-04	2.310e-07
TcCLB.509769.40	TcCLB.509769.40	mRNA	TcChr22-S	+	1197	hypothetical protein, conserved	4.034	1.448e-54	240.3	0.2553	15.8	2.993e-56	1.448e-54	3.852	2.442e-03	6.339e-04	4.807e-10	6.931e-19
TcCLB.508799.290	TcCLB.508799.290	mRNA	TcChr27-P	-	663	hypothetical protein, conserved (fragment)	4.034	6.854e-222	1717	0.1261	31.99	1.491e-224	6.852e-222	3.905	7.894e-03	2.021e-03	1.885e-13	1.066e-25
TcCLB.511825.240	TcCLB.511825.240	mRNA	TcChr13-P	+	768	hypothetical protein, conserved	4.027	1.499e-38	155.8	0.3041	13.24	4.953e-40	1.499e-38	3.865	6.707e-03	1.735e-03	2.974e-08	2.653e-15
TcCLB.510811.20	TcCLB.510811.20	mRNA	TcChr26-S	+	1707	protein associated with differentiation 4, putative	4.027	1.62e-108	483.2	0.1801	22.35	1.168e-110	1.621e-108	3.864	4.895e-03	1.267e-03	5.210e-12	8.143e-23
TcCLB.507689.50	TcCLB.507689.50	mRNA	TcChr31-S	+	780	metallo-peptidase, clan MH, family M18, putative (fragment)	4.005	0	5762	0.08341	48.02	0	0.000e+00	3.908	2.814e-02	7.200e-03	2.667e-17	2.134e-33
TcCLB.503413.4	TcCLB.503413.4	mRNA	TcChr23-P	-	2994	Present in the outer mitochondrial membrane proteome 22 (fragment) (POMP22)	4.002	3.077e-82	466.6	0.2059	19.44	3.612e-84	3.076e-82	3.836	6.462e-03	1.685e-03	1.097e-08	3.610e-16
TcCLB.509197.50	TcCLB.509197.50	mRNA	TcChr30-S	+	852	hypothetical protein, conserved	3.979	1.438e-56	216.6	0.2472	16.09	2.829e-58	1.438e-56	3.797	3.569e-03	9.401e-04	9.753e-11	2.854e-20
TcCLB.509043.10	TcCLB.509043.10	mRNA	TcChr32-P	+	327	tyrosine aminotransferase (pseudogene), putative	3.971	2.694e-132	690	0.1608	24.69	1.441e-134	2.694e-132	3.82	8.423e-03	2.205e-03	1.047e-11	3.287e-22
TcCLB.508175.360	TcCLB.508175.360	mRNA	TcChr27-P	+	1206	cystathionine beta-synthase (CBS)	3.956	0.0005739	15.21	1.057	3.744	0.0001813	5.740e-04	3.548	1.265e-01	3.564e-02	7.282e-05	9.171e-09
TcCLB.507519.150	TcCLB.507519.150	mRNA	TcChr29-P	+	678	Adenine phosphoribosyltransferase, putative	3.935	1.901e-85	418.2	0.1986	19.82	2.077e-87	1.901e-85	3.792	7.120e-03	1.878e-03	1.485e-10	6.619e-20
TcCLB.508999.260	TcCLB.508999.260	mRNA	TcChr9-P	+	393	calpain-like cysteine peptidase (pseudogene), putative	3.895	3.409e-193	973	0.1305	29.85	9.427e-196	3.409e-193	3.78	1.057e-02	2.797e-03	2.864e-13	2.461e-25
TcCLB.506773.50	TcCLB.506773.50	mRNA	TcChr27-S	-	1347	nucleoside transporter-like, putative	3.877	8.176e-232	1386	0.1186	32.7	1.631e-234	8.177e-232	3.76	9.412e-03	2.503e-03	1.282e-13	4.933e-26
TcCLB.510187.70	TcCLB.510187.70	mRNA	TcChr37-P	+	1239	tyrosine aminotransferase, putative	3.871	6.107e-158	797.9	0.1434	26.98	2.381e-160	6.108e-158	3.749	9.089e-03	2.425e-03	8.047e-13	1.942e-24
TcCLB.511827.100	TcCLB.511827.100	mRNA	TcChr13-P	+	1002	cysteine peptidase C (CPC), putative (TCCB)	3.86	2.898e-211	2540	0.1237	31.21	6.963e-214	2.898e-211	3.703	3.733e-03	1.008e-03	6.683e-13	1.340e-24
TcCLB.503925.6	TcCLB.503925.6	mRNA	TcChr33-P	+	261	hypothetical protein, conserved	3.851	4.454e-37	820.4	0.2967	12.98	1.571e-38	4.455e-37	3.713	6.957e-03	1.874e-03	2.638e-07	2.087e-13
TcCLB.511437.30	TcCLB.511437.30	mRNA	TcChr31-S	+	1026	lipase, putative	3.841	2.699e-46	195.4	0.2642	14.54	7.144e-48	2.699e-46	3.664	2.833e-03	7.732e-04	8.117e-09	1.976e-16
TcCLB.507689.30	TcCLB.507689.30	mRNA	TcChr31-S	+	1191	glutamamyl carboxypeptidase, putative	3.824	9.359e-177	803.3	0.1339	28.55	3.054e-179	9.357e-177	3.693	7.452e-03	2.018e-03	1.251e-13	4.695e-26
TcCLB.505789.20	TcCLB.505789.20	mRNA	TcChr26-S	-	1461	hypothetical protein, conserved	3.801	3.441e-91	380.2	0.1856	20.48	3.26e-93	3.441e-91	3.652	4.953e-03	1.356e-03	6.493e-12	1.265e-22
TcCLB.510101.80	TcCLB.510101.80	mRNA	TcChr27-S	-	1746	hypothetical protein, conserved	3.797	4.032e-52	222.3	0.2459	15.44	8.993e-54	4.032e-52	3.638	3.936e-03	1.082e-03	1.513e-09	6.868e-18
TcCLB.506563.170	TcCLB.506563.170	mRNA	TcChr9-S	+	393	calpain-like cysteine peptidase (pseudogene), putative	3.769	1.265e-162	912.3	0.1377	27.38	4.818e-165	1.265e-162	3.658	1.089e-02	2.976e-03	1.076e-12	3.471e-24
TcCLB.503747.10	TcCLB.503747.10	mRNA	TcChr37-S	+	648	glutamine aminotransferase, putative (fragment) (GlnAT)	3.753	2.732e-82	329.8	0.193	19.45	3.195e-84	2.732e-82	3.611	3.793e-03	1.050e-03	4.117e-11	5.084e-21
TcCLB.504533.50	TcCLB.504533.50	mRNA	TcChr24-P	-	1107	hypothetical protein, conserved	3.749	6.26e-86	383.5	0.1887	19.87	6.765e-88	6.260e-86	3.619	5.186e-03	1.433e-03	7.847e-11	1.847e-20
TcCLB.510357.30	TcCLB.510357.30	mRNA	TcChr41-P	-	732	hypothetical protein, conserved	3.747	1.935e-64	303.3	0.218	17.19	3.264e-66	1.936e-64	3.59	2.556e-03	7.120e-04	3.840e-09	4.424e-17
TcCLB.508601.141	TcCLB.508601.141	mRNA	TcChr30-P	-	1974	dipeptidyl-peptidase, putative (fragment)	3.74	1.693e-176	855.6	0.1311	28.53	5.603e-179	1.693e-176	3.62	9.560e-03	2.641e-03	2.991e-13	2.684e-25
TcCLB.507657.20	TcCLB.507657.20	mRNA	TcChr31-P	+	1191	glutamamyl carboxypeptidase, putative	3.734	0	3787	0.09341	39.97	0	0.000e+00	3.62	1.434e-02	3.961e-03	2.048e-14	1.258e-27
TcCLB.510187.30	TcCLB.510187.30	mRNA	TcChr37-P	+	1251	tyrosine aminotransferase	3.683	5.263e-23	85.74	0.3628	10.15	3.204e-24	5.263e-23	3.508	2.966e-03	8.455e-04	9.840e-08	2.905e-14
TcCLB.507657.10	TcCLB.507657.10	mRNA	TcChr31-P	+	1191	glutamamyl carboxypeptidase, putative	3.678	0	5219	0.08005	45.94	0	0.000e+00	3.614	2.962e-02	8.196e-03	4.300e-17	5.547e-33
TcCLB.507949.250	TcCLB.507949.250	mRNA	TcChr9-P	+	1068	hypothetical protein, conserved	3.67	0	3554	0.07762	47.27	0	0.000e+00	3.522	3.201e-03	9.090e-04	6.773e-17	1.376e-32
TcCLB.508699.120	TcCLB.508699.120	mRNA	TcChr30-P	+	2034	dipeptidyl-peptidase, putative	3.664	2.17e-232	1179	0.1119	32.74	4.131e-235	2.170e-232	3.542	8.625e-03	2.435e-03	1.612e-13	7.796e-26
TcCLB.508173.160	TcCLB.508173.160	mRNA	TcChr27-P	+	462	hypothetical protein, conserved	3.648	1.805e-153	790.6	0.1372	26.6	7.611e-156	1.805e-153	3.532	8.535e-03	2.417e-03	3.340e-12	3.347e-23
TcCLB.509717.176	TcCLB.509717.176	mRNA	TcChr4-P	+	402	retrotransposon hot spot (RHS) protein, putative (fragment)	3.646	1.875e-09	37.25	0.5781	6.308	2.829e-10	1.875e-09	3.496	3.769e-03	1.078e-03	1.400e-06	5.877e-12
TcCLB.504045.60	TcCLB.504045.60	mRNA	TcChr40-P	-	1512	thermostable carboxypeptidase 2, putative	3.638	2e-266	1955	0.1038	35.06	2.539e-269	2.000e-266	3.508	4.726e-03	1.347e-03	4.297e-15	5.538e-29
TcCLB.509463.10	TcCLB.509463.10	mRNA	TcChr22-P	-	1485	transmembrane amino acid transporter, putative	3.628	1.817e-138	864.7	0.1436	25.26	9.141e-141	1.817e-138	3.502	5.475e-03	1.563e-03	2.455e-12	1.808e-23
TcCLB.511367.240	TcCLB.511367.240	mRNA	TcChr5-P	-	3315	argonaute-like protein, putative	3.617	4.378e-122	543.2	0.1525	23.72	2.501e-124	4.379e-122	3.504	9.416e-03	2.687e-03	3.720e-12	4.152e-23
TcCLB.507359.10	TcCLB.507359.10	mRNA	Tcruzi_7306	-	1107	hypothetical protein, conserved	3.591	4.468e-25	93	0.3382	10.62	2.491e-26	4.468e-25	3.424	2.189e-03	6.392e-04	3.670e-08	4.041e-15
TcCLB.507143.20	TcCLB.507143.20	mRNA	TcChr3-S	+	564	hypothetical protein, conserved	3.589	4.044e-92	684.4	0.1743	20.58	3.777e-94	4.045e-92	3.467	4.957e-03	1.430e-03	4.593e-10	6.330e-19
TcCLB.506177.100	TcCLB.506177.100	mRNA	TcChr14-P	-	504	actyltransferase-like, putative	3.57	1.491e-45	195.6	0.2476	14.42	4.069e-47	1.491e-45	3.396	2.806e-03	8.265e-04	6.813e-09	1.393e-16
TcCLB.509179.100	TcCLB.509179.100	mRNA	TcChr17-P	-	1518	L-galactonolactone oxidase (ALO)	3.558	3.094e-95	411.1	0.17	20.93	2.763e-97	3.094e-95	3.44	5.449e-03	1.584e-03	1.385e-11	5.755e-22
TcCLB.507819.30	TcCLB.507819.30	mRNA	Tcruzi_7483	+	2364	trans-sialidase, Group II, putative	3.554	1.031e-54	469.1	0.2246	15.82	2.122e-56	1.031e-54	3.439	7.397e-03	2.151e-03	9.283e-08	2.585e-14
TcCLB.509683.90	TcCLB.509683.90	mRNA	TcChr14-P	-	783	hypothetical protein	3.552	9.022e-53	221.5	0.2286	15.54	1.971e-54	9.021e-53	3.395	1.332e-03	3.924e-04	1.764e-09	9.335e-18
TcCLB.504765.20	TcCLB.504765.20	mRNA	TcChr31-S	+	810	protein associated with differentiation 8, putative	3.545	2.562e-13	51.57	0.466	7.608	2.782e-14	2.561e-13	3.369	2.287e-03	6.788e-04	4.917e-06	7.252e-11
TcCLB.508033.39	TcCLB.508033.39	mRNA	Tcruzi_7577	-	1164	mucin-associated surface protein (MASP, pseudogene), putative	3.545	2.871e-34	152.5	0.2843	12.47	1.119e-35	2.870e-34	3.366	2.726e-03	8.098e-04	1.369e-08	5.625e-16
TcCLB.507187.9	TcCLB.507187.9	mRNA	Tcruzi_7243	+	5242	dispersed gene family protein 1 (DGF-1), putative	3.523	4.946e-100	678.9	0.1642	21.45	4.215e-102	4.946e-100	3.405	4.661e-03	1.369e-03	3.204e-10	3.080e-19
TcCLB.510381.10	TcCLB.510381.10	mRNA	TcChr27-S	-	1284	cystathionine beta-synthase, putative	3.516	7.488e-09	36.4	0.5783	6.081	1.195e-09	7.489e-09	3.269	2.326e-02	7.115e-03	6.654e-07	1.326e-12
TcCLB.506247.220	TcCLB.506247.220	mRNA	TcChr37-P	+	1605	histidine ammonia-lyase, putative	3.514	1.55e-260	1676	0.1013	34.67	2.249e-263	1.550e-260	3.39	4.338e-03	1.280e-03	8.330e-15	2.082e-28
TcCLB.506227.10	TcCLB.506227.10	mRNA	TcChr14-S	+	1416	amino acid transporter, putative	3.475	9.074e-109	581.2	0.1553	22.38	6.499e-111	9.074e-109	3.364	4.887e-03	1.453e-03	5.733e-11	9.861e-21
TcCLB.508647.180	TcCLB.508647.180	mRNA	TcChr26-S	-	714	hypothetical protein, conserved	3.47	3.039e-87	414.5	0.1733	20.03	3.21e-89	3.039e-87	3.335	2.626e-03	7.873e-04	2.354e-11	1.662e-21
TcCLB.508863.10	TcCLB.508863.10	mRNA	TcChr11-P	-	564	hypothetical protein, conserved	3.469	2.965e-77	333.1	0.1842	18.84	3.871e-79	2.965e-77	3.33	1.634e-03	4.909e-04	3.790e-11	4.309e-21
TcCLB.504421.19	TcCLB.504421.19	mRNA	TcChr33-S	+	645	hypothetical protein, conserved	3.466	1.922e-90	458.5	0.17	20.39	1.873e-92	1.922e-90	3.326	2.727e-03	8.200e-04	3.162e-11	2.999e-21
TcCLB.508065.70	TcCLB.508065.70	mRNA	TcChr31-P	+	1896	protein associated with differentiation 8, putative	3.461	1.336e-65	307.2	0.1996	17.34	2.204e-67	1.336e-65	3.313	2.366e-03	7.143e-04	1.659e-09	8.257e-18
TcCLB.511041.40	TcCLB.511041.40	mRNA	TcChr37-S	+	1635	hexose transporter, putative	3.453	4.683e-36	623.6	0.2699	12.8	1.707e-37	4.684e-36	3.35	8.887e-03	2.653e-03	6.773e-07	1.376e-12
TcCLB.510977.9	TcCLB.510977.9	mRNA	TcChr23-P	-	2295	hypothetical protein, conserved (fragment)	3.451	3.043e-140	1103	0.1357	25.42	1.462e-142	3.043e-140	3.336	7.514e-03	2.252e-03	7.410e-12	1.647e-22
TcCLB.506001.90	TcCLB.506001.90	mRNA	TcChr4-P	+	2763	retrotransposon hot spot (RHS) protein, putative	3.442	3.585e-114	668.7	0.1501	22.93	2.324e-116	3.585e-114	3.337	9.159e-03	2.745e-03	1.805e-11	9.778e-22
TcCLB.504003.30	TcCLB.504003.30	mRNA	TcChr22-P	+	1956	hypothetical protein	3.43	9.329e-108	695.8	0.154	22.27	6.893e-110	9.329e-108	3.308	6.659e-03	2.013e-03	7.533e-11	1.703e-20
TcCLB.510855.10	TcCLB.510855.10	mRNA	TcChr19-S	-	534	peptide methionine sulfoxide reductase, putative	3.423	1.589e-153	1137	0.1287	26.6	6.555e-156	1.589e-153	3.316	1.076e-02	3.246e-03	2.534e-12	1.927e-23
TcCLB.506213.50	TcCLB.506213.50	mRNA	TcChr40-S	+	852	prostaglandin F synthase (pseudogene), putative (PGFS)	3.403	6.405e-153	1754	0.1282	26.55	2.729e-155	6.404e-153	3.264	2.343e-03	7.177e-04	5.707e-12	9.770e-23
TcCLB.506513.110	TcCLB.506513.110	mRNA	TcChr17-S	+	1260	peptidase t, putative	3.398	2.783e-119	600.9	0.145	23.44	1.665e-121	2.783e-119	3.278	6.053e-03	1.847e-03	1.872e-11	1.052e-21
TcCLB.510605.10	TcCLB.510605.10	mRNA	TcChr21-S	-	1818	hypothetical protein, conserved	3.388	1.212e-56	245.6	0.2104	16.1	2.373e-58	1.212e-56	3.25	2.634e-03	8.104e-04	8.080e-10	1.959e-18
TcCLB.401961.10	TcCLB.401961.10	mRNA	Tcruzi_315	-	1383	trans-sialidase, putative (fragment)	3.368	0.01501	9.263	1.24	2.716	0.006598	1.501e-02	2.738	7.479e-01	2.732e-01	4.009e-03	1.115e-05
TcCLB.503837.20	TcCLB.503837.20	mRNA	TcChr14-P	+	1416	amino acid transporter, putative	3.366	3.449e-114	644	0.1468	22.93	2.22e-116	3.449e-114	3.248	4.488e-03	1.382e-03	1.820e-11	9.934e-22
TcCLB.506753.140	TcCLB.506753.140	mRNA	TcChr41-S	-	429	hypothetical protein, conserved	3.364	1.279e-72	402.1	0.1843	18.26	1.826e-74	1.279e-72	3.23	2.994e-03	9.270e-04	1.577e-09	7.458e-18
TcCLB.510877.170	TcCLB.510877.170	mRNA	TcChr34-S	-	1659	hypothetical protein, conserved	3.362	1.424e-134	926.3	0.135	24.9	7.423e-137	1.424e-134	3.242	5.103e-03	1.574e-03	7.897e-13	1.871e-24
TcCLB.503697.70	TcCLB.503697.70	mRNA	TcChr36-S	-	351	hypothetical protein, conserved	3.36	2.186e-79	472.2	0.176	19.1	2.666e-81	2.186e-79	3.229	3.357e-03	1.040e-03	7.560e-10	1.715e-18
TcCLB.506773.10	TcCLB.506773.10	mRNA	TcChr27-S	-	1776	hypothetical protein, conserved	3.346	0.01548	14.39	1.237	2.705	0.006839	1.548e-02	2.68	8.247e-01	3.077e-01	8.246e-03	7.357e-05
TcCLB.510837.20	TcCLB.510837.20	mRNA	Tcruzi_8516	-	1191	glutamamyl carboxypeptidase, putative	3.336	3.181e-24	92.37	0.3199	10.43	1.836e-25	3.182e-24	3.177	1.430e-03	4.501e-04	5.173e-08	8.029e-15
TcCLB.506325.10	TcCLB.506325.10	mRNA	TcChr22-P	-	735	retrotransposon hot spot (RHS) protein, putative	3.334	6.319e-40	201.7	0.2473	13.48	2.002e-41	6.318e-40	3.178	8.949e-04	2.816e-04	1.763e-08	9.321e-16
TcCLB.509569.100	TcCLB.509569.100	mRNA	TcChr12-P	-	1035	nucleoside phosphorylase, putative	3.332	3.896e-198	1707	0.1102	30.23	1.042e-200	3.896e-198	3.204	3.293e-03	1.028e-03	2.054e-13	1.266e-25
TcCLB.509331.120	TcCLB.509331.120	mRNA	TcChr22-P	+	897	hypothetical protein, conserved	3.319	1.987e-66	338.2	0.1902	17.45	3.252e-68	1.987e-66	3.182	2.667e-03	8.382e-04	4.323e-10	5.607e-19
TcCLB.506879.10	TcCLB.506879.10	mRNA	Tcruzi_7126	-	966	mucin-associated surface protein (MASP), putative	3.315	0.0004173	50.14	0.8656	3.83	0.0001282	4.172e-04	3.024	4.321e-02	1.429e-02	1.918e-03	1.032e-05
TcCLB.509153.20	TcCLB.509153.20	mRNA	TcChr27-S	+	1791	hypothetical protein, conserved	3.313	5.417e-42	215.4	0.2395	13.83	1.621e-43	5.418e-42	3.156	1.123e-03	3.560e-04	3.660e-08	4.019e-15
TcCLB.507019.20	TcCLB.507019.20	mRNA	TcChr32-P	-	1455	nitrate reductase, putative	3.309	1.377e-112	612.1	0.1453	22.77	9.428e-115	1.377e-112	3.182	5.169e-03	1.624e-03	4.513e-12	6.111e-23
TcCLB.510905.10	TcCLB.510905.10	mRNA	Tcruzi_8540	+	2190	dispersed gene family protein 1 (DGF-1), putative	3.302	7.271e-06	20.48	0.6893	4.79	1.664e-06	7.270e-06	3.046	2.262e-02	7.427e-03	1.419e-06	1.725e-12
TcCLB.511691.10	TcCLB.511691.10	mRNA	TcChr27-S	+	1191	cystathionine beta-synthase (CBS)	3.301	6.734e-20	82.47	0.3507	9.412	4.854e-21	6.735e-20	3.174	4.769e-03	1.502e-03	1.921e-07	1.107e-13
TcCLB.510613.40	TcCLB.510613.40	mRNA	TcChr28-S	+	177	hypothetical protein, conserved (fragment)	3.299	1.466e-21	75.02	0.3361	9.815	9.661e-23	1.466e-21	3.115	1.990e-03	6.389e-04	4.507e-09	6.093e-17
TcCLB.508045.131	TcCLB.508045.131	mRNA	TcChr22-P	-	618	retrotransposon hot spot protein (RHS, pseudogene), putative	3.289	1.32e-09	43.66	0.5168	6.364	1.96e-10	1.319e-09	3.248	4.883e-02	1.503e-02	8.277e-06	2.055e-10
TcCLB.504425.60	TcCLB.504425.60	mRNA	TcChr22-S	+	1056	NADP-dependent alcohol hydrogenase, putative	3.286	2.304e-115	710	0.1426	23.05	1.452e-117	2.304e-115	3.165	6.012e-03	1.899e-03	2.186e-11	1.434e-21
TcCLB.509805.190	TcCLB.509805.190	mRNA	TcChr40-S	+	981	hypothetical protein, conserved	3.285	4.561e-67	323.5	0.1873	17.54	7.319e-69	4.561e-67	3.15	3.041e-03	9.656e-04	4.247e-09	5.410e-17
TcCLB.509331.74	TcCLB.509331.74	mRNA	TcChr22-P	+	273	hypothetical protein, conserved	3.245	8.7e-74	612.8	0.1763	18.4	1.203e-75	8.701e-74	3.14	5.154e-03	1.641e-03	1.113e-08	3.719e-16
TcCLB.504393.20	TcCLB.504393.20	mRNA	Tcruzi_6276	+	360	hypothetical protein	3.239	0.02463	7.323	1.282	2.527	0.01152	2.464e-02	3.197	5.760e+00	1.802e+00	6.199e-02	9.115e-03
TcCLB.504105.220	TcCLB.504105.220	mRNA	TcChr36-P	-	348	hypothetical protein, conserved	3.232	1.248e-69	634.1	0.1808	17.87	1.89e-71	1.248e-69	3.131	5.053e-03	1.614e-03	1.664e-08	8.310e-16
TcCLB.507603.220	TcCLB.507603.220	mRNA	TcChr6-S	-	1335	hypothetical protein	3.228	3.877e-51	245.9	0.2111	15.29	8.875e-53	3.877e-51	3.102	7.901e-04	2.547e-04	1.253e-08	4.708e-16
TcCLB.511439.40	TcCLB.511439.40	mRNA	TcChr31-S	+	1368	hypothetical protein	3.222	4.195e-167	1150	0.1161	27.76	1.483e-169	4.194e-167	3.116	3.919e-03	1.257e-03	1.010e-12	3.062e-24
TcCLB.504033.21	TcCLB.504033.21	mRNA	TcChr8-S	+	1134	UDP-Gal or UDP-GlcNAc-dependent glycosyltransferase, putative	3.22	1.968e-07	30.94	0.5849	5.505	3.696e-08	1.968e-07	3.015	1.034e-02	3.430e-03	9.953e-07	2.863e-12
TcCLB.508917.49	TcCLB.508917.49	mRNA	TcChr17-P	+	530	peptidase t, putative	3.219	2.345e-37	154	0.247	13.03	8.134e-39	2.346e-37	3.076	4.564e-04	1.484e-04	1.002e-08	3.010e-16
TcCLB.508439.40	TcCLB.508439.40	mRNA	TcChr16-S	+	639	hypothetical protein	3.214	0.0002256	18.08	0.8056	3.989	6.625e-05	2.256e-04	3.015	7.398e-03	2.454e-03	4.475e-04	5.159e-07
TcCLB.508039.70	TcCLB.508039.70	mRNA	TcChr27-S	-	297	hypothetical protein, conserved	3.213	6.752e-140	1208	0.1266	25.39	3.275e-142	6.752e-140	3.111	5.325e-03	1.712e-03	1.305e-12	5.109e-24
TcCLB.511691.39	TcCLB.511691.39	mRNA	TcChr27-S	+	1016	hypothetical protein, conserved	3.209	2.399e-136	666	0.128	25.06	1.24e-138	2.400e-136	3.111	6.111e-03	1.964e-03	7.130e-13	1.525e-24
TcCLB.511207.10	TcCLB.511207.10	mRNA	TcChr30-P	-	390	hypothetical protein, conserved	3.207	4.041e-79	350.2	0.1682	19.06	5.019e-81	4.041e-79	3.09	2.945e-03	9.530e-04	4.490e-11	6.048e-21
TcCLB.503445.9	TcCLB.503445.9	mRNA	TcChr22-P	-	1055	retrotransposon hot spot (RHS) protein, putative	3.205	1.117e-55	318.1	0.2008	15.96	2.249e-57	1.117e-55	3.071	1.100e-03	3.583e-04	2.495e-08	1.868e-15
TcCLB.508805.80	TcCLB.508805.80	mRNA	TcChr38-S	+	897	short chain dehydrogenase, putative	3.202	1.033e-49	218.5	0.2125	15.07	2.52e-51	1.033e-49	3.054	3.573e-04	1.170e-04	1.383e-09	5.738e-18
TcCLB.507247.14	TcCLB.507247.14	mRNA	Tcruzi_5449	-	4212	dispersed gene family protein 1 (DGF-1), putative (fragment)	3.188	8.983e-53	310.2	0.2052	15.54	1.959e-54	8.985e-53	3.054	7.954e-04	2.605e-04	2.916e-08	2.552e-15
TcCLB.508241.140	TcCLB.508241.140	mRNA	TcChr27-S	+	1155	cystathionine beta-synthase, putative (CBS)	3.175	2.31e-26	114.4	0.2914	10.9	1.217e-27	2.310e-26	3.017	1.369e-03	4.537e-04	6.017e-09	1.086e-16
TcCLB.510643.40	TcCLB.510643.40	mRNA	TcChr16-P	+	3162	trans-sialidase, Group VIII, putative	3.173	2.23e-12	92.74	0.4339	7.313	2.618e-13	2.231e-12	3.03	6.551e-04	2.162e-04	5.667e-06	9.633e-11
TcCLB.510679.40	TcCLB.510679.40	mRNA	TcChr31-P	+	1368	hypothetical protein	3.171	9.155e-145	1391	0.1228	25.83	4.15e-147	9.155e-145	3.059	3.044e-03	9.952e-04	6.057e-12	1.100e-22
TcCLB.510065.5	TcCLB.510065.5	mRNA	TcChr26-P	-	465	hypothetical protein, conserved (fragment)	3.17	2.839e-42	211.9	0.2284	13.88	8.416e-44	2.839e-42	3.019	4.481e-04	1.484e-04	1.716e-07	8.831e-14
TcCLB.508823.20	TcCLB.508823.20	mRNA	TcChr30-P	-	390	hypothetical protein, conserved	3.17	2.662e-157	828.4	0.1177	26.93	1.062e-159	2.662e-157	3.073	6.906e-03	2.247e-03	4.613e-13	6.385e-25
TcCLB.507891.29	TcCLB.507891.29	mRNA	TcChr25-P	+	636	flagellar calcium-binding protein, putative	3.169	0.0001865	12.72	0.7848	4.038	5.389e-05	1.865e-04	2.907	3.352e-02	1.153e-02	2.495e-05	7.379e-10
TcCLB.506011.10	TcCLB.506011.10	mRNA	TcChr14-P	-	1101	hypothetical protein, conserved	3.159	2.996e-105	687.5	0.1435	22.01	2.336e-107	2.996e-105	3.058	6.098e-03	1.994e-03	1.028e-10	3.172e-20
TcCLB.506559.410	TcCLB.506559.410	mRNA	TcChr34-P	+	1122	hypothetical protein, conserved	3.152	2.213e-142	2030	0.123	25.61	1.043e-144	2.212e-142	3.018	5.317e-04	1.762e-04	1.039e-12	3.236e-24
TcCLB.508919.10	TcCLB.508919.10	mRNA	TcChr17-P	+	558	peptidase T (pseudogene), putative	3.151	2.615e-38	151.4	0.2387	13.2	8.737e-40	2.615e-38	2.996	5.423e-04	1.810e-04	6.347e-10	1.208e-18
TcCLB.505615.20	TcCLB.505615.20	mRNA	Tcruzi_6658	+	1029	lipase (pseudogene), putative	3.15	1.984e-05	20.36	0.6893	4.571	4.864e-06	1.984e-05	2.903	1.965e-02	6.769e-03	2.502e-06	5.929e-12
TcCLB.511245.180	TcCLB.511245.180	mRNA	TcChr11-P	-	1023	guanin nucleotide-binding protein, putative	3.141	2.133e-77	349.2	0.1666	18.85	2.775e-79	2.133e-77	3.034	4.600e-03	1.516e-03	9.147e-11	2.510e-20
TcCLB.462761.16	TcCLB.462761.16	mRNA	TcChr30-S	-	234	hypothetical protein, conserved (fragment)	3.14	8.77e-30	124.7	0.2707	11.6	4.027e-31	8.770e-30	2.995	3.160e-04	1.055e-04	3.403e-08	3.475e-15
TcCLB.510729.110	TcCLB.510729.110	mRNA	TcChr39-P	-	1056	meiotic recombination protein DMC1, putative (dmc1)	3.135	7.276e-100	480	0.1463	21.44	6.234e-102	7.276e-100	3.029	5.709e-03	1.885e-03	1.894e-11	1.076e-21
TcCLB.511047.70	TcCLB.511047.70	mRNA	TcChr14-S	-	1068	hypothetical protein, conserved	3.135	1.504e-171	1202	0.1115	28.12	5.113e-174	1.504e-171	3.021	4.258e-03	1.409e-03	7.810e-13	1.830e-24
TcCLB.510483.280	TcCLB.510483.280	mRNA	TcChr38-P	-	1029	90 kDa surface protein, putative	3.129	1.572e-18	113.6	0.3451	9.067	1.227e-19	1.573e-18	2.995	2.569e-03	8.576e-04	6.987e-05	1.464e-08
TcCLB.507117.9	TcCLB.507117.9	mRNA	Tcruzi_5437	-	1576	dispersed gene family protein 1 (DGF-1), putative	3.129	2.106e-37	210.6	0.24	13.04	7.283e-39	2.106e-37	2.988	1.014e-03	3.392e-04	6.223e-07	1.162e-12
TcCLB.503419.30	TcCLB.503419.30	mRNA	TcChr37-S	-	1338	thiol-dependent reductase 1, putative (TcAc2)	3.128	5.708e-204	3390	0.102	30.67	1.423e-206	5.708e-204	2.981	2.305e-04	7.733e-05	9.057e-13	2.461e-24
TcCLB.509107.9	TcCLB.509107.9	mRNA	TcChr21-P	-	1749	hypothetical protein, conserved (fragment)	3.127	2.785e-25	95.88	0.2933	10.66	1.534e-26	2.785e-25	2.958	5.189e-04	1.754e-04	2.139e-08	1.373e-15
TcCLB.505047.19	TcCLB.505047.19	mRNA	Tcruzi_6486	-	282	trans-sialidase (pseudogene), putative	3.126	0.001112	15.38	0.8784	3.559	0.0003723	1.112e-03	2.796	7.346e-02	2.627e-02	2.054e-04	3.572e-08
TcCLB.510063.30	TcCLB.510063.30	mRNA	TcChr26-P	-	1461	hypothetical protein, conserved	3.118	6.072e-108	697.3	0.1399	22.29	4.459e-110	6.072e-108	3.003	6.454e-03	2.149e-03	5.363e-11	8.630e-21
TcCLB.503975.40	TcCLB.503975.40	mRNA	TcChr23-S	-	2421	hypothetical protein, conserved	3.111	4.871e-146	1496	0.1199	25.94	2.142e-148	4.871e-146	2.978	2.081e-03	6.989e-04	1.844e-12	1.020e-23
TcCLB.426675.9	TcCLB.426675.9	mRNA	Tcruzi_1676	+	825	trans-sialidase, putative	3.104	0.0001024	279.2	0.7412	4.188	2.818e-05	1.024e-04	2.884	9.572e-03	3.319e-03	7.791e-04	1.756e-06
TcCLB.429257.20	TcCLB.429257.20	mRNA	TcChr24-S	-	1239	cytochrome b5-dependent oleate desaturase	3.103	5.711e-114	865.7	0.1355	22.91	3.754e-116	5.711e-114	2.983	4.107e-03	1.377e-03	4.487e-12	6.039e-23
TcCLB.511209.69	TcCLB.511209.69	mRNA	TcChr30-P	+	462	membrane-bound acid phosphatase, putative (fragment)	3.088	5.885e-70	498.7	0.1723	17.92	8.884e-72	5.885e-70	2.965	2.762e-03	9.314e-04	4.230e-09	5.368e-17
TcCLB.508827.50	TcCLB.508827.50	mRNA	TcChr30-P	+	1971	DNA repair and recombination helicase protein PIF3, putative	3.087	2.283e-102	580.8	0.1422	21.7	1.853e-104	2.284e-102	2.973	4.340e-03	1.460e-03	5.977e-11	1.072e-20
TcCLB.508735.100	TcCLB.508735.100	mRNA	TcChr24-P	-	1107	hypothetical protein, conserved	3.072	9.044e-107	609.7	0.1386	22.17	6.805e-109	9.043e-107	2.968	4.961e-03	1.671e-03	3.249e-11	3.167e-21
TcCLB.507473.40	TcCLB.507473.40	mRNA	Tcruzi_7352	+	732	retrotransposon hot spot protein (RHS, pseudogene), putative	3.068	2.656e-52	271.3	0.1984	15.47	5.912e-54	2.656e-52	2.932	4.901e-04	1.672e-04	3.773e-10	4.271e-19
TcCLB.508999.250	TcCLB.508999.250	mRNA	TcChr9-P	+	423	calpain-like cysteine peptidase (pseudogene), putative	3.068	2.283e-129	673.1	0.1257	24.41	1.242e-131	2.283e-129	2.96	4.679e-03	1.581e-03	1.053e-12	3.326e-24
TcCLB.506905.50	TcCLB.506905.50	mRNA	TcChr27-P	-	1155	cystathionine beta-synthase (CBS)	3.066	0	5453	0.07883	38.89	0	0.000e+00	2.977	1.113e-02	3.739e-03	3.807e-15	4.347e-29
TcCLB.511051.10	TcCLB.511051.10	mRNA	TcChr14-S	-	888	hypothetical protein	3.064	1.879e-29	135.4	0.2656	11.54	8.764e-31	1.879e-29	2.905	4.898e-04	1.686e-04	3.930e-07	4.633e-13
TcCLB.506779.140	TcCLB.506779.140	mRNA	TcChr27-S	+	1668	hypothetical protein, conserved	3.055	1.232e-101	582.7	0.1413	21.63	1.016e-103	1.231e-101	2.937	4.445e-03	1.514e-03	1.456e-11	6.363e-22
TcCLB.508003.10	TcCLB.508003.10	mRNA	TcChr38-P	+	1773	retrotransposon hot spot (RHS) protein, putative	3.054	9.579e-50	255.1	0.2026	15.08	2.319e-51	9.580e-50	2.931	2.589e-03	8.833e-04	4.633e-09	6.440e-17
TcCLB.510347.29	TcCLB.510347.29	mRNA	TcChr33-S	+	261	hypothetical protein, conserved	3.053	7.191e-46	507.5	0.211	14.47	1.93e-47	7.192e-46	2.93	3.751e-03	1.280e-03	1.432e-06	6.155e-12
TcCLB.508689.40	TcCLB.508689.40	mRNA	TcChr34-P	-	1644	hypothetical protein, conserved	3.043	7.719e-114	802	0.1329	22.9	5.143e-116	7.718e-114	2.93	5.391e-03	1.840e-03	7.343e-12	1.618e-22
TcCLB.511575.130	TcCLB.511575.130	mRNA	TcChr12-S	+	1890	folate/pteridine transporter, putative	3.04	6.218e-200	6167	0.1001	30.36	1.607e-202	6.219e-200	2.948	1.144e-02	3.882e-03	4.687e-14	6.589e-27
TcCLB.504339.19	TcCLB.504339.19	mRNA	Tcruzi_6263	+	1040	NADP-dependent alcohol hydrogenase, putative	3.036	4.197e-05	22.77	0.6901	4.4	1.084e-05	4.197e-05	2.785	2.558e-02	9.185e-03	8.433e-06	5.661e-11
TcCLB.509705.10	TcCLB.509705.10	mRNA	TcChr31-S	+	2289	cellulosomal scaffoldin anchoring protein, putative	3.026	1.477e-52	233.7	0.1952	15.5	3.247e-54	1.477e-52	2.886	5.425e-04	1.879e-04	4.893e-10	7.183e-19
TcCLB.503459.10	TcCLB.503459.10	mRNA	TcChr3-P	+	564	hypothetical protein, conserved	3.021	3.806e-36	278.2	0.2357	12.81	1.382e-37	3.806e-36	2.872	4.357e-04	1.517e-04	2.753e-08	2.274e-15
TcCLB.506947.10	TcCLB.506947.10	mRNA	TcChr21-S	-	1818	hypothetical protein, conserved	3.021	1.426e-72	331	0.1655	18.25	2.049e-74	1.426e-72	2.903	2.315e-03	7.975e-04	2.557e-11	1.961e-21
TcCLB.511309.60	TcCLB.511309.60	mRNA	TcChr17-S	-	2238	hypothetical protein, conserved	3.017	7.692e-34	150.8	0.2436	12.39	3.075e-35	7.691e-34	2.863	4.223e-04	1.475e-04	1.045e-08	3.276e-16
TcCLB.505971.10	TcCLB.505971.10	mRNA	Tcruzi_6758	-	1134	UDP-Gal or UDP-GlcNAc-dependent glycosyltransferase, putative	3.01	3.753e-11	45.81	0.4356	6.91	4.859e-12	3.753e-11	2.838	1.547e-03	5.452e-04	1.313e-07	5.169e-14
TcCLB.507473.30	TcCLB.507473.30	mRNA	Tcruzi_7352	+	2262	trans-sialidase, Group II, putative	3.007	7.002e-28	360.3	0.2681	11.21	3.485e-29	7.002e-28	2.847	6.307e-04	2.216e-04	5.103e-06	7.813e-11
TcCLB.507115.20	TcCLB.507115.20	mRNA	Tcruzi_5436	-	1269	dispersed gene family protein 1 (DGF-1), putative	3.001	3.376e-31	153.4	0.2526	11.88	1.461e-32	3.375e-31	2.845	3.637e-04	1.278e-04	4.093e-08	5.027e-15
TcCLB.508177.110	TcCLB.508177.110	mRNA	TcChr27-P	+	1155	cystathionine beta-synthase	2.998	6.313e-168	1223	0.1077	27.82	2.204e-170	6.314e-168	2.891	5.511e-03	1.906e-03	1.299e-13	5.060e-26
TcCLB.503713.30	TcCLB.503713.30	mRNA	TcChr25-S	+	792	6-phosphogluconolactonase, putative	2.997	9.363e-68	355.1	0.17	17.63	1.481e-69	9.361e-68	2.877	3.568e-03	1.240e-03	2.071e-09	1.287e-17
TcCLB.508177.120	TcCLB.508177.120	mRNA	TcChr27-P	+	1155	cystathionine beta-synthase (CBS)	2.997	7.574e-260	3740	0.08657	34.62	1.167e-262	7.572e-260	2.841	2.356e-04	8.292e-05	4.663e-15	6.524e-29
TcCLB.505193.100	TcCLB.505193.100	mRNA	TcChr33-P	+	1065	Present in the outer mitochondrial membrane proteome 1 (POMP1)	2.996	5.036e-60	880.1	0.1806	16.58	9.039e-62	5.035e-60	2.879	4.426e-03	1.537e-03	7.473e-08	1.676e-14
TcCLB.506909.60	TcCLB.506909.60	mRNA	Tcruzi_7138	+	378	mucin TcMUCI, putative	2.981	0.02959	26.55	1.215	2.452	0.01419	2.959e-02	2.334	7.812e-01	3.347e-01	1.121e-02	6.575e-05
TcCLB.506931.4	TcCLB.506931.4	mRNA	TcChr30-S	+	666	hypothetical protein, conserved	2.98	7.302e-103	507.8	0.1369	21.76	5.859e-105	7.302e-103	2.877	6.319e-03	2.196e-03	7.377e-12	1.632e-22
TcCLB.510517.40	TcCLB.510517.40	mRNA	TcChr22-S	+	1956	hypothetical protein	2.974	1.661e-74	425.7	0.1608	18.49	2.282e-76	1.661e-74	2.862	3.769e-03	1.317e-03	4.220e-10	5.343e-19
TcCLB.475133.10	TcCLB.475133.10	mRNA	Tcruzi_26149	+	1042	trans-sialidase, putative	2.973	0.0002826	208.6	0.7562	3.932	8.431e-05	2.826e-04	2.844	3.716e-03	1.306e-03	5.438e-03	8.735e-05
TcCLB.508055.30	TcCLB.508055.30	mRNA	Tcruzi_7582	-	2361	trans-sialidase, Group II, putative	2.972	6.063e-25	367	0.2807	10.59	3.422e-26	6.063e-25	2.832	3.645e-04	1.287e-04	1.624e-04	7.915e-08
TcCLB.511777.10	TcCLB.511777.10	mRNA	Tcruzi_6199	+	1101	trans-sialidase, putative (fragment)	2.97	0.002146	16.7	0.8825	3.366	0.0007637	2.146e-03	2.644	7.394e-02	2.797e-02	2.982e-04	1.666e-07
TcCLB.509367.30	TcCLB.509367.30	mRNA	Tcruzi_8080	-	10554	dispersed gene family protein 1 (DGF-1, pseudogene), putative	2.966	5.342e-22	125.5	0.299	9.919	3.441e-23	5.342e-22	2.807	5.685e-04	2.025e-04	5.960e-06	1.066e-10
TcCLB.510187.20	TcCLB.510187.20	mRNA	TcChr37-P	+	1254	tyrosine aminotransferase, putative	2.964	3.637e-142	804.7	0.1158	25.6	1.731e-144	3.637e-142	2.86	5.121e-03	1.791e-03	5.233e-13	8.216e-25
TcCLB.509457.50	TcCLB.509457.50	mRNA	Tcruzi_8104	+	1113	retrotransposon hot spot (RHS) protein, putative	2.962	3.037e-22	105.8	0.2969	9.977	1.929e-23	3.037e-22	2.804	5.962e-04	2.126e-04	1.762e-08	9.314e-16
TcCLB.404455.10	TcCLB.404455.10	mRNA	Tcruzi_448	-	1005	trans-sialidase, putative (fragment)	2.956	1.966e-18	204.8	0.3269	9.041	1.549e-19	1.966e-18	2.821	7.179e-04	2.545e-04	3.002e-05	2.703e-09
TcCLB.506563.120	TcCLB.506563.120	mRNA	TcChr9-S	+	510	hypothetical protein, conserved	2.955	6.854e-63	361.8	0.174	16.98	1.19e-64	6.854e-63	2.844	3.922e-03	1.379e-03	1.104e-09	3.659e-18
TcCLB.506825.40	TcCLB.506825.40	mRNA	TcChr27-S	+	1548	hypothetical protein, conserved	2.953	5.645e-23	171.5	0.291	10.15	3.442e-24	5.645e-23	2.808	2.000e-04	7.123e-05	4.257e-06	5.436e-11
TcCLB.503683.11	TcCLB.503683.11	mRNA	TcChr36-S	+	1410	RNA-binding protein, putative	2.952	3.458e-13	59.66	0.3901	7.567	3.807e-14	3.457e-13	2.855	8.992e-03	3.150e-03	7.620e-06	1.742e-10
TcCLB.510065.10	TcCLB.510065.10	mRNA	TcChr26-P	-	1497	hypothetical protein, conserved	2.95	1.627e-153	1168	0.1109	26.6	6.785e-156	1.627e-153	2.84	4.805e-03	1.692e-03	6.953e-13	1.450e-24
TcCLB.505609.40	TcCLB.505609.40	mRNA	Tcruzi_6657	+	2313	trans-sialidase, Group V, putative	2.947	0.00199	21.33	0.8697	3.388	0.0007028	1.990e-03	2.697	1.794e-02	6.652e-03	3.390e-04	1.235e-07
TcCLB.413409.10	TcCLB.413409.10	mRNA	Tcruzi_12275	-	1014	trans-sialidase, putative (fragment)	2.943	4.01e-35	618.5	0.2331	12.63	1.516e-36	4.010e-35	2.808	8.813e-04	3.139e-04	1.486e-05	6.622e-10
TcCLB.509997.10	TcCLB.509997.10	mRNA	TcChr36-P	+	1188	hypothetical protein, conserved	2.939	5.698e-20	83.9	0.3116	9.43	4.094e-21	5.698e-20	2.772	7.259e-04	2.619e-04	2.970e-07	2.646e-13
TcCLB.508177.129	TcCLB.508177.129	mRNA	TcChr27-P	+	828	cystathionine beta-synthase, putative	2.939	1.087e-224	1995	0.0913	32.19	2.317e-227	1.088e-224	2.812	1.731e-03	6.157e-04	1.244e-14	4.645e-28
TcCLB.506195.120	TcCLB.506195.120	mRNA	TcChr36-P	-	2934	lysosomal alpha-mannosidase precursor, putative	2.936	1.422e-88	2359	0.1455	20.18	1.469e-90	1.421e-88	2.801	1.170e-03	4.177e-04	2.765e-10	2.294e-19
TcCLB.507831.20	TcCLB.507831.20	mRNA	TcChr40-S	+	1095	hypothetical protein, conserved	2.932	0.002866	11.45	0.8948	3.277	0.00105	2.866e-03	2.607	6.748e-02	2.589e-02	4.057e-04	3.179e-07
TcCLB.510667.120	TcCLB.510667.120	mRNA	TcChr39-P	+	1392	galactokinase, putative	2.93	2.755e-126	645.5	0.1215	24.12	1.524e-128	2.756e-126	2.822	5.758e-03	2.041e-03	8.523e-13	2.179e-24
TcCLB.507085.140	TcCLB.507085.140	mRNA	TcChr33-P	+	558	mucin TcMUCII, putative	2.928	0.0002868	53.84	0.7454	3.928	8.566e-05	2.868e-04	2.626	5.235e-02	1.994e-02	3.475e-05	2.029e-09
TcCLB.508827.10	TcCLB.508827.10	mRNA	TcChr30-P	+	684	membrane-bound acid phosphatase, putative	2.922	1.161e-106	1884	0.1319	22.16	8.788e-109	1.161e-106	2.788	2.020e-03	7.245e-04	4.227e-11	5.359e-21
TcCLB.508801.10	TcCLB.508801.10	mRNA	TcChr27-P	-	1119	protein associated with differentiation 4, putative	2.92	8.734e-118	883.2	0.1254	23.29	5.306e-120	8.735e-118	2.815	7.789e-03	2.767e-03	9.427e-12	2.666e-22
TcCLB.506739.99	TcCLB.506739.99	mRNA	TcChr3-S	-	522	zinc finger (CCCH type) protein, putative	2.915	6.318e-232	1836	0.08913	32.71	1.232e-234	6.320e-232	2.782	1.958e-03	7.038e-04	1.442e-14	6.241e-28
TcCLB.508897.119	TcCLB.508897.119	mRNA	TcChr40-P	-	855	FKBP-type peptidylprolyl cis-trans isomerase, putative	2.905	1.436e-57	262	0.1789	16.24	2.733e-59	1.435e-57	2.782	2.696e-03	9.691e-04	1.143e-10	3.917e-20
TcCLB.511421.185	TcCLB.511421.185	mRNA	TcChr9-S	+	555	hypothetical protein, conserved	2.903	3.616e-27	128.7	0.2623	11.07	1.844e-28	3.616e-27	2.754	3.788e-04	1.376e-04	3.350e-08	3.367e-15
TcCLB.506937.10	TcCLB.506937.10	mRNA	TcChr30-S	-	999	cytosolic malate dehydrogenase, putative	2.9	2.747e-78	649.5	0.1529	18.96	3.474e-80	2.747e-78	2.793	6.821e-03	2.442e-03	7.377e-10	1.632e-18
TcCLB.511149.210	TcCLB.511149.210	mRNA	Tcruzi_8608	+	639	mucin TcMUCII, putative	2.872	2.839e-05	24.71	0.6397	4.49	7.122e-06	2.839e-05	2.747	2.306e-03	8.396e-04	1.754e-05	5.987e-10
TcCLB.511911.90	TcCLB.511911.90	mRNA	TcChr10-S	-	1110	hypothetical protein, conserved	2.868	6.46e-96	542.1	0.1365	21.01	5.71e-98	6.460e-96	2.774	6.678e-03	2.407e-03	2.094e-11	1.315e-21
TcCLB.503939.20	TcCLB.503939.20	mRNA	TcChr40-P	+	981	hypothetical protein, conserved	2.863	7.562e-78	391.2	0.1514	18.91	9.701e-80	7.562e-78	2.77	6.271e-03	2.264e-03	8.287e-11	2.060e-20
TcCLB.506825.200	TcCLB.506825.200	mRNA	TcChr27-S	+	1746	hypothetical protein	2.857	3.403e-177	2563	0.09997	28.58	1.095e-179	3.402e-177	2.701	1.658e-03	6.140e-04	2.395e-12	1.720e-23
TcCLB.509457.60	TcCLB.509457.60	mRNA	Tcruzi_8104	+	732	retrotransposon hot spot (RHS) protein, putative	2.852	2.461e-17	87.16	0.3258	8.753	2.071e-18	2.462e-17	2.744	2.950e-03	1.075e-03	1.729e-06	8.968e-12
TcCLB.510853.10	TcCLB.510853.10	mRNA	TcChr19-S	-	3462	dispersed gene family protein 1 (DGF-1, pseudogene), putative	2.844	1.258e-31	152.2	0.2377	11.97	5.371e-33	1.258e-31	2.699	8.787e-04	3.256e-04	1.979e-08	1.175e-15
TcCLB.508503.20	TcCLB.508503.20	mRNA	TcChr33-P	+	591	cytochrome c oxidase subunit V, putative	2.841	5.923e-206	2077	0.09218	30.82	1.45e-208	5.924e-206	2.71	3.868e-04	1.427e-04	1.821e-14	9.944e-28
TcCLB.510301.30	TcCLB.510301.30	mRNA	TcChr20-P	+	570	hypothetical protein, conserved	2.839	2.295e-40	253.6	0.2094	13.56	7.19e-42	2.295e-40	2.733	2.166e-03	7.924e-04	9.867e-09	2.921e-16
TcCLB.504137.100	TcCLB.504137.100	mRNA	TcChr37-S	+	687	hypothetical protein, conserved	2.837	9.559e-78	392.8	0.1501	18.9	1.231e-79	9.562e-78	2.737	3.797e-03	1.387e-03	2.733e-11	2.241e-21
TcCLB.511639.20	TcCLB.511639.20	mRNA	TcChr21-P	-	1818	hypothetical protein, conserved	2.835	2.522e-144	914.1	0.1099	25.79	1.166e-146	2.522e-144	2.736	4.672e-03	1.708e-03	4.117e-13	5.084e-25
TcCLB.509713.10	TcCLB.509713.10	mRNA	TcChr27-P	-	1602	protein associated with differentiation 4, putative	2.833	0	4696	0.06724	42.13	0	0.000e+00	2.698	1.869e-04	6.929e-05	9.327e-15	2.610e-28
TcCLB.510039.40	TcCLB.510039.40	mRNA	TcChr33-P	+	831	nitrilase, putative	2.83	5.695e-163	1299	0.1032	27.41	2.143e-165	5.696e-163	2.727	4.008e-03	1.470e-03	7.723e-13	1.789e-24
TcCLB.509545.70	TcCLB.509545.70	mRNA	TcChr18-P	-	549	mucin TcMUCII, putative	2.824	0.01803	17.52	1.067	2.647	0.008117	1.803e-02	2.365	2.637e-01	1.115e-01	3.425e-03	1.720e-05
TcCLB.511287.49	TcCLB.511287.49	mRNA	TcChr40-P	+	849	aldo-keto reductase (AKR)	2.823	1.717e-95	1037	0.1347	20.96	1.525e-97	1.716e-95	2.713	2.610e-03	9.621e-04	9.437e-11	2.672e-20
TcCLB.508241.10	TcCLB.508241.10	mRNA	TcChr27-S	+	666	glycerol-3-phosphate dehydrogenase, putative	2.82	5.575e-81	448.4	0.1462	19.29	6.647e-83	5.575e-81	2.725	5.614e-03	2.060e-03	8.123e-11	1.980e-20
TcCLB.511639.9	TcCLB.511639.9	mRNA	TcChr21-P	-	761	hypothetical protein, conserved	2.811	5.248e-42	193.1	0.2032	13.83	1.568e-43	5.249e-42	2.681	3.701e-04	1.380e-04	1.392e-09	5.816e-18
TcCLB.511817.40	TcCLB.511817.40	mRNA	TcChr13-P	-	867	NADH-cytochrome b5 reductase, putative	2.808	4.851e-103	1419	0.1289	21.78	3.826e-105	4.851e-103	2.714	4.428e-03	1.632e-03	7.630e-12	1.747e-22
TcCLB.511793.30	TcCLB.511793.30	mRNA	TcChr28-S	-	432	mucin-associated surface protein (MASP), putative	2.807	0.04639	26.37	1.241	2.263	0.02364	4.639e-02	2.747	5.644e+00	2.054e+00	1.811e-01	8.205e-02
TcCLB.506181.104	TcCLB.506181.104	mRNA	TcChr14-S	-	504	actyltransferase-like protein	2.806	6.133e-52	256.4	0.1821	15.41	1.373e-53	6.131e-52	2.695	2.307e-03	8.561e-04	9.993e-10	2.996e-18
TcCLB.507923.10	TcCLB.507923.10	mRNA	TcChr32-S	+	999	L-threonine 3-dehydrogenase, putative	2.806	5.315e-234	2678	0.0854	32.86	9.637e-237	5.315e-234	2.656	6.503e-04	2.449e-04	2.062e-14	1.276e-27
TcCLB.403481.10	TcCLB.403481.10	mRNA	Tcruzi_10059	-	1254	trans-sialidase, putative (fragment)	2.803	0.01839	83.01	1.062	2.64	0.008296	1.839e-02	2.36	2.419e-01	1.025e-01	1.583e-02	4.105e-04
TcCLB.511613.189	TcCLB.511613.189	mRNA	TcChr18-S	-	495	mucin TcMUCII, putative	2.802	3.532e-05	23.47	0.631	4.44	8.992e-06	3.531e-05	2.695	4.164e-03	1.545e-03	1.266e-04	4.474e-08
TcCLB.511277.140	TcCLB.511277.140	mRNA	TcChr40-P	+	837	serine/threonine protein kinase, putative	2.801	6.346e-56	539.9	0.1751	16	1.263e-57	6.347e-56	2.685	1.664e-03	6.198e-04	5.717e-09	9.804e-17
TcCLB.510187.100	TcCLB.510187.100	mRNA	TcChr37-P	+	1131	glucokinase	2.798	1.013e-100	747	0.13	21.53	8.451e-103	1.013e-100	2.705	6.056e-03	2.239e-03	4.113e-11	5.076e-21
TcCLB.509331.210	TcCLB.509331.210	mRNA	TcChr22-P	+	1056	NADP-dependent alcohol hydrogenase, putative	2.795	2.891e-40	299.4	0.2064	13.54	9.083e-42	2.891e-40	2.663	3.881e-04	1.457e-04	4.277e-07	5.487e-13
TcCLB.504005.54	TcCLB.504005.54	mRNA	TcChr41-S	+	324	hypothetical protein, conserved	2.79	8.646e-76	1275	0.1496	18.65	1.168e-77	8.646e-76	2.672	1.868e-03	6.993e-04	1.596e-09	7.645e-18
TcCLB.508809.40	TcCLB.508809.40	mRNA	TcChr23-S	-	3057	hypothetical protein, conserved	2.789	6.723e-38	261.9	0.2124	13.13	2.286e-39	6.724e-38	2.673	2.586e-03	9.674e-04	5.973e-07	1.070e-12
TcCLB.506763.30	TcCLB.506763.30	mRNA	TcChr41-S	-	774	mucin-associated surface protein (MASP), putative	2.784	0.04219	115.9	1.208	2.304	0.02122	4.219e-02	2.122	8.764e-01	4.130e-01	5.620e-02	5.624e-03
TcCLB.511753.120	TcCLB.511753.120	mRNA	TcChr32-S	+	999	L-threonine 3-dehydrogenase, putative	2.783	5.371e-267	2668	0.07928	35.1	6.574e-270	5.371e-267	2.625	8.784e-04	3.346e-04	2.804e-15	2.358e-29
TcCLB.508303.10	TcCLB.508303.10	mRNA	TcChr38-P	+	1167	alanine racemase 2, putative	2.782	1.87e-71	336.6	0.1536	18.11	2.771e-73	1.869e-71	2.673	3.319e-03	1.242e-03	1.479e-11	6.562e-22
TcCLB.507255.20	TcCLB.507255.20	mRNA	Tcruzi_7270	+	2361	trans-sialidase, Group II, putative	2.769	4.152e-51	1419	0.1811	15.29	9.523e-53	4.152e-51	2.651	1.110e-03	4.188e-04	8.180e-08	2.007e-14
TcCLB.508501.110	TcCLB.508501.110	mRNA	TcChr33-P	+	570	mucin TcMUCII, putative	2.767	7.469e-06	68	0.5783	4.785	1.713e-06	7.468e-06	2.58	6.779e-03	2.627e-03	6.712e-04	1.348e-06
TcCLB.507009.40	TcCLB.507009.40	mRNA	TcChr39-S	+	1389	galactokinase, putative	2.754	5.35e-89	444.6	0.1362	20.23	5.409e-91	5.351e-89	2.663	4.406e-03	1.655e-03	1.704e-11	8.714e-22
TcCLB.509999.140	TcCLB.509999.140	mRNA	TcChr36-P	+	1410	RNA-binding protein, putative	2.747	6.087e-12	54.76	0.3831	7.172	7.382e-13	6.088e-12	2.73	4.293e-02	1.572e-02	5.750e-06	9.919e-11
TcCLB.506257.98	TcCLB.506257.98	mRNA	TcChr14-P	-	720	hypothetical protein, conserved (pseudogene)	2.744	1.847e-64	340.2	0.1596	17.19	3.107e-66	1.847e-64	2.642	2.093e-03	7.922e-04	1.396e-09	5.846e-18
TcCLB.508595.40	TcCLB.508595.40	mRNA	TcChr6-P	-	528	cysteine peptidase, putative	2.744	1.052e-109	2368	0.1221	22.47	7.438e-112	1.052e-109	2.616	1.532e-04	5.859e-05	2.067e-10	1.282e-19
TcCLB.506025.4	TcCLB.506025.4	mRNA	TcChr30-S	+	963	membrane-bound acid phosphatase, putative (fragment)	2.743	7.433e-91	1738	0.1342	20.44	7.143e-93	7.433e-91	2.626	6.051e-04	2.304e-04	1.282e-10	4.928e-20
TcCLB.504153.110	TcCLB.504153.110	mRNA	TcChr39-S	-	810	hypothetical protein, conserved	2.739	1.353e-72	549.5	0.15	18.25	1.939e-74	1.354e-72	2.636	2.122e-03	8.048e-04	1.715e-09	8.827e-18
TcCLB.506147.9	TcCLB.506147.9	mRNA	TcChr39-S	-	390	prostaglandin F2alpha synthase (TcPGFS)	2.734	5.931e-182	1173	0.09438	28.96	1.882e-184	5.931e-182	2.629	1.798e-03	6.838e-04	9.693e-14	2.819e-26
TcCLB.508139.130	TcCLB.508139.130	mRNA	TcChr24-P	-	2175	trans-sialidase, Group II, putative	2.733	8.875e-81	424.5	0.1419	19.26	1.062e-82	8.874e-81	2.639	3.666e-03	1.389e-03	1.599e-11	7.674e-22
TcCLB.506319.60	TcCLB.506319.60	mRNA	TcChr3-P	+	747	hypothetical protein, conserved	2.732	1.398e-40	203.5	0.201	13.59	4.353e-42	1.398e-40	2.602	6.415e-05	2.466e-05	5.377e-09	8.673e-17
TcCLB.508535.10	TcCLB.508535.10	mRNA	TcChr38-S	+	3648	NADH-dependent fumarate reductase, putative	2.729	8.797e-234	1736	0.08311	32.84	1.635e-236	8.797e-234	2.604	1.296e-04	4.977e-05	9.840e-15	2.905e-28
TcCLB.509641.79	TcCLB.509641.79	mRNA	TcChr37-P	-	699	hypothetical protein, conserved (fragment)	2.724	2.322e-37	172.8	0.209	13.03	8.043e-39	2.322e-37	2.607	4.786e-04	1.836e-04	7.467e-09	1.673e-16
TcCLB.508923.10	TcCLB.508923.10	mRNA	TcChr31-S	+	1281	amino acid permease, putative	2.722	4.793e-68	327.8	0.1541	17.67	7.56e-70	4.792e-68	2.622	2.503e-03	9.547e-04	4.033e-11	4.880e-21
TcCLB.506485.10	TcCLB.506485.10	mRNA	TcChr36-P	+	807	hypothetical protein, conserved	2.721	3.676e-37	267.7	0.2094	13	1.292e-38	3.678e-37	2.594	8.462e-05	3.263e-05	3.690e-07	4.085e-13
TcCLB.504557.10	TcCLB.504557.10	mRNA	TcChr8-S	-	1146	UDP-Gal or UDP-GlcNAc-dependent glycosyltransferase, putative	2.719	1.487e-23	118.4	0.2646	10.28	8.865e-25	1.487e-23	2.609	1.368e-03	5.245e-04	1.895e-07	1.077e-13
TcCLB.508405.70	TcCLB.508405.70	mRNA	TcChr16-P	-	1434	protein kinase, putative	2.716	7.073e-72	412.6	0.1496	18.16	1.032e-73	7.070e-72	2.614	2.508e-03	9.597e-04	2.894e-10	2.513e-19
TcCLB.510345.9	TcCLB.510345.9	mRNA	TcChr33-S	+	684	protein kinase, putative (fragment)	2.715	3.852e-12	57.43	0.3752	7.236	4.624e-13	3.852e-12	2.546	2.898e-03	1.138e-03	5.270e-07	8.332e-13
TcCLB.508677.80	TcCLB.508677.80	mRNA	TcChr22-P	+	1056	NADP-dependent alcohol hydrogenase, putative	2.712	2.149e-42	267.9	0.1951	13.9	6.35e-44	2.148e-42	2.582	1.121e-04	4.340e-05	1.058e-08	3.360e-16
TcCLB.511295.10	TcCLB.511295.10	mRNA	TcChr40-P	-	960	FKBP-type peptidylprolyl cis-trans isomerase, putative	2.712	1.585e-54	276.3	0.1717	15.8	3.284e-56	1.585e-54	2.602	1.380e-03	5.306e-04	4.693e-10	6.608e-19
TcCLB.508761.260	TcCLB.508761.260	mRNA	Tcruzi_7861	+	639	mucin TcMUCII, putative	2.71	3.621e-14	79.8	0.3446	7.864	3.723e-15	3.621e-14	2.547	2.008e-03	7.883e-04	9.107e-07	2.488e-12
TcCLB.506563.180	TcCLB.506563.180	mRNA	TcChr9-S	+	423	calpain-like cysteine peptidase (pseudogene), putative	2.71	1.406e-82	541.9	0.1391	19.48	1.638e-84	1.406e-82	2.614	4.664e-03	1.784e-03	4.840e-11	7.028e-21
TcCLB.511303.34	TcCLB.511303.34	mRNA	TcChr17-S	-	894	Macro domain containing protein, putative	2.708	1.757e-57	265.2	0.1669	16.22	3.369e-59	1.757e-57	2.6	2.451e-03	9.426e-04	1.208e-10	4.380e-20
TcCLB.506779.200	TcCLB.506779.200	mRNA	TcChr27-S	+	1098	glycerol-3-phosphate dehydrogenase (pseudogene), putative	2.707	6.657e-112	626.6	0.1193	22.7	4.617e-114	6.657e-112	2.605	4.793e-03	1.840e-03	1.455e-12	6.351e-24
TcCLB.507167.240	TcCLB.507167.240	mRNA	TcChr28-P	+	1800	retrotransposon hot spot (RHS) protein, putative	2.699	7.508e-43	294.2	0.1931	13.98	2.182e-44	7.509e-43	2.572	7.967e-04	3.098e-04	1.008e-07	3.048e-14
TcCLB.505373.10	TcCLB.505373.10	mRNA	Tcruzi_5194	+	2964	retrotransposon hot spot (RHS) protein, putative	2.697	8.42e-63	402.3	0.159	16.97	1.469e-64	8.417e-63	2.594	3.906e-03	1.506e-03	2.262e-09	1.535e-17
TcCLB.506125.20	TcCLB.506125.20	mRNA	TcChr39-S	+	810	hypothetical protein, conserved	2.694	3.569e-80	585.2	0.1404	19.19	4.32e-82	3.569e-80	2.594	4.903e-03	1.890e-03	7.170e-11	1.542e-20
TcCLB.510131.44	TcCLB.510131.44	mRNA	TcChr30-P	+	630	hypothetical protein, conserved	2.679	6.665e-67	330.2	0.1529	17.52	1.076e-68	6.668e-67	2.573	2.200e-03	8.551e-04	4.007e-11	4.816e-21
TcCLB.427013.10	TcCLB.427013.10	mRNA	Tcruzi_15295	+	1152	trans-sialidase, putative (fragment)	2.675	2.964e-20	249.7	0.2815	9.5	2.096e-21	2.964e-20	2.513	3.172e-03	1.262e-03	1.973e-05	1.167e-09
TcCLB.507153.30	TcCLB.507153.30	mRNA	Tcruzi_7229	+	10563	dispersed gene family protein 1 (DGF-1), putative	2.671	1.01e-58	731.5	0.1629	16.4	1.882e-60	1.010e-58	2.574	3.108e-03	1.207e-03	4.280e-08	5.496e-15
TcCLB.509287.230	TcCLB.509287.230	mRNA	TcChr24-P	-	2169	trans-sialidase, Group II, putative	2.666	2.8e-76	463.7	0.1425	18.72	3.732e-78	2.800e-76	2.574	3.838e-03	1.491e-03	1.560e-10	7.298e-20
TcCLB.506993.110	TcCLB.506993.110	mRNA	TcChr29-P	+	579	mucin TcMUCII, putative	2.663	1.867e-05	41.18	0.5809	4.584	4.558e-06	1.867e-05	2.478	9.630e-03	3.887e-03	2.654e-05	1.770e-09
TcCLB.508257.30	TcCLB.508257.30	mRNA	TcChr34-P	-	693	hypothetical protein, conserved	2.662	1.164e-43	272.8	0.1887	14.11	3.319e-45	1.164e-43	2.553	1.557e-03	6.097e-04	2.108e-08	1.334e-15
TcCLB.511479.39	TcCLB.511479.39	mRNA	TcChr41-P	+	324	hypothetical protein, conserved	2.659	3.265e-63	1248	0.1562	17.02	5.594e-65	3.265e-63	2.548	1.039e-03	4.079e-04	4.660e-09	6.515e-17
TcCLB.510561.35	TcCLB.510561.35	mRNA	TcChr33-S	+	498	hypothetical protein	2.646	0.00771	12.87	0.896	2.953	0.003147	7.710e-03	2.3	1.269e-01	5.517e-02	1.886e-03	2.643e-06
TcCLB.508831.110	TcCLB.508831.110	mRNA	TcChr30-S	-	1104	serine/threonine kinase, putative	2.646	3.058e-46	286	0.1822	14.53	8.124e-48	3.058e-46	2.548	2.935e-03	1.152e-03	2.049e-08	1.260e-15
TcCLB.504045.55	TcCLB.504045.55	mRNA	TcChr40-P	-	387	hypothetical protein, conserved	2.646	3.542e-115	748	0.1149	23.03	2.248e-117	3.542e-115	2.558	4.298e-03	1.680e-03	2.715e-12	2.212e-23
TcCLB.508425.10	TcCLB.508425.10	mRNA	TcChr22-P	+	567	dispersed gene family protein 1 (DGF-1), putative	2.638	7.267e-08	34.46	0.464	5.687	1.296e-08	7.267e-08	2.561	6.850e-03	2.675e-03	1.064e-05	3.393e-10
TcCLB.503841.80	TcCLB.503841.80	mRNA	TcChr38-S	-	663	NADH-dependent fumarate reductase, putative	2.634	4.815e-21	107.6	0.2718	9.692	3.267e-22	4.814e-21	2.514	6.948e-05	2.764e-05	2.517e-07	1.901e-13
TcCLB.510213.110	TcCLB.510213.110	mRNA	TcChr38-S	+	1413	NADH-dependent fumarate reductase, putative	2.633	5.463e-32	179.2	0.2188	12.04	2.308e-33	5.463e-32	2.509	9.970e-05	3.974e-05	5.320e-07	8.491e-13
TcCLB.504127.20	TcCLB.504127.20	mRNA	TcChr14-S	-	1110	hypothetical protein	2.632	2.423e-29	400.1	0.2286	11.51	1.137e-30	2.423e-29	2.499	1.961e-04	7.848e-05	4.547e-05	6.202e-09
TcCLB.504045.110	TcCLB.504045.110	mRNA	TcChr40-P	-	2028	urocanate hydratase, putative	2.631	7.386e-218	1521	0.08301	31.7	1.674e-220	7.386e-218	2.519	4.468e-04	1.774e-04	1.138e-14	3.887e-28
TcCLB.504223.10	TcCLB.504223.10	mRNA	TcChr31-P	+	663	amino acid permease, putative	2.623	3.208e-82	444.9	0.1349	19.44	3.781e-84	3.208e-82	2.53	2.637e-03	1.042e-03	1.538e-11	7.093e-22
TcCLB.508611.30	TcCLB.508611.30	mRNA	TcChr19-S	+	1632	surface protease GP63, putative	2.618	3.861e-32	251.7	0.217	12.06	1.624e-33	3.860e-32	2.487	4.018e-04	1.616e-04	5.790e-08	1.006e-14
TcCLB.510655.120	TcCLB.510655.120	mRNA	TcChr39-P	-	1530	aminopeptidase P, putative	2.618	6.064e-121	1516	0.1109	23.6	3.519e-123	6.065e-121	2.508	3.585e-04	1.430e-04	5.430e-12	8.845e-23
TcCLB.506789.160	TcCLB.506789.160	mRNA	TcChr28-P	+	1770	hypothetical protein, conserved	2.617	2.945e-90	863.4	0.1284	20.37	2.91e-92	2.945e-90	2.517	1.550e-03	6.159e-04	2.150e-10	1.386e-19
TcCLB.506593.60	TcCLB.506593.60	mRNA	TcChr33-P	-	672	nicotinamidase, putative (PNC1)	2.615	6.441e-94	532.1	0.1258	20.79	5.839e-96	6.440e-94	2.531	4.296e-03	1.698e-03	2.111e-11	1.337e-21
TcCLB.506549.9	TcCLB.506549.9	mRNA	TcChr22-P	+	7533	dispersed gene family protein 1 (DGF-1), putative (fragment)	2.614	1.448e-75	1807	0.1403	18.63	1.969e-77	1.448e-75	2.495	1.053e-04	4.221e-05	2.850e-09	2.436e-17
TcCLB.503969.20	TcCLB.503969.20	mRNA	TcChr16-S	+	804	hypothetical protein, conserved	2.613	0.003078	13.78	0.8027	3.255	0.001134	3.077e-03	2.446	1.774e-03	7.250e-04	6.099e-04	3.177e-07
TcCLB.506399.80	TcCLB.506399.80	mRNA	TcChr26-S	-	1221	hypothetical protein, conserved	2.611	2.008e-49	283.9	0.1738	15.03	4.934e-51	2.008e-49	2.522	3.142e-03	1.246e-03	2.870e-09	2.472e-17
TcCLB.509601.59	TcCLB.509601.59	mRNA	TcChr22-P	+	1167	protoheme IX farnesyltransferase, putative	2.61	2.58e-110	921	0.1158	22.54	1.813e-112	2.580e-110	2.514	2.418e-03	9.620e-04	6.290e-12	1.187e-22
TcCLB.511325.40	TcCLB.511325.40	mRNA	TcChr31-S	+	1425	amino acid permease, putative	2.608	6.012e-77	410.2	0.1388	18.8	7.904e-79	6.012e-77	2.514	3.207e-03	1.276e-03	3.109e-11	2.900e-21
TcCLB.510751.4	TcCLB.510751.4	mRNA	TcChr39-S	-	1190	aminopeptidase P, putative	2.608	3.545e-100	947.4	0.1215	21.47	3.005e-102	3.545e-100	2.507	1.988e-03	7.930e-04	2.474e-11	1.836e-21
TcCLB.438313.9	TcCLB.438313.9	mRNA	Tcruzi_2307	+	1763	dispersed gene family protein 1 (DGF-1), putative	2.606	2.038e-49	329	0.1734	15.03	5.016e-51	2.038e-49	2.498	1.075e-03	4.304e-04	8.287e-09	2.060e-16
TcCLB.511277.500	TcCLB.511277.500	mRNA	TcChr40-P	-	825	hypothetical protein, conserved	2.601	2.894e-41	228	0.1897	13.71	8.854e-43	2.894e-41	2.475	6.533e-05	2.640e-05	1.264e-09	4.793e-18
TcCLB.506355.10	TcCLB.506355.10	mRNA	TcChr37-P	+	1635	glucose transporter	2.597	8.236e-85	13240	0.1316	19.74	9.11e-87	8.236e-85	2.559	2.101e-02	8.212e-03	3.623e-10	3.939e-19
TcCLB.509229.60	TcCLB.509229.60	mRNA	TcChr14-P	-	1692	hypothetical protein, conserved	2.596	6.593e-36	343.3	0.2033	12.77	2.418e-37	6.593e-36	2.48	1.440e-04	5.808e-05	2.453e-06	1.805e-11
TcCLB.504223.30	TcCLB.504223.30	mRNA	TcChr31-P	+	285	hypothetical protein, conserved (fragment)	2.595	1.529e-08	36.66	0.4354	5.96	2.529e-09	1.529e-08	2.505	5.909e-03	2.359e-03	8.408e-06	2.120e-10
TcCLB.509713.20	TcCLB.509713.20	mRNA	TcChr27-P	-	1563	protein associated with differentiation 4, putative	2.59	0	4380	0.06589	39.31	0	0.000e+00	2.442	1.974e-03	8.086e-04	2.556e-15	1.960e-29
TcCLB.506629.200	TcCLB.506629.200	mRNA	TcChr39-P	-	996	1,2-Dihydroxy-3-keto-5-methylthiopentene dioxygenase, putative	2.589	6.845e-146	1723	0.09983	25.93	3.041e-148	6.845e-146	2.459	2.538e-04	1.032e-04	1.103e-12	3.648e-24
TcCLB.508609.10	TcCLB.508609.10	mRNA	TcChr19-S	+	1632	surface protease GP63, putative	2.588	5.121e-37	198.3	0.1996	12.97	1.813e-38	5.121e-37	2.465	1.248e-05	5.063e-06	2.899e-09	2.521e-17
TcCLB.510299.20	TcCLB.510299.20	mRNA	TcChr20-P	+	1545	hypothetical protein, conserved	2.588	5.075e-59	917.2	0.1574	16.44	9.363e-61	5.075e-59	2.495	2.573e-03	1.031e-03	6.133e-08	1.129e-14
TcCLB.509153.10	TcCLB.509153.10	mRNA	TcChr27-S	+	4236	hypothetical protein, conserved	2.588	3.113e-133	1128	0.1045	24.78	1.637e-135	3.113e-133	2.485	1.254e-03	5.046e-04	8.287e-13	2.060e-24
TcCLB.464807.10	TcCLB.464807.10	mRNA	TcChr40-S	+	711	serine/threonine protein kinase, putative	2.587	3.523e-35	344.9	0.2047	12.64	1.33e-36	3.522e-35	2.459	2.070e-05	8.418e-06	1.704e-07	8.707e-14
TcCLB.510249.30	TcCLB.510249.30	mRNA	TcChr5-S	+	1107	hypothetical protein, conserved	2.583	3.023e-13	58.6	0.3404	7.586	3.297e-14	3.023e-13	2.478	2.584e-03	1.042e-03	1.298e-05	5.057e-10
TcCLB.503943.14	TcCLB.503943.14	mRNA	TcChr33-P	+	645	hypothetical protein, conserved	2.583	2.765e-70	747.5	0.1438	17.96	4.148e-72	2.764e-70	2.495	4.242e-03	1.700e-03	8.257e-10	2.045e-18
TcCLB.504933.10	TcCLB.504933.10	mRNA	TcChr31-P	+	678	calpain-like cysteine peptidase, putative	2.582	3.331e-37	275.9	0.1985	13	1.163e-38	3.332e-37	2.47	9.403e-04	3.808e-04	3.610e-07	3.910e-13
TcCLB.509177.50	TcCLB.509177.50	mRNA	TcChr17-P	-	930	hypothetical protein, conserved	2.582	1.426e-55	369.9	0.1619	15.95	2.883e-57	1.426e-55	2.491	3.150e-03	1.265e-03	1.532e-09	7.041e-18
TcCLB.506775.180	TcCLB.506775.180	mRNA	TcChr27-S	-	1812	hypothetical protein, conserved	2.581	1.876e-139	1428	0.1018	25.35	9.184e-142	1.876e-139	2.468	5.513e-04	2.234e-04	2.849e-12	2.436e-23
TcCLB.509463.41	TcCLB.509463.41	mRNA	TcChr22-P	-	1209	retrotransposon hot spot (RHS) protein, putative (fragment)	2.577	3.117e-93	994.3	0.1245	20.71	2.854e-95	3.117e-93	2.47	1.433e-03	5.803e-04	9.470e-11	2.690e-20
TcCLB.511545.80	TcCLB.511545.80	mRNA	TcChr35-S	+	1392	L-Lysine transport protein	2.575	2.851e-106	1238	0.1164	22.12	2.171e-108	2.851e-106	2.453	2.403e-04	9.795e-05	2.004e-11	1.205e-21
TcCLB.508799.280	TcCLB.508799.280	mRNA	TcChr27-P	-	1725	protein associated with differentiation 4, putative	2.573	1.012e-89	700.7	0.1267	20.31	1.01e-91	1.013e-89	2.487	5.169e-03	2.078e-03	4.330e-11	5.625e-21
TcCLB.508551.39	TcCLB.508551.39	mRNA	TcChr37-S	+	1186	hexose transporter, putative	2.565	5.623e-51	890.8	0.168	15.27	1.295e-52	5.624e-51	2.484	6.267e-03	2.523e-03	9.270e-08	2.578e-14
TcCLB.507237.80	TcCLB.507237.80	mRNA	TcChr18-S	+	879	mucin-associated surface protein (MASP), putative	2.56	0.009281	22.88	0.8862	2.889	0.003868	9.281e-03	2.303	3.577e-02	1.553e-02	2.152e-03	3.591e-06
TcCLB.402919.10	TcCLB.402919.10	mRNA	Tcruzi_368	+	597	trans-sialidase, putative	2.559	7.621e-12	125.9	0.3583	7.14	9.328e-13	7.621e-12	2.402	2.714e-03	1.130e-03	4.980e-06	7.440e-11
TcCLB.440219.10	TcCLB.440219.10	mRNA	Tcruzi_18236	+	1329	trans-sialidase, putative (fragment)	2.559	2.217e-48	1225	0.1722	14.86	5.608e-50	2.217e-48	2.453	1.102e-03	4.493e-04	4.567e-08	6.256e-15
TcCLB.508109.20	TcCLB.508109.20	mRNA	TcChr20-S	+	603	mucin TcMUCII, putative	2.558	1.731e-05	32.48	0.5559	4.601	4.204e-06	1.732e-05	2.399	1.865e-03	7.772e-04	1.683e-05	6.556e-10
TcCLB.503837.10	TcCLB.503837.10	mRNA	TcChr14-P	+	1815	hypothetical protein, conserved	2.552	4.464e-114	3195	0.1113	22.92	2.914e-116	4.464e-114	2.397	2.734e-03	1.141e-03	5.583e-11	9.352e-21
TcCLB.509157.220	TcCLB.509157.220	mRNA	TcChr35-S	+	309	hypothetical protein, conserved	2.551	1.349e-66	360.9	0.1459	17.48	2.195e-68	1.349e-66	2.451	2.181e-03	8.901e-04	3.470e-11	3.612e-21
TcCLB.508399.10	TcCLB.508399.10	mRNA	TcChr28-P	+	1455	NADH-ubiquinone oxidoreductase, mitochondrial, putative	2.55	6.567e-89	797.9	0.1261	20.22	6.698e-91	6.567e-89	2.447	2.294e-03	9.373e-04	5.327e-11	8.512e-21
TcCLB.506789.280	TcCLB.506789.280	mRNA	TcChr28-P	+	924	methylthioadenosine phosphorylase, putative	2.549	2.944e-89	941.4	0.1258	20.26	2.963e-91	2.944e-89	2.438	1.223e-03	5.017e-04	9.070e-11	2.468e-20
TcCLB.507101.10	TcCLB.507101.10	mRNA	TcChr31-S	+	1425	amino acid permease, putative	2.541	9.575e-84	464.6	0.1295	19.62	1.072e-85	9.574e-84	2.452	4.102e-03	1.673e-03	1.743e-11	9.118e-22
TcCLB.508461.80	TcCLB.508461.80	mRNA	TcChr39-P	-	1140	prostaglandin F2alpha synthase (TcPGFS)	2.537	2.047e-263	4566	0.07278	34.86	2.876e-266	2.047e-263	2.426	9.281e-04	3.825e-04	2.619e-15	2.058e-29
TcCLB.510739.19	TcCLB.510739.19	mRNA	TcChr39-S	+	525	cystathione gamma lyase, putative (fragment)	2.535	8.261e-33	406.8	0.2079	12.19	3.434e-34	8.261e-33	2.431	1.835e-03	7.547e-04	1.096e-05	3.606e-10
TcCLB.509459.79	TcCLB.509459.79	mRNA	TcChr22-P	-	686	actin interacting protein-like protein, putative	2.531	1.227e-45	302.5	0.1754	14.43	3.332e-47	1.227e-45	2.413	3.364e-04	1.394e-04	6.333e-10	1.203e-18
TcCLB.507919.10	TcCLB.507919.10	mRNA	TcChr19-P	+	1743	surface protease GP63, putative	2.529	8.185e-48	316.3	0.1711	14.78	2.085e-49	8.184e-48	2.418	1.174e-03	4.854e-04	6.040e-09	1.094e-16
TcCLB.508651.20	TcCLB.508651.20	mRNA	TcChr22-P	-	348	cytochrome c oxidase subunit 10, putative	2.528	2.399e-67	408.8	0.1438	17.58	3.828e-69	2.399e-67	2.434	3.329e-03	1.368e-03	1.549e-10	7.198e-20
TcCLB.510667.140	TcCLB.510667.140	mRNA	TcChr39-P	+	441	ribulose-phosphate 3-epimerase, putative	2.525	3.059e-27	133.6	0.2279	11.08	1.553e-28	3.059e-27	2.392	1.720e-04	7.191e-05	9.960e-09	2.976e-16
TcCLB.506777.64	TcCLB.506777.64	mRNA	TcChr27-S	-	561	hypothetical protein, conserved	2.52	3.462e-26	135.5	0.2321	10.86	1.836e-27	3.462e-26	2.377	6.974e-04	2.934e-04	2.619e-08	2.058e-15
TcCLB.506195.290	TcCLB.506195.290	mRNA	TcChr36-P	-	1275	hypothetical protein, conserved	2.518	3.361e-82	862.5	0.1296	19.43	3.976e-84	3.361e-82	2.419	2.286e-03	9.450e-04	2.108e-10	1.334e-19
TcCLB.508501.250	TcCLB.508501.250	mRNA	TcChr33-P	+	786	UMP-CMP kinase, mitochondrial, putative	2.516	5.152e-60	562.7	0.1517	16.58	9.272e-62	5.152e-60	2.416	2.547e-03	1.054e-03	8.370e-09	2.102e-16
TcCLB.509319.90	TcCLB.509319.90	mRNA	TcChr23-P	-	1944	trypanothione synthetase (TRYS)	2.514	1.239e-70	710.9	0.1396	18	1.847e-72	1.238e-70	2.418	3.093e-03	1.279e-03	1.319e-09	5.219e-18
TcCLB.508451.60	TcCLB.508451.60	mRNA	Tcruzi_7735	-	2379	trans-sialidase, Group II, putative	2.511	0.0001621	67.15	0.6164	4.074	4.625e-05	1.621e-04	2.459	2.014e-02	8.191e-03	1.434e-04	4.388e-08
TcCLB.507125.10	TcCLB.507125.10	mRNA	Tcruzi_7217	-	2367	trans-sialidase, Group II, putative	2.506	1.201e-16	752.7	0.2925	8.569	1.047e-17	1.200e-16	2.391	3.870e-04	1.619e-04	1.447e-06	6.279e-12
TcCLB.511129.60	TcCLB.511129.60	mRNA	TcChr10-S	-	1107	hypothetical protein, conserved	2.505	6.047e-57	318.3	0.1551	16.15	1.179e-58	6.049e-57	2.401	1.540e-03	6.412e-04	4.057e-10	4.937e-19
TcCLB.510989.30	TcCLB.510989.30	mRNA	TcChr11-S	-	1002	guanin nucleotide-binding protein, putative	2.5	8.219e-40	233.4	0.1857	13.46	2.615e-41	8.218e-40	2.386	4.270e-04	1.789e-04	2.955e-08	2.620e-15
TcCLB.506355.100	TcCLB.506355.100	mRNA	TcChr37-P	+	1638	hexose transporter (pseudogene), putative	2.498	7.255e-84	5851	0.1272	19.63	8.091e-86	7.256e-84	2.377	2.090e-05	8.792e-06	2.687e-12	2.167e-23
TcCLB.508837.189	TcCLB.508837.189	mRNA	TcChr25-S	-	1332	endoplasmic reticulum oxidoreductin, putative	2.497	2.503e-88	1564	0.1239	20.15	2.598e-90	2.503e-88	2.39	9.128e-04	3.819e-04	5.903e-11	1.045e-20
TcCLB.510603.169	TcCLB.510603.169	mRNA	TcChr21-S	-	761	hypothetical protein, conserved	2.496	8.53e-14	64.74	0.3219	7.753	8.975e-15	8.530e-14	2.342	2.732e-03	1.167e-03	6.803e-07	1.389e-12
TcCLB.508177.90	TcCLB.508177.90	mRNA	TcChr27-P	+	1197	hypothetical protein, conserved	2.491	2.276e-76	499.6	0.133	18.73	3.023e-78	2.276e-76	2.399	3.074e-03	1.281e-03	6.110e-11	1.120e-20
TcCLB.506323.30	TcCLB.506323.30	mRNA	TcChr22-P	-	2790	retrotransposon hot spot (RHS) protein, putative	2.491	1.188e-80	731.9	0.1294	19.25	1.428e-82	1.189e-80	2.397	3.046e-03	1.271e-03	8.987e-11	2.423e-20
TcCLB.511051.59	TcCLB.511051.59	mRNA	TcChr14-S	-	1371	hypothetical protein, conserved	2.491	2.732e-112	798.7	0.1095	22.74	1.882e-114	2.731e-112	2.401	3.446e-03	1.435e-03	2.040e-12	1.249e-23
TcCLB.507837.20	TcCLB.507837.20	mRNA	TcChr16-S	-	1434	protein kinase, putative	2.485	3.901e-54	320.4	0.1579	15.74	8.151e-56	3.900e-54	2.383	1.597e-03	6.702e-04	1.599e-09	7.674e-18
TcCLB.508495.170	TcCLB.508495.170	mRNA	TcChr33-P	+	594	mucin TcMUCII, putative	2.483	1.73e-08	100.3	0.4182	5.939	2.872e-09	1.731e-08	2.384	2.875e-03	1.206e-03	4.063e-05	4.953e-09
TcCLB.507809.39	TcCLB.507809.39	mRNA	TcChr21-S	+	489	hypothetical protein, conserved	2.483	1.132e-28	153	0.2182	11.38	5.482e-30	1.132e-28	2.363	1.663e-04	7.040e-05	8.203e-08	2.019e-14
TcCLB.509615.50	TcCLB.509615.50	mRNA	Tcruzi_8151	+	570	hypothetical protein	2.478	0.003645	91.36	0.774	3.201	0.001369	3.645e-03	2.37	4.468e-04	1.885e-04	1.015e-01	3.046e-02
TcCLB.511687.19	TcCLB.511687.19	mRNA	TcChr24-S	+	753	voltage-dependent anion-selective channel, putative (fragment) (VDAC)	2.476	4.587e-09	40.88	0.4019	6.162	7.185e-10	4.587e-09	2.327	2.115e-03	9.087e-04	2.310e-05	1.600e-09
TcCLB.504983.10	TcCLB.504983.10	mRNA	Tcruzi_6462	-	645	hypothetical protein	2.475	4.846e-45	253.5	0.1726	14.33	1.333e-46	4.844e-45	2.366	6.500e-04	2.748e-04	1.150e-09	3.965e-18
TcCLB.510155.110	TcCLB.510155.110	mRNA	TcChr33-P	-	3135	hypothetical protein, conserved	2.475	1.86e-73	746.8	0.1348	18.36	2.58e-75	1.860e-73	2.381	2.733e-03	1.148e-03	8.577e-10	2.207e-18
TcCLB.504065.10	TcCLB.504065.10	mRNA	Tcruzi_4891	+	2271	retrotransposon hot spot protein (RHS, pseudogene), putative	2.47	3.527e-43	288.5	0.1761	14.03	1.015e-44	3.526e-43	2.354	2.854e-04	1.213e-04	4.800e-09	6.912e-17
TcCLB.509237.151	TcCLB.509237.151	mRNA	TcChr31-P	+	774	calpain-like cysteine peptidase, putative (fragment)	2.47	5.872e-53	401.6	0.1587	15.56	1.27e-54	5.873e-53	2.377	2.936e-03	1.235e-03	3.097e-08	2.877e-15
TcCLB.511909.30	TcCLB.511909.30	mRNA	TcChr26-P	-	597	hypothetical protein, conserved	2.467	1.345e-43	343.3	0.175	14.1	3.848e-45	1.345e-43	2.367	1.812e-03	7.658e-04	1.044e-07	3.272e-14
TcCLB.511289.90	TcCLB.511289.90	mRNA	TcChr40-P	-	2130	hypothetical protein, conserved	2.462	3.909e-99	1095	0.1153	21.36	3.367e-101	3.909e-99	2.361	1.522e-03	6.444e-04	3.197e-11	3.067e-21
TcCLB.510605.19	TcCLB.510605.19	mRNA	TcChr21-S	-	1355	hypothetical protein, conserved	2.457	8.711e-103	674.1	0.113	21.75	7.029e-105	8.711e-103	2.369	3.365e-03	1.420e-03	6.673e-12	1.336e-22
TcCLB.506275.121	TcCLB.506275.121	mRNA	TcChr16-P	+	573	hypothetical protein	2.456	0.004325	12.91	0.7805	3.146	0.001653	4.324e-03	2.204	4.068e-02	1.846e-02	4.265e-03	3.470e-05
TcCLB.506355.5	TcCLB.506355.5	mRNA	TcChr37-P	+	189	hexose transporter, putative	2.456	2.814e-27	159.4	0.2215	11.09	1.426e-28	2.814e-27	2.326	2.573e-04	1.106e-04	4.330e-07	5.625e-13
TcCLB.511527.70	TcCLB.511527.70	mRNA	TcChr35-S	-	3177	Unconventional myosin	2.455	7.905e-91	1098	0.1201	20.44	7.633e-93	7.905e-91	2.356	1.557e-03	6.609e-04	6.610e-11	1.311e-20
TcCLB.506625.230	TcCLB.506625.230	mRNA	TcChr8-S	+	630	hypothetical protein, conserved	2.454	4.377e-24	122.9	0.236	10.4	2.54e-25	4.378e-24	2.323	2.727e-04	1.174e-04	8.390e-08	2.112e-14
TcCLB.511073.10	TcCLB.511073.10	mRNA	TcChr26-S	+	489	fatty acid desaturase, putative	2.451	6.293e-91	1095	0.1198	20.45	6.019e-93	6.293e-91	2.34	4.607e-04	1.968e-04	2.796e-11	2.345e-21
TcCLB.510749.99	TcCLB.510749.99	mRNA	TcChr39-S	-	204	aminopeptidase P, putative	2.45	2.431e-19	128.4	0.2642	9.273	1.81e-20	2.430e-19	2.34	6.678e-04	2.854e-04	6.113e-06	1.121e-10
TcCLB.510741.10	TcCLB.510741.10	mRNA	TcChr39-S	+	654	cystathione gamma lyase, putative	2.447	9.678e-44	736.5	0.1732	14.12	2.751e-45	9.679e-44	2.356	3.490e-03	1.481e-03	1.474e-07	6.521e-14
TcCLB.510811.10	TcCLB.510811.10	mRNA	TcChr26-S	+	1821	protein associated with differentiation 4, putative	2.446	1.842e-20	108.9	0.2561	9.551	1.286e-21	1.842e-20	2.295	1.755e-03	7.649e-04	2.592e-08	2.016e-15
TcCLB.507167.70	TcCLB.507167.70	mRNA	TcChr28-P	+	2772	retrotransposon hot spot (RHS) protein, putative	2.446	3.601e-42	224	0.1765	13.86	1.073e-43	3.603e-42	2.332	3.229e-04	1.385e-04	3.573e-10	3.831e-19
TcCLB.510101.330	TcCLB.510101.330	mRNA	TcChr27-S	-	1284	hypothetical protein, conserved	2.443	1.399e-98	929.8	0.1147	21.3	1.214e-100	1.398e-98	2.339	1.570e-03	6.711e-04	9.810e-12	2.887e-22
TcCLB.509617.80	TcCLB.509617.80	mRNA	TcChr36-P	-	957	ABC transporter, putative	2.441	1.021e-49	373.1	0.162	15.07	2.486e-51	1.021e-49	2.331	8.681e-04	3.725e-04	1.781e-09	9.516e-18
TcCLB.506993.20	TcCLB.506993.20	mRNA	TcChr29-P	+	399	mucin TcMUCI, putative	2.44	0.01394	13.95	0.8892	2.744	0.006072	1.394e-02	2.077	1.448e-01	6.972e-02	2.945e-03	8.626e-06
TcCLB.420293.20	TcCLB.420293.20	mRNA	TcChr8-S	-	2187	trans-sialidase, Group II, putative	2.437	4.043e-29	545	0.2125	11.47	1.917e-30	4.043e-29	2.34	2.685e-03	1.148e-03	5.667e-05	9.633e-09
TcCLB.509703.10	TcCLB.509703.10	mRNA	TcChr31-S	+	2787	cellulosomal scaffoldin anchoring protein, putative	2.436	2.099e-40	212.9	0.1796	13.56	6.556e-42	2.099e-40	2.32	4.736e-04	2.042e-04	2.402e-09	1.730e-17
TcCLB.511361.4	TcCLB.511361.4	mRNA	TcChr40-S	-	311	hypothetical protein, conserved	2.426	0.0001757	24.6	0.5984	4.053	5.047e-05	1.757e-04	2.28	7.259e-04	3.184e-04	3.955e-05	1.245e-09
TcCLB.509963.40	TcCLB.509963.40	mRNA	Tcruzi_8256	-	10482	dispersed gene family protein 1 (DGF-1), putative	2.425	2.971e-46	484.3	0.1669	14.53	7.879e-48	2.971e-46	2.331	2.507e-03	1.076e-03	1.673e-07	8.393e-14
TcCLB.511165.109	TcCLB.511165.109	mRNA	TcChr27-P	-	463	hypothetical protein, conserved	2.423	2.839e-18	130.9	0.2693	9	2.265e-19	2.839e-18	2.278	1.511e-03	6.632e-04	1.519e-07	6.922e-14
TcCLB.472357.10	TcCLB.472357.10	mRNA	Tcruzi_25507	+	2442	trans-sialidase, Group V, putative	2.415	1.442e-22	4074	0.2402	10.05	8.985e-24	1.442e-22	2.322	1.993e-03	8.582e-04	1.916e-04	1.102e-07
TcCLB.511759.40	TcCLB.511759.40	mRNA	TcChr17-P	-	2238	hypothetical protein, conserved	2.412	6.812e-17	95.76	0.2793	8.635	5.867e-18	6.812e-17	2.307	1.209e-03	5.239e-04	9.453e-06	2.681e-10
TcCLB.402375.10	TcCLB.402375.10	mRNA	TcChr22-P	+	1407	retrotransposon hot spot protein (RHS, pseudogene), putative	2.411	6.333e-88	1006	0.1199	20.11	6.632e-90	6.333e-88	2.316	1.527e-03	6.594e-04	5.220e-11	8.175e-21
TcCLB.463279.20	TcCLB.463279.20	mRNA	Tcruzi_23428	-	2241	trans-sialidase, Group II, putative	2.408	8.884e-45	969.9	0.1685	14.29	2.465e-46	8.885e-45	2.301	5.602e-04	2.435e-04	5.680e-08	9.679e-15
TcCLB.506779.80	TcCLB.506779.80	mRNA	TcChr27-S	+	4443	pantothenate kinase subunit, putative	2.408	3.446e-100	2904	0.1121	21.47	2.906e-102	3.447e-100	2.264	1.963e-03	8.670e-04	5.747e-12	9.907e-23
TcCLB.407477.50	TcCLB.407477.50	mRNA	TcChr31-S	+	474	cytochrome c oxidase VIII (COX VIII), putative	2.407	2.649e-119	1941	0.1027	23.44	1.561e-121	2.649e-119	2.281	9.029e-05	3.958e-05	2.357e-12	1.666e-23
TcCLB.506263.10	TcCLB.506263.10	mRNA	TcChr34-P	+	762	D-isomer specific 2-hydroxyacid dehydrogenase-protein, putative	2.404	5.972e-183	2338	0.08277	29.04	1.868e-185	5.972e-183	2.274	2.923e-04	1.285e-04	6.250e-13	1.172e-24
TcCLB.509961.9	TcCLB.509961.9	mRNA	Tcruzi_8255	-	348	cytochrome c oxidase subunit 10, putative	2.403	5.233e-67	441	0.1371	17.53	8.422e-69	5.234e-67	2.313	3.306e-03	1.429e-03	1.250e-10	4.690e-20
TcCLB.510343.15	TcCLB.510343.15	mRNA	TcChr33-S	+	399	protein kinase, putative	2.402	3.367e-10	52.92	0.3651	6.58	4.716e-11	3.367e-10	2.25	1.713e-03	7.616e-04	3.387e-06	3.441e-11
TcCLB.511329.10	TcCLB.511329.10	mRNA	TcChr31-S	+	1695	Calpain-like protein 2 (CALP2)	2.4	6.447e-72	585.6	0.1321	18.17	9.382e-74	6.448e-72	2.31	3.645e-03	1.578e-03	3.953e-10	4.689e-19
TcCLB.510699.50	TcCLB.510699.50	mRNA	TcChr38-P	-	660	mucin TcMUCII, putative	2.395	5.219e-12	103.9	0.333	7.194	6.307e-13	5.219e-12	2.24	2.870e-03	1.281e-03	1.881e-05	1.062e-09
TcCLB.503959.78	TcCLB.503959.78	mRNA	TcChr36-S	-	1237	hypothetical protein, conserved	2.395	1.625e-71	470.2	0.1322	18.12	2.401e-73	1.625e-71	2.318	6.180e-03	2.666e-03	1.384e-10	5.746e-20
TcCLB.468803.10	TcCLB.468803.10	mRNA	TcChr38-P	+	684	surface protease GP63, putative	2.392	0.0001478	38.71	0.5838	4.097	4.18e-05	1.478e-04	2.218	5.987e-03	2.699e-03	5.311e-05	3.534e-09
TcCLB.510407.30	TcCLB.510407.30	mRNA	TcChr11-S	+	681	hypothetical protein, conserved	2.391	4.351e-43	339.6	0.1706	14.02	1.256e-44	4.350e-43	2.299	2.623e-03	1.141e-03	9.577e-08	2.751e-14
TcCLB.505057.20	TcCLB.505057.20	mRNA	Tcruzi_6490	-	645	hypothetical protein	2.386	1.862e-36	248.1	0.1854	12.87	6.709e-38	1.862e-36	2.282	1.070e-03	4.687e-04	5.367e-08	8.640e-15
TcCLB.507617.9	TcCLB.507617.9	mRNA	TcChr39-S	-	769	prostaglandin F2alpha synthase (TcPGFS)	2.386	6.616e-198	2422	0.07897	30.21	1.799e-200	6.614e-198	2.25	8.123e-04	3.610e-04	2.379e-14	1.698e-27
TcCLB.426799.9	TcCLB.426799.9	mRNA	TcChr34-P	-	447	hypothetical protein, conserved (fragment)	2.385	1.267e-10	73.7	0.3545	6.728	1.717e-11	1.267e-10	2.234	2.129e-03	9.530e-04	1.810e-05	9.825e-10
TcCLB.507951.299	TcCLB.507951.299	mRNA	TcChr36-P	+	2152	5-histidylcysteine sulfoxide synthase	2.385	1.022e-114	1287	0.1038	22.99	6.531e-117	1.022e-114	2.283	1.148e-03	5.030e-04	2.710e-12	2.203e-23
TcCLB.509739.10	TcCLB.509739.10	mRNA	TcChr23-S	+	2484	trans-sialidase, Group II, putative	2.382	3.499e-30	640.2	0.2039	11.68	1.582e-31	3.500e-30	2.272	6.043e-04	2.660e-04	7.297e-06	1.597e-10
TcCLB.508551.30	TcCLB.508551.30	mRNA	TcChr37-S	+	1635	hexose transporter, putative	2.382	7.074e-73	5702	0.1303	18.29	9.972e-75	7.073e-73	2.247	5.204e-04	2.316e-04	1.044e-11	3.268e-22
TcCLB.508999.200	TcCLB.508999.200	mRNA	TcChr9-P	+	2079	cysteine peptidase, Clan CA, family C2, putative	2.382	1.827e-85	1131	0.1202	19.82	1.987e-87	1.826e-85	2.279	1.034e-03	4.538e-04	9.417e-11	2.660e-20
TcCLB.416605.20	TcCLB.416605.20	mRNA	Tcruzi_1095	+	639	mucin TcMUCII (pseudogene), putative	2.375	1.375e-05	32.5	0.5105	4.652	3.292e-06	1.376e-05	2.23	1.472e-03	6.600e-04	2.813e-05	2.107e-09
TcCLB.508823.70	TcCLB.508823.70	mRNA	TcChr30-P	-	726	P27 protein, putative (P27)	2.374	2.559e-226	2607	0.07347	32.31	5.336e-229	2.559e-226	2.232	1.457e-03	6.527e-04	3.185e-14	3.044e-27
TcCLB.510581.20	TcCLB.510581.20	mRNA	TcChr39-P	+	1509	receptor-type adenylate cyclase, putative	2.372	6.333e-26	157.9	0.2196	10.8	3.405e-27	6.333e-26	2.248	6.968e-05	3.099e-05	1.691e-07	8.578e-14
TcCLB.506529.360	TcCLB.506529.360	mRNA	TcChr6-S	-	1005	cytochrome oxidase subunit IV, putative (COXIV)	2.369	2.228e-172	1568	0.08405	28.19	7.475e-175	2.228e-172	2.256	1.003e-04	4.448e-05	1.694e-13	8.609e-26
TcCLB.511907.89	TcCLB.511907.89	mRNA	TcChr26-P	+	321	hypothetical protein, conserved	2.368	8.036e-19	225.3	0.259	9.142	6.158e-20	8.036e-19	2.239	2.667e-04	1.191e-04	1.255e-04	4.723e-08
TcCLB.510359.570	TcCLB.510359.570	mRNA	TcChr41-P	+	1476	mucin-associated surface protein (MASP), putative	2.368	1.854e-28	265.7	0.209	11.33	9.018e-30	1.854e-28	2.275	1.846e-03	8.115e-04	1.935e-06	1.124e-11
TcCLB.511335.9	TcCLB.511335.9	mRNA	TcChr31-S	+	546	calpain-like cysteine peptidase, putative (fragment)	2.367	3.945e-11	57.63	0.343	6.902	5.121e-12	3.944e-11	2.223	1.615e-03	7.264e-04	3.357e-06	3.380e-11
TcCLB.507125.30	TcCLB.507125.30	mRNA	Tcruzi_7217	-	2325	retrotransposon hot spot protein (RHS, pseudogene), putative	2.366	6.119e-08	42.99	0.4139	5.717	1.083e-08	6.120e-08	2.246	9.048e-05	4.029e-05	1.250e-05	4.681e-10
TcCLB.509937.200	TcCLB.509937.200	mRNA	TcChr11-P	+	681	hypothetical protein, conserved	2.363	4.424e-46	343.8	0.1629	14.5	1.179e-47	4.423e-46	2.272	2.418e-03	1.064e-03	3.510e-08	3.696e-15
TcCLB.508621.10	TcCLB.508621.10	mRNA	TcChr8-P	-	1251	protein kinase, putative	2.363	2.03e-56	333.3	0.147	16.07	4.003e-58	2.030e-56	2.266	1.935e-03	8.538e-04	1.862e-10	1.040e-19
TcCLB.507149.20	TcCLB.507149.20	mRNA	Tcruzi_7227	-	2190	retrotransposon hot spot protein (RHS, pseudogene), putative	2.361	9.815e-07	36.23	0.454	5.2	1.993e-07	9.814e-07	2.221	6.846e-04	3.082e-04	1.500e-05	6.660e-10
TcCLB.511151.80	TcCLB.511151.80	mRNA	TcChr27-P	+	888	hypothetical protein, conserved	2.36	3.877e-68	647.7	0.1335	17.68	6.081e-70	3.877e-68	2.273	3.412e-03	1.501e-03	3.630e-10	3.953e-19
TcCLB.511255.604	TcCLB.511255.604	mRNA	TcChr41-P	-	579	mucin TcMUCII, putative	2.358	0.0006141	37.13	0.633	3.725	0.0001954	6.141e-04	2.157	1.554e-02	7.202e-03	7.947e-04	1.461e-06
TcCLB.508207.70	TcCLB.508207.70	mRNA	TcChr29-S	+	678	Adenine phosphoribosyltransferase, putative	2.357	1.027e-51	457.8	0.1533	15.38	2.305e-53	1.027e-51	2.266	2.887e-03	1.274e-03	1.176e-08	4.151e-16
TcCLB.508023.100	TcCLB.508023.100	mRNA	Tcruzi_7573	-	2769	trans-sialidase, Group IV, putative	2.354	2.092e-09	68.49	0.3742	6.29	3.174e-10	2.093e-09	2.243	1.181e-03	5.267e-04	9.797e-06	2.879e-10
TcCLB.507515.90	TcCLB.507515.90	mRNA	TcChr29-P	+	2526	hypothetical protein, conserved	2.354	5.495e-55	478.5	0.1484	15.86	1.126e-56	5.495e-55	2.267	3.955e-03	1.745e-03	4.720e-09	6.684e-17
TcCLB.511075.9	TcCLB.511075.9	mRNA	TcChr26-S	+	765	fatty acid desaturase, putative (fragment)	2.354	6.439e-63	1325	0.1386	16.98	1.115e-64	6.439e-63	2.233	8.445e-05	3.781e-05	3.403e-09	3.475e-17
TcCLB.506731.10	TcCLB.506731.10	mRNA	TcChr14-S	-	414	hypothetical protein	2.35	6.924e-13	68.32	0.3145	7.473	7.813e-14	6.925e-13	2.219	9.670e-05	4.358e-05	2.248e-06	1.517e-11
TcCLB.510339.80	TcCLB.510339.80	mRNA	TcChr8-P	-	603	hypothetical protein, conserved	2.349	1.961e-143	1304	0.09139	25.71	9.154e-146	1.961e-143	2.231	1.370e-04	6.140e-05	8.903e-13	2.378e-24
TcCLB.511575.30	TcCLB.511575.30	mRNA	TcChr12-S	+	1428	hypothetical protein, conserved	2.344	1.415e-45	247.9	0.1625	14.42	3.85e-47	1.416e-45	2.24	1.039e-03	4.636e-04	1.419e-09	6.038e-18
TcCLB.511671.80	TcCLB.511671.80	mRNA	TcChr30-P	-	1104	serine/threonine kinase, putative	2.342	1.365e-34	267.2	0.1869	12.53	5.233e-36	1.365e-34	2.233	5.165e-04	2.313e-04	3.116e-07	2.912e-13
TcCLB.511053.10	TcCLB.511053.10	mRNA	TcChr14-S	-	1101	hypothetical protein, conserved	2.338	5.306e-31	205.8	0.1974	11.84	2.331e-32	5.307e-31	2.226	2.724e-04	1.224e-04	6.403e-07	1.230e-12
TcCLB.508669.10	TcCLB.508669.10	mRNA	TcChr23-P	-	3072	hypothetical protein, conserved	2.338	1.522e-57	934	0.144	16.23	2.904e-59	1.522e-57	2.24	1.618e-03	7.225e-04	4.403e-09	5.817e-17
TcCLB.510659.240	TcCLB.510659.240	mRNA	TcChr39-P	+	426	lactoylglutathione lyase-like protein, putative	2.336	8.819e-59	548.3	0.1423	16.41	1.639e-60	8.819e-59	2.256	5.011e-03	2.222e-03	1.869e-09	1.048e-17
TcCLB.506717.130	TcCLB.506717.130	mRNA	TcChr2-S	+	2307	trans-sialidase (pseudogene), putative	2.335	3.812e-34	317.5	0.1876	12.44	1.496e-35	3.811e-34	2.226	5.760e-04	2.588e-04	6.367e-08	1.216e-14
TcCLB.506211.140	TcCLB.506211.140	mRNA	TcChr40-S	-	2130	hypothetical protein, conserved	2.334	2.289e-107	1088	0.105	22.23	1.702e-109	2.289e-107	2.229	1.005e-03	4.508e-04	5.423e-12	8.824e-23
TcCLB.508193.60	TcCLB.508193.60	mRNA	TcChr8-P	-	1185	UDP-Gal or UDP-GlcNAc-dependent glycosyltransferase, putative	2.333	6.527e-23	138.7	0.2303	10.13	4e-24	6.527e-23	2.199	3.347e-04	1.522e-04	3.291e-08	3.249e-15
TcCLB.511389.110	TcCLB.511389.110	mRNA	TcChr31-P	+	474	cytochrome c oxidase VIII (COX VIII), putative	2.333	1.316e-122	3034	0.09816	23.77	7.46e-125	1.317e-122	2.191	1.005e-03	4.585e-04	1.107e-12	3.676e-24
TcCLB.508493.110	TcCLB.508493.110	mRNA	TcChr33-P	+	1482	mucin-associated surface protein (MASP), putative	2.331	3.998e-11	92.04	0.3378	6.9	5.194e-12	3.998e-11	2.214	1.285e-04	5.804e-05	3.010e-05	2.719e-09
TcCLB.507561.10	TcCLB.507561.10	mRNA	Tcruzi_7384	+	342	trans-sialidase, putative	2.33	0.01825	21.3	0.8816	2.643	0.008226	1.825e-02	1.984	1.225e-01	6.175e-02	4.466e-03	1.460e-05
TcCLB.511817.20	TcCLB.511817.20	mRNA	TcChr13-P	-	1893	hypothetical protein, conserved	2.33	4.144e-73	623.5	0.1272	18.32	5.804e-75	4.144e-73	2.24	3.229e-03	1.442e-03	9.443e-11	2.675e-20
TcCLB.509461.10	TcCLB.509461.10	mRNA	TcChr22-P	-	798	actin interacting protein-like protein, putative	2.327	7.824e-56	418.4	0.1455	15.99	1.564e-57	7.824e-56	2.233	2.509e-03	1.124e-03	3.957e-10	4.697e-19
TcCLB.504131.90	TcCLB.504131.90	mRNA	TcChr26-P	-	1809	hypothetical protein, conserved	2.327	6.211e-69	699.4	0.1308	17.78	9.46e-71	6.211e-69	2.234	2.831e-03	1.268e-03	1.014e-09	3.087e-18
TcCLB.510791.50	TcCLB.510791.50	mRNA	TcChr33-P	+	540	mucin TcMUCII, putative	2.325	1.85e-05	75.04	0.5069	4.586	4.509e-06	1.850e-05	2.195	1.389e-04	6.329e-05	1.227e-05	3.057e-10
TcCLB.401183.10	TcCLB.401183.10	mRNA	Tcruzi_9549	+	1473	trans-sialidase, putative (fragment)	2.325	9.797e-09	235.7	0.3853	6.035	1.587e-09	9.796e-09	2.179	1.129e-03	5.179e-04	1.520e-02	6.928e-04
TcCLB.507085.150	TcCLB.507085.150	mRNA	TcChr33-P	+	891	mucin-associated surface protein (MASP), putative	2.324	9.267e-15	241.2	0.2892	8.038	9.111e-16	9.266e-15	2.17	2.649e-03	1.221e-03	2.654e-05	2.113e-09
TcCLB.511127.80	TcCLB.511127.80	mRNA	TcChr41-S	+	1161	hypothetical protein, conserved	2.323	3.962e-47	319.2	0.1583	14.67	1.027e-48	3.961e-47	2.225	2.035e-03	9.147e-04	2.240e-09	1.506e-17
TcCLB.511039.30	TcCLB.511039.30	mRNA	TcChr37-S	+	1515	hypothetical protein, conserved	2.322	9.614e-39	284.9	0.1749	13.28	3.16e-40	9.615e-39	2.222	1.707e-03	7.684e-04	9.007e-08	2.434e-14
TcCLB.508677.134	TcCLB.508677.134	mRNA	TcChr22-P	+	363	hypothetical protein, conserved	2.321	4.105e-39	474.5	0.1739	13.34	1.334e-40	4.104e-39	2.227	3.055e-03	1.372e-03	2.589e-07	2.011e-13
TcCLB.508849.11	TcCLB.508849.11	mRNA	TcChr18-P	-	420	trans-sialidase, putative (fragment)	2.318	0.005908	33.55	0.7615	3.044	0.002337	5.907e-03	2.055	4.890e-02	2.379e-02	3.540e-03	1.740e-05
TcCLB.507869.10	TcCLB.507869.10	mRNA	TcChr28-S	+	1455	NADH-ubiquinone oxidoreductase, mitochondrial, putative	2.318	6.72e-77	613.5	0.1234	18.79	8.865e-79	6.720e-77	2.226	3.071e-03	1.379e-03	3.069e-11	2.826e-21
TcCLB.509747.80	TcCLB.509747.80	mRNA	TcChr16-P	+	480	hypothetical protein, conserved	2.314	1.759e-25	192.5	0.2161	10.71	9.609e-27	1.759e-25	2.193	2.729e-05	1.244e-05	3.830e-07	4.401e-13
TcCLB.508741.229	TcCLB.508741.229	mRNA	TcChr24-P	+	819	Mitochondrial outer membrane protein porin, putative (VDAC)	2.314	2.52e-144	4313	0.08973	25.79	1.154e-146	2.521e-144	2.189	1.975e-05	9.023e-06	4.257e-13	5.436e-25
TcCLB.511613.180	TcCLB.511613.180	mRNA	TcChr18-S	-	1110	mucin-associated surface protein (MASP), putative	2.313	4.936e-05	29.12	0.5302	4.362	1.289e-05	4.935e-05	2.196	1.013e-03	4.615e-04	1.348e-04	4.942e-08
TcCLB.509059.50	TcCLB.509059.50	mRNA	TcChr32-P	+	903	pyridoxal kinase, putative	2.311	3.675e-79	488.3	0.1212	19.07	4.548e-81	3.675e-79	2.225	4.054e-03	1.822e-03	2.074e-11	1.290e-21
TcCLB.504069.120	TcCLB.504069.120	mRNA	TcChr10-P	-	1431	amino acid permease 24, putative (AAP24)	2.308	1.053e-43	372.1	0.1635	14.12	2.998e-45	1.053e-43	2.21	2.149e-03	9.726e-04	6.370e-08	1.217e-14
TcCLB.424195.5	TcCLB.424195.5	mRNA	TcChr40-S	-	312	hypothetical protein, conserved	2.307	0.002473	20.45	0.6942	3.323	0.0008908	2.473e-03	2.106	1.498e-02	7.113e-03	4.671e-04	1.928e-07
TcCLB.510747.10	TcCLB.510747.10	mRNA	TcChr39-S	+	1059	hypothetical protein, conserved	2.307	6.61e-31	180.6	0.1951	11.82	2.924e-32	6.609e-31	2.186	9.368e-05	4.285e-05	2.023e-08	1.228e-15
TcCLB.506459.219	TcCLB.506459.219	mRNA	TcChr41-P	+	591	mucin TcMUCII, putative	2.303	2.699e-05	71.6	0.5116	4.501	6.751e-06	2.699e-05	2.164	2.860e-04	1.322e-04	5.932e-05	9.399e-09
TcCLB.508195.10	TcCLB.508195.10	mRNA	TcChr8-P	-	1125	UDP-Gal or UDP-GlcNAc-dependent glycosyltransferase, putative	2.3	2.75e-22	143.1	0.2303	9.987	1.744e-23	2.750e-22	2.175	1.159e-05	5.330e-06	1.316e-07	5.198e-14
TcCLB.509003.60	TcCLB.509003.60	mRNA	TcChr9-P	+	411	hypothetical protein, conserved	2.298	1.927e-52	299.3	0.1484	15.49	4.253e-54	1.927e-52	2.198	1.774e-03	8.069e-04	1.313e-10	5.172e-20
TcCLB.505945.20	TcCLB.505945.20	mRNA	TcChr12-S	+	591	ribonuclease mar1, putative	2.297	5.107e-57	386.1	0.1422	16.16	9.931e-59	5.107e-57	2.206	3.464e-03	1.570e-03	1.518e-09	6.916e-18
TcCLB.503943.20	TcCLB.503943.20	mRNA	TcChr33-P	+	642	hypothetical protein, conserved	2.294	1.383e-113	1214	0.1003	22.87	9.279e-116	1.383e-113	2.197	2.327e-03	1.059e-03	6.347e-12	1.208e-22
TcCLB.510103.30	TcCLB.510103.30	mRNA	TcChr27-S	-	1785	protein associated with differentiation 4, putative	2.292	3.27e-88	689.5	0.1138	20.14	3.409e-90	3.270e-88	2.202	3.463e-03	1.573e-03	1.727e-11	8.951e-22
TcCLB.503501.14	TcCLB.503501.14	mRNA	TcChr41-S	+	633	mucin TcMUCII, putative	2.289	0.005912	79.55	0.7521	3.043	0.002339	5.911e-03	2.035	4.348e-02	2.137e-02	9.940e-03	2.288e-04
TcCLB.508761.80	TcCLB.508761.80	mRNA	Tcruzi_7861	+	654	mucin TcMUCII, putative	2.288	0.001924	77.36	0.6732	3.399	0.0006768	1.924e-03	2.041	3.918e-02	1.920e-02	6.353e-04	3.607e-07
TcCLB.510005.20	TcCLB.510005.20	mRNA	TcChr19-S	+	2058	trans-sialidase, Group II, putative	2.288	4.079e-20	142.6	0.2417	9.466	2.913e-21	4.080e-20	2.15	5.817e-04	2.705e-04	1.086e-06	3.536e-12
TcCLB.510305.70	TcCLB.510305.70	mRNA	TcChr27-P	+	1857	hypothetical protein, conserved	2.286	5.809e-39	312	0.1717	13.31	1.896e-40	5.809e-39	2.185	2.087e-03	9.549e-04	1.492e-08	6.675e-16
TcCLB.510155.160	TcCLB.510155.160	mRNA	TcChr33-P	-	2916	protein kinase, putative	2.286	2.059e-90	796.7	0.1121	20.39	2.016e-92	2.059e-90	2.194	2.916e-03	1.329e-03	1.477e-11	6.542e-22
TcCLB.509753.90	TcCLB.509753.90	mRNA	TcChr16-P	+	2493	trans-sialidase (pseudogene), putative	2.283	8.761e-17	148.6	0.2653	8.606	7.593e-18	8.761e-17	2.134	1.489e-03	6.976e-04	2.895e-06	2.514e-11
TcCLB.508141.90	TcCLB.508141.90	mRNA	TcChr31-P	+	675	hypothetical protein, conserved	2.283	1.093e-39	244.6	0.1698	13.44	3.499e-41	1.093e-39	2.176	1.128e-03	5.182e-04	2.769e-09	2.300e-17
TcCLB.504557.20	TcCLB.504557.20	mRNA	TcChr8-S	-	1134	UDP-Gal or UDP-GlcNAc-dependent glycosyltransferase, putative	2.28	9.274e-22	123.8	0.2311	9.862	6.066e-23	9.273e-22	2.153	8.381e-05	3.894e-05	5.487e-08	9.031e-15
TcCLB.511301.90	TcCLB.511301.90	mRNA	TcChr40-P	-	1251	protein kinase, putative	2.28	6.406e-51	371.9	0.1494	15.26	1.481e-52	6.406e-51	2.192	3.771e-03	1.720e-03	1.403e-09	5.902e-18
TcCLB.508737.70	TcCLB.508737.70	mRNA	TcChr24-P	-	1239	cytochrome b5-dependent oleate desaturase	2.28	2.7e-107	2899	0.1026	22.22	2.02e-109	2.701e-107	2.145	4.348e-04	2.027e-04	2.832e-12	2.407e-23
TcCLB.509463.20	TcCLB.509463.20	mRNA	TcChr22-P	-	345	hypothetical protein, conserved	2.276	1.245e-43	334.7	0.1613	14.1	3.555e-45	1.245e-43	2.176	1.875e-03	8.616e-04	9.420e-09	2.662e-16
TcCLB.507723.100	TcCLB.507723.100	mRNA	TcChr37-P	+	375	cytochrome oxidase subunit IX, putative (COXIX)	2.276	3.158e-80	1079	0.1186	19.2	3.808e-82	3.158e-80	2.169	9.580e-04	4.416e-04	1.135e-10	3.862e-20
TcCLB.507317.34	TcCLB.507317.34	mRNA	TcChr33-P	+	342	hypothetical protein, conserved	2.272	1.01e-40	261.6	0.1669	13.62	3.141e-42	1.010e-40	2.172	1.533e-03	7.061e-04	5.863e-09	1.031e-16
TcCLB.507889.20	TcCLB.507889.20	mRNA	TcChr25-P	+	1065	hypothetical protein, conserved	2.269	3.628e-21	115.7	0.2334	9.721	2.447e-22	3.628e-21	2.142	1.241e-04	5.793e-05	7.687e-08	1.773e-14
TcCLB.504587.40	TcCLB.504587.40	mRNA	Tcruzi_6336	-	864	mucin TcMUCII, putative	2.267	4.719e-05	34.38	0.5184	4.373	1.227e-05	4.719e-05	2.242	3.365e-02	1.501e-02	3.222e-04	2.996e-07
TcCLB.510725.40	TcCLB.510725.40	mRNA	TcChr35-P	+	309	hypothetical protein, conserved	2.265	9.064e-58	441.2	0.1392	16.27	1.713e-59	9.062e-58	2.179	3.473e-03	1.594e-03	1.604e-09	7.718e-18
TcCLB.504867.70	TcCLB.504867.70	mRNA	TcChr36-S	-	690	cytochrome c oxidase assembly protein, putative	2.265	1.877e-63	469.5	0.1328	17.06	3.199e-65	1.877e-63	2.18	3.656e-03	1.678e-03	2.458e-10	1.813e-19
TcCLB.505945.90	TcCLB.505945.90	mRNA	TcChr12-S	+	867	folate/pteridine transporter, putative	2.264	7.66e-92	1774	0.1102	20.55	7.187e-94	7.659e-92	2.143	1.893e-05	8.832e-06	2.885e-10	2.497e-19
TcCLB.506797.110	TcCLB.506797.110	mRNA	TcChr26-S	+	441	hypothetical protein, conserved	2.259	7.105e-20	242.5	0.2402	9.406	5.143e-21	7.104e-20	2.126	3.906e-04	1.837e-04	3.290e-05	3.248e-09
TcCLB.506405.43	TcCLB.506405.43	mRNA	TcChr34-S	-	693	hypothetical protein, conserved	2.259	2.296e-25	151.3	0.2115	10.68	1.256e-26	2.296e-25	2.135	3.837e-05	1.797e-05	2.128e-08	1.358e-15
TcCLB.506563.210	TcCLB.506563.210	mRNA	TcChr9-S	+	2079	cysteine peptidase, Clan CA, family C2, putative	2.259	3.296e-157	1446	0.08391	26.92	1.33e-159	3.297e-157	2.147	2.927e-04	1.363e-04	1.867e-13	1.045e-25
TcCLB.508799.150	TcCLB.508799.150	mRNA	TcChr27-P	-	1347	nucleoside transporter-like, putative	2.258	2.717e-67	610	0.1285	17.57	4.348e-69	2.717e-67	2.169	3.305e-03	1.524e-03	5.813e-10	1.014e-18
TcCLB.506801.30	TcCLB.506801.30	mRNA	TcChr26-S	+	591	hypothetical protein	2.257	4.145e-15	108	0.2773	8.139	3.991e-16	4.145e-15	2.112	1.372e-03	6.497e-04	5.607e-07	9.430e-13
TcCLB.506879.40	TcCLB.506879.40	mRNA	Tcruzi_7126	-	1560	mucin-associated surface protein (MASP, pseudogene), putative	2.256	0.0001499	40.55	0.551	4.094	4.246e-05	1.499e-04	2.118	5.061e-04	2.390e-04	9.277e-05	1.577e-08
TcCLB.511807.130	TcCLB.511807.130	mRNA	TcChr13-P	-	1302	hypothetical protein, conserved	2.253	3.561e-08	49.69	0.3876	5.813	6.126e-09	3.561e-08	2.141	3.279e-04	1.531e-04	1.311e-05	5.155e-10
TcCLB.509895.30	TcCLB.509895.30	mRNA	TcChr31-S	+	1074	hypothetical protein, conserved	2.253	7.358e-146	1328	0.08691	25.93	3.302e-148	7.358e-146	2.139	1.970e-04	9.209e-05	6.933e-13	1.442e-24
TcCLB.508495.80	TcCLB.508495.80	mRNA	TcChr33-P	+	1521	mucin-associated surface protein (MASP, pseudogene), putative	2.248	0.02624	17.95	0.8987	2.501	0.01238	2.623e-02	1.893	1.373e-01	7.251e-02	1.107e-02	8.339e-05
TcCLB.507233.110	TcCLB.507233.110	mRNA	TcChr10-P	+	2859	mismatch repair protein MSH4, putative	2.248	1.368e-87	586.2	0.1121	20.07	1.439e-89	1.368e-87	2.162	3.477e-03	1.608e-03	5.893e-12	1.042e-22
TcCLB.511859.150	TcCLB.511859.150	mRNA	TcChr14-P	-	1116	mucin-like glycoprotein, putative	2.247	1.257e-30	493.7	0.1909	11.77	5.601e-32	1.257e-30	2.134	2.435e-04	1.141e-04	2.077e-07	1.295e-13
TcCLB.510507.40	TcCLB.510507.40	mRNA	TcChr22-S	-	1485	transmembrane amino acid transporter, putative	2.246	1.832e-46	325	0.1543	14.56	4.817e-48	1.832e-46	2.154	2.309e-03	1.072e-03	7.710e-10	1.783e-18
TcCLB.511325.50	TcCLB.511325.50	mRNA	TcChr31-S	+	576	amino acid permease, putative	2.245	4.384e-19	103.4	0.2438	9.208	3.315e-20	4.384e-19	2.113	3.100e-04	1.467e-04	1.243e-07	4.638e-14
TcCLB.504669.50	TcCLB.504669.50	mRNA	Tcruzi_6358	-	390	mucin TcMUCI, putative	2.244	1.241e-07	65.41	0.4015	5.589	2.28e-08	1.241e-07	2.107	4.463e-04	2.118e-04	8.677e-04	2.259e-06
TcCLB.508231.9	TcCLB.508231.9	mRNA	TcChr37-P	+	691	hexose transporter, putative	2.243	9.965e-55	2793	0.1417	15.83	2.046e-56	9.964e-55	2.114	2.556e-04	1.209e-04	2.068e-09	1.283e-17
TcCLB.507143.80	TcCLB.507143.80	mRNA	TcChr3-S	+	756	hypothetical protein, conserved	2.242	2.106e-29	294.8	0.1946	11.53	9.851e-31	2.106e-29	2.148	2.248e-03	1.047e-03	3.983e-06	4.760e-11
TcCLB.508737.10	TcCLB.508737.10	mRNA	TcChr24-P	-	1035	surface antigen TASV-C2, putative (TASV-C2)	2.242	8.197e-56	10950	0.1403	15.98	1.642e-57	8.195e-56	2.152	2.973e-03	1.381e-03	1.229e-07	4.529e-14
TcCLB.509197.20	TcCLB.509197.20	mRNA	TcChr30-S	+	1113	cation transporter, putative	2.241	1.637e-06	676.8	0.4395	5.098	3.431e-07	1.637e-06	2.081	4.082e-03	1.961e-03	2.251e-03	1.520e-05
TcCLB.510785.10	TcCLB.510785.10	mRNA	Tcruzi_5988	+	477	hypothetical protein	2.24	2.151e-38	262.8	0.1695	13.22	7.158e-40	2.151e-38	2.134	9.470e-04	4.437e-04	2.643e-09	2.096e-17
TcCLB.509669.30	TcCLB.509669.30	mRNA	TcChr36-S	-	957	ABC transporter, putative	2.24	6.136e-46	422.1	0.1547	14.48	1.641e-47	6.136e-46	2.142	2.000e-03	9.336e-04	2.097e-09	1.319e-17
TcCLB.511859.130	TcCLB.511859.130	mRNA	TcChr14-P	-	1116	mucin-like glycoprotein, putative	2.237	2.669e-27	353.4	0.2016	11.09	1.352e-28	2.670e-27	2.126	3.596e-04	1.691e-04	3.233e-07	3.136e-13
TcCLB.510661.250	TcCLB.510661.250	mRNA	TcChr39-P	+	1227	cystathione gamma lyase, putative	2.234	5.303e-147	1854	0.08581	26.03	2.308e-149	5.304e-147	2.107	8.293e-05	3.936e-05	5.740e-13	9.884e-25
TcCLB.503879.110	TcCLB.503879.110	mRNA	TcChr15-P	-	2304	hypothetical protein, conserved	2.233	9.845e-73	687.1	0.1222	18.27	1.397e-74	9.846e-73	2.145	3.612e-03	1.684e-03	1.946e-10	1.136e-19
TcCLB.511657.40	TcCLB.511657.40	mRNA	TcChr21-P	+	657	hypothetical protein, conserved	2.232	1.605e-40	339.6	0.1643	13.58	5.004e-42	1.604e-40	2.136	2.248e-03	1.052e-03	3.663e-08	4.026e-15
TcCLB.509333.10	TcCLB.509333.10	mRNA	TcChr22-P	+	3021	trans-sialidase, Group III, putative	2.232	1.441e-64	1117	0.1297	17.21	2.404e-66	1.441e-64	2.144	3.505e-03	1.635e-03	2.199e-10	1.451e-19
TcCLB.507479.29	TcCLB.507479.29	mRNA	TcChr21-S	+	2646	retrotransposon hot spot protein (RHS, pseudogene), putative	2.229	1.705e-16	98.68	0.2614	8.527	1.507e-17	1.706e-16	2.089	1.044e-03	4.998e-04	6.893e-07	1.426e-12
TcCLB.509267.30	TcCLB.509267.30	mRNA	TcChr35-S	+	1122	hypothetical protein, conserved	2.228	5.833e-24	213.3	0.2148	10.37	3.403e-25	5.833e-24	2.12	6.225e-04	2.937e-04	1.156e-06	4.011e-12
TcCLB.510669.5	TcCLB.510669.5	mRNA	TcChr39-P	+	153	ribulose-phosphate 3-epimerase, putative (fragment)	2.225	2.284e-05	25.43	0.4901	4.539	5.65e-06	2.284e-05	2.116	1.451e-03	6.858e-04	2.522e-05	1.513e-09
TcCLB.506753.150	TcCLB.506753.150	mRNA	TcChr41-S	-	414	hypothetical protein, conserved	2.225	2.57e-22	144.8	0.2227	9.994	1.627e-23	2.571e-22	2.099	1.396e-04	6.652e-05	1.519e-07	6.925e-14
TcCLB.505683.10	TcCLB.505683.10	mRNA	TcChr37-S	+	1080	sterol 24-c-methyltransferase, putative	2.225	4.488e-78	1954	0.1175	18.94	5.717e-80	4.488e-78	2.125	1.362e-03	6.410e-04	1.199e-09	4.315e-18
TcCLB.509329.31	TcCLB.509329.31	mRNA	TcChr22-P	+	366	trans-sialidase, putative	2.224	0.008186	102.4	0.7584	2.933	0.003362	8.186e-03	1.993	2.663e-02	1.336e-02	1.740e-02	7.318e-04
TcCLB.510843.10	TcCLB.510843.10	mRNA	Tcruzi_8519	+	918	beta galactofuranosyl glycosyltransferase (pseudogene), putative	2.224	1.21e-41	264.1	0.1615	13.77	3.671e-43	1.210e-41	2.121	1.251e-03	5.900e-04	1.769e-09	9.392e-18
TcCLB.510863.9	TcCLB.510863.9	mRNA	TcChr19-S	-	1148	hypothetical protein	2.222	5.115e-12	98.36	0.3088	7.196	6.179e-13	5.115e-12	2.102	7.804e-05	3.713e-05	2.150e-05	1.387e-09
TcCLB.506853.50	TcCLB.506853.50	mRNA	TcChr10-P	-	1296	2-oxoisovalerate dehydrogenase alpha subunit, putative	2.221	7.69e-76	637.2	0.119	18.66	1.035e-77	7.688e-76	2.136	3.906e-03	1.829e-03	4.440e-11	5.914e-21
TcCLB.507641.64	TcCLB.507641.64	mRNA	TcChr37-S	-	315	hypothetical protein, conserved	2.221	1.917e-84	1224	0.1128	19.7	2.129e-86	1.917e-84	2.112	5.171e-04	2.448e-04	1.155e-10	4.002e-20
TcCLB.506735.30	TcCLB.506735.30	mRNA	TcChr14-S	-	1692	hypothetical protein, conserved	2.22	1.469e-45	439.2	0.1539	14.42	4.002e-47	1.469e-45	2.13	3.454e-03	1.622e-03	1.150e-08	3.965e-16
TcCLB.503791.30	TcCLB.503791.30	mRNA	TcChr20-P	-	675	hypothetical protein, conserved	2.22	2.735e-119	1261	0.0947	23.44	1.624e-121	2.735e-119	2.108	3.771e-04	1.789e-04	9.513e-13	2.715e-24
TcCLB.508119.70	TcCLB.508119.70	mRNA	TcChr33-P	+	693	mucin TcMUCII, putative	2.218	1.717e-11	179.7	0.3158	7.023	2.171e-12	1.718e-11	2.062	2.384e-03	1.156e-03	8.360e-07	2.097e-12
TcCLB.506123.70	TcCLB.506123.70	mRNA	TcChr2-P	-	459	hypothetical protein, conserved	2.218	3.665e-12	147.6	0.3062	7.243	4.386e-13	3.665e-12	2.06	3.105e-03	1.507e-03	7.143e-04	1.531e-06
TcCLB.509441.10	TcCLB.509441.10	mRNA	TcChr26-S	-	1461	hypothetical protein, conserved	2.215	4.005e-55	411.9	0.1395	15.88	8.169e-57	4.005e-55	2.124	3.473e-03	1.635e-03	6.260e-10	1.176e-18
TcCLB.474079.10	TcCLB.474079.10	mRNA	Tcruzi_25905	-	1165	trans-sialidase, putative	2.213	9.804e-26	642.2	0.2056	10.76	5.298e-27	9.805e-26	2.091	4.300e-05	2.056e-05	5.067e-06	7.701e-11
TcCLB.507969.40	TcCLB.507969.40	mRNA	TcChr35-P	+	897	hypothetical protein, conserved	2.209	9.058e-31	195.9	0.1873	11.8	4.016e-32	9.059e-31	2.104	1.851e-03	8.797e-04	3.473e-08	3.619e-15
TcCLB.506529.550	TcCLB.506529.550	mRNA	TcChr6-S	-	969	cysteine peptidase, putative	2.208	8.474e-61	431.9	0.1323	16.69	1.51e-62	8.476e-61	2.122	4.785e-03	2.255e-03	1.904e-10	1.088e-19
TcCLB.509053.30	TcCLB.509053.30	mRNA	TcChr32-P	+	1719	hypothetical protein, conserved	2.207	3.297e-106	1116	0.09981	22.11	2.525e-108	3.296e-106	2.094	6.022e-04	2.876e-04	1.500e-11	6.750e-22
TcCLB.509257.10	TcCLB.509257.10	mRNA	TcChr25-P	+	2115	trans-sialidase, Group II, putative	2.206	2.221e-56	540.3	0.1373	16.07	4.389e-58	2.221e-56	2.121	5.264e-03	2.482e-03	2.216e-09	1.474e-17
TcCLB.410241.10	TcCLB.410241.10	mRNA	Tcruzi_763	+	213	retrotransposon hot spot protein (RHS, pseudogene), putative	2.204	0.004482	16.25	0.703	3.135	0.001721	4.481e-03	2.047	2.268e-03	1.108e-03	1.463e-03	1.712e-06
TcCLB.511099.160	TcCLB.511099.160	mRNA	Tcruzi_8596	-	624	mucin TcMUCII, putative	2.197	0.0003316	31.9	0.5646	3.891	9.996e-05	3.316e-04	2.023	6.528e-03	3.228e-03	3.437e-04	2.597e-07
TcCLB.508821.40	TcCLB.508821.40	mRNA	TcChr30-P	-	1191	hypothetical protein, conserved	2.196	7.234e-106	761.5	0.09948	22.07	5.575e-108	7.234e-106	2.102	2.550e-03	1.213e-03	2.047e-12	1.257e-23
TcCLB.507211.20	TcCLB.507211.20	mRNA	TcChr8-S	+	1251	protein kinase, putative	2.195	3.845e-07	42.12	0.408	5.379	7.472e-08	3.845e-07	2.098	2.545e-03	1.213e-03	2.827e-05	2.392e-09
TcCLB.511591.10	TcCLB.511591.10	mRNA	TcChr18-S	+	1605	mucin-associated surface protein (MASP), putative	2.189	0.03014	15.79	0.8952	2.445	0.01448	3.013e-02	1.86	1.129e-01	6.069e-02	8.564e-03	4.215e-05
TcCLB.504163.60	TcCLB.504163.60	mRNA	TcChr20-S	+	570	hypothetical protein, conserved	2.189	2.107e-35	276.7	0.1727	12.68	7.869e-37	2.107e-35	2.087	1.176e-03	5.636e-04	3.693e-09	4.092e-17
TcCLB.506203.60	TcCLB.506203.60	mRNA	TcChr26-S	-	1449	hypothetical protein, conserved	2.189	2.742e-53	962.9	0.1402	15.61	5.866e-55	2.742e-53	2.089	1.480e-03	7.082e-04	6.737e-09	1.361e-16
TcCLB.504033.80	TcCLB.504033.80	mRNA	TcChr8-S	-	603	hypothetical protein, conserved	2.188	7.823e-118	1079	0.09392	23.3	4.716e-120	7.822e-118	2.08	7.774e-04	3.737e-04	1.149e-12	3.958e-24
TcCLB.507491.39	TcCLB.507491.39	mRNA	TcChr25-P	-	474	hypothetical protein, conserved	2.183	2.16e-21	141.6	0.2233	9.775	1.438e-22	2.159e-21	2.055	9.858e-05	4.796e-05	5.923e-08	1.053e-14
TcCLB.506931.10	TcCLB.506931.10	mRNA	TcChr30-S	+	936	haloacid dehalogenase-like hydrolase, putative	2.183	1.007e-38	256	0.1645	13.27	3.319e-40	1.007e-38	2.085	2.294e-03	1.100e-03	1.288e-08	4.979e-16
TcCLB.507219.20	TcCLB.507219.20	mRNA	TcChr22-P	+	2370	retrotransposon hot spot protein (RHS, pseudogene), putative	2.183	4.667e-76	1351	0.1168	18.69	6.24e-78	4.666e-76	2.075	6.663e-04	3.211e-04	2.093e-10	1.314e-19
TcCLB.509207.90	TcCLB.509207.90	mRNA	TcChr13-P	-	810	pyrroline-5-carboxylate reductase, putative (P5CR)	2.183	3.866e-94	900.7	0.1049	20.81	3.47e-96	3.866e-94	2.079	1.088e-03	5.233e-04	9.763e-12	2.860e-22
TcCLB.511361.10	TcCLB.511361.10	mRNA	TcChr40-S	-	2883	kinesin-like protein (pseudogene), putative	2.181	3.606e-41	431.2	0.1593	13.69	1.107e-42	3.607e-41	2.079	1.576e-03	7.581e-04	1.156e-08	4.007e-16
TcCLB.510329.150	TcCLB.510329.150	mRNA	TcChr36-P	-	1326	hypothetical protein, conserved	2.181	1.273e-74	660.5	0.1178	18.51	1.737e-76	1.273e-74	2.094	3.869e-03	1.848e-03	9.720e-11	2.834e-20
TcCLB.506179.5	TcCLB.506179.5	mRNA	TcChr14-S	-	246	ferric reductase transmembrane protein, putative (fragment)	2.177	0.0004931	22.71	0.5752	3.785	0.0001538	4.930e-04	2.01	5.099e-03	2.537e-03	4.295e-04	3.770e-07
TcCLB.509853.10	TcCLB.509853.10	mRNA	TcChr22-P	+	852	mannosyl-oligosaccharide 1,2-alpha-mannosidase IB, putative (fragment)	2.177	1.184e-51	556.9	0.1417	15.37	2.674e-53	1.185e-51	2.093	4.674e-03	2.233e-03	1.208e-09	4.380e-18
TcCLB.511037.20	TcCLB.511037.20	mRNA	TcChr37-S	+	1563	L-2-hydroxyglutarate dehydrogenase, mitochondrial, putative	2.177	3.621e-59	427.8	0.1322	16.46	6.647e-61	3.621e-59	2.091	4.630e-03	2.214e-03	2.703e-10	2.192e-19
TcCLB.509859.10	TcCLB.509859.10	mRNA	TcChr22-P	+	1095	hypothetical protein, conserved	2.177	1.399e-98	919.1	0.1022	21.3	1.217e-100	1.398e-98	2.085	3.250e-03	1.559e-03	9.513e-12	2.715e-22
TcCLB.507773.10	TcCLB.507773.10	mRNA	TcChr39-P	-	2763	trans-sialidase, Group IV, putative	2.173	2.109e-24	198.6	0.2076	10.47	1.209e-25	2.108e-24	2.051	6.581e-05	3.208e-05	1.535e-07	7.069e-14
TcCLB.507523.75	TcCLB.507523.75	mRNA	Tcruzi_7370	+	675	mucin TcMUCII (pseudogene), putative	2.172	0.0001958	23.76	0.5396	4.026	5.683e-05	1.958e-04	2.015	2.782e-03	1.381e-03	1.017e-04	1.687e-08
TcCLB.509109.14	TcCLB.509109.14	mRNA	TcChr21-P	-	927	hypothetical protein, conserved (fragment)	2.171	1.014e-25	150.1	0.2019	10.76	5.485e-27	1.014e-25	2.052	9.181e-05	4.473e-05	2.461e-08	1.817e-15
TcCLB.507771.70	TcCLB.507771.70	mRNA	TcChr39-P	-	360	hypothetical protein, conserved	2.163	2.399e-79	798.7	0.1133	19.09	2.937e-81	2.400e-79	2.073	2.753e-03	1.328e-03	3.623e-11	3.939e-21
TcCLB.510565.30	TcCLB.510565.30	mRNA	TcChr33-S	+	591	cytochrome c oxidase subunit V, putative	2.161	5.077e-127	1506	0.08932	24.19	2.785e-129	5.077e-127	2.046	9.048e-05	4.421e-05	6.017e-13	1.086e-24
TcCLB.511693.110	TcCLB.511693.110	mRNA	TcChr27-S	+	1128	hypothetical protein, conserved	2.159	4.081e-36	571.6	0.1686	12.81	1.486e-37	4.082e-36	2.073	3.555e-03	1.715e-03	9.460e-07	2.685e-12
TcCLB.509329.9	TcCLB.509329.9	mRNA	TcChr22-P	+	752	retrotransposon hot spot (RHS) protein, putative	2.158	5.7e-22	198	0.2177	9.912	3.682e-23	5.700e-22	2.046	2.110e-04	1.031e-04	2.517e-05	1.901e-09
TcCLB.503731.9	TcCLB.503731.9	mRNA	TcChr19-P	-	2289	hypothetical protein (fragment)	2.157	1.068e-05	41.52	0.4583	4.707	2.512e-06	1.068e-05	2.04	2.134e-04	1.046e-04	2.342e-05	1.475e-09
TcCLB.505621.10	TcCLB.505621.10	mRNA	Tcruzi_6661	+	930	mucin-associated surface protein (MASP, pseudogene), putative	2.154	1.564e-25	449.7	0.201	10.72	8.536e-27	1.564e-25	2.03	5.969e-05	2.940e-05	2.861e-08	2.456e-15
TcCLB.510591.30	TcCLB.510591.30	mRNA	TcChr31-S	-	2424	retrotransposon hot spot protein (RHS, pseudogene), putative	2.152	9.441e-09	76.81	0.3562	6.042	1.525e-09	9.439e-09	2.014	1.044e-03	5.186e-04	2.919e-05	2.556e-09
TcCLB.511661.80	TcCLB.511661.80	mRNA	TcChr21-P	+	489	hypothetical protein, conserved	2.151	3.846e-31	205.7	0.1812	11.87	1.675e-32	3.845e-31	2.062	2.447e-03	1.187e-03	4.203e-08	5.300e-15
TcCLB.508211.60	TcCLB.508211.60	mRNA	TcChr29-S	+	2526	hypothetical protein, conserved	2.149	1.469e-51	608.9	0.14	15.35	3.322e-53	1.469e-51	2.077	6.201e-03	2.986e-03	3.202e-09	3.075e-17
TcCLB.504153.30	TcCLB.504153.30	mRNA	TcChr39-S	+	810	hypothetical protein, conserved	2.147	8.042e-51	461.5	0.1409	15.24	1.863e-52	8.043e-51	2.063	3.429e-03	1.662e-03	1.221e-09	4.475e-18
TcCLB.511613.120	TcCLB.511613.120	mRNA	TcChr18-S	-	669	mucin TcMUCII, putative	2.146	0.00629	18.41	0.7099	3.022	0.002508	6.291e-03	1.906	3.724e-02	1.954e-02	1.463e-03	1.490e-06
TcCLB.507611.280	TcCLB.507611.280	mRNA	TcChr37-S	+	375	cytochrome oxidase subunit IX, putative (COXIX)	2.145	5.514e-78	1070	0.1133	18.93	7.048e-80	5.513e-78	2.042	7.414e-04	3.631e-04	1.079e-10	3.495e-20
TcCLB.508121.120	TcCLB.508121.120	mRNA	TcChr38-S	-	582	mucin TcMUCII, putative	2.143	0.0004603	32.51	0.5636	3.803	0.0001428	4.603e-04	1.985	3.137e-03	1.581e-03	5.864e-04	7.969e-07
TcCLB.508465.40	TcCLB.508465.40	mRNA	TcChr39-S	+	1731	hypothetical protein, conserved	2.143	1.035e-51	362.2	0.1394	15.38	2.327e-53	1.035e-51	2.057	3.124e-03	1.519e-03	3.249e-10	3.167e-19
TcCLB.508873.430	TcCLB.508873.430	mRNA	TcChr41-P	-	2334	trans-sialidase (pseudogene), putative	2.142	2.884e-18	156.3	0.238	8.998	2.304e-19	2.883e-18	2.019	2.573e-05	1.274e-05	3.803e-05	4.340e-09
TcCLB.509799.140	TcCLB.509799.140	mRNA	TcChr37-P	+	1767	L-2-hydroxyglutarate dehydrogenase, mitochondrial, putative	2.142	8.535e-56	726.4	0.134	15.98	1.714e-57	8.535e-56	2.058	3.859e-03	1.875e-03	2.133e-09	1.365e-17
TcCLB.509109.160	TcCLB.509109.160	mRNA	TcChr21-P	-	1119	hypothetical protein, conserved	2.141	2.785e-15	116.5	0.2614	8.188	2.65e-16	2.785e-15	2.016	4.544e-05	2.254e-05	3.260e-05	3.189e-09
TcCLB.466593.10	TcCLB.466593.10	mRNA	TcChr12-P	-	801	hypothetical protein, conserved	2.14	1.646e-23	163.6	0.2084	10.27	9.818e-25	1.646e-23	2.025	6.118e-05	3.020e-05	1.222e-07	4.482e-14
TcCLB.503461.20	TcCLB.503461.20	mRNA	TcChr31-P	+	1395	per-hexamer repeat protein 5, putative	2.139	7.173e-34	211.4	0.1726	12.39	2.861e-35	7.172e-34	2.047	2.011e-03	9.822e-04	1.093e-08	3.584e-16
TcCLB.508163.310	TcCLB.508163.310	mRNA	TcChr40-S	+	624	mucin TcMUCII, putative	2.138	2.293e-08	104.3	0.363	5.89	3.861e-09	2.293e-08	2.008	1.889e-04	9.405e-05	1.333e-04	5.328e-08
TcCLB.507719.9	TcCLB.507719.9	mRNA	TcChr31-S	-	8668	dispersed gene family protein 1 (DGF-1), putative	2.137	5.785e-52	1117	0.1386	15.42	1.293e-53	5.786e-52	2.038	1.256e-03	6.160e-04	2.018e-08	1.222e-15
TcCLB.504143.10	TcCLB.504143.10	mRNA	TcChr36-S	+	858	hypothetical protein, conserved	2.136	1.103e-26	228.2	0.1948	10.96	5.751e-28	1.103e-26	2.031	5.222e-04	2.572e-04	3.487e-07	3.647e-13
TcCLB.506543.40	TcCLB.506543.40	mRNA	TcChr40-S	-	888	hypothetical protein, conserved	2.134	6.267e-22	161.2	0.2155	9.903	4.06e-23	6.268e-22	2.018	1.003e-05	4.969e-06	1.950e-07	1.141e-13
TcCLB.508701.20	TcCLB.508701.20	mRNA	TcChr30-P	+	1113	cation transporter, putative	2.133	5.021e-06	947.3	0.4382	4.869	1.124e-06	5.021e-06	1.968	5.816e-03	2.956e-03	1.772e-03	9.418e-06
TcCLB.506417.5	TcCLB.506417.5	mRNA	Tcruzi_6935	+	249	endoribonuclease L-PSP (pb5), putative	2.133	4.72e-63	525.6	0.1254	17	8.151e-65	4.719e-63	2.05	3.969e-03	1.936e-03	4.327e-10	5.616e-19
TcCLB.511151.90	TcCLB.511151.90	mRNA	TcChr27-P	+	1812	glycerol-3-phosphate dehydrogenase, putative	2.133	3.448e-132	2152	0.08642	24.68	1.86e-134	3.448e-132	2.006	1.807e-04	9.007e-05	1.550e-11	7.204e-22
TcCLB.509429.329	TcCLB.509429.329	mRNA	TcChr6-P	-	522	cruzipain precursor, putative (fragment)	2.133	1.469e-213	3901	0.06796	31.38	3.395e-216	1.469e-213	1.981	3.080e-03	1.555e-03	1.066e-13	3.411e-26
TcCLB.504081.500	TcCLB.504081.500	mRNA	TcChr41-P	+	636	mucin TcMUCII, putative	2.131	0.01658	15.63	0.7955	2.679	0.007387	1.658e-02	1.849	6.617e-02	3.579e-02	6.718e-03	3.033e-05
TcCLB.507129.5	TcCLB.507129.5	mRNA	TcChr35-S	+	201	hypothetical protein, conserved (fragment)	2.131	4.324e-09	45.16	0.3453	6.172	6.756e-10	4.324e-09	1.988	1.467e-03	7.382e-04	2.476e-06	1.839e-11
TcCLB.506243.10	TcCLB.506243.10	mRNA	TcChr26-S	+	2406	retrotransposon hot spot protein (RHS, pseudogene), putative	2.129	3.22e-55	553.7	0.1339	15.9	6.554e-57	3.220e-55	2.044	3.740e-03	1.830e-03	2.201e-09	1.454e-17
TcCLB.509429.280	TcCLB.509429.280	mRNA	TcChr6-P	-	1659	hypothetical protein	2.127	1.113e-50	408	0.1398	15.22	2.608e-52	1.113e-50	2.042	3.800e-03	1.861e-03	1.415e-09	6.004e-18
TcCLB.508173.140	TcCLB.508173.140	mRNA	TcChr27-P	+	1626	hypothetical protein	2.126	6.448e-53	797.6	0.1366	15.56	1.397e-54	6.447e-53	2.042	3.810e-03	1.866e-03	6.510e-09	1.271e-16
TcCLB.507669.220	TcCLB.507669.220	mRNA	TcChr26-S	-	1329	hypothetical protein, conserved	2.124	1.602e-57	600.3	0.1308	16.23	3.065e-59	1.602e-57	2.039	3.619e-03	1.775e-03	1.846e-09	1.023e-17
TcCLB.508495.150	TcCLB.508495.150	mRNA	TcChr33-P	+	1341	mucin-associated surface protein (MASP, pseudogene), putative	2.122	4.88e-06	48.97	0.4353	4.875	1.09e-06	4.878e-06	2.013	3.573e-04	1.775e-04	1.484e-05	6.130e-10
TcCLB.510245.10	TcCLB.510245.10	mRNA	TcChr31-P	+	1425	amino acid permease, putative	2.122	5.177e-86	683.4	0.1067	19.88	5.561e-88	5.176e-86	2.038	3.497e-03	1.716e-03	1.423e-11	6.075e-22
TcCLB.506001.30	TcCLB.506001.30	mRNA	TcChr4-P	+	525	hypothetical protein	2.119	0.01619	14.23	0.7885	2.688	0.007198	1.619e-02	1.893	2.521e-02	1.332e-02	3.285e-03	1.213e-05
TcCLB.511439.30	TcCLB.511439.30	mRNA	TcChr31-S	+	1053	lipase, putative	2.117	5.588e-16	109.5	0.2524	8.384	5.099e-17	5.588e-16	1.993	1.016e-04	5.096e-05	2.460e-06	1.815e-11
TcCLB.510581.9	TcCLB.510581.9	mRNA	TcChr39-P	+	1626	receptor-type adenylate cyclase, putative (fragment)	2.117	5.29e-27	225.4	0.1919	11.03	2.714e-28	5.289e-27	2.012	7.477e-04	3.717e-04	1.131e-06	3.837e-12
TcCLB.508737.210	TcCLB.508737.210	mRNA	TcChr24-P	+	819	Mitochondrial outer membrane protein porin, putative (VDAC)	2.117	4.214e-102	1366	0.09768	21.68	3.439e-104	4.215e-102	2.003	1.081e-04	5.397e-05	1.447e-11	6.281e-22
TcCLB.510101.50	TcCLB.510101.50	mRNA	TcChr27-S	-	1446	lanosterol 14-alpha-demethylase, putative	2.117	1.118e-189	3345	0.07159	29.57	3.345e-192	1.118e-189	1.96	4.562e-03	2.328e-03	3.107e-13	2.897e-25
TcCLB.508257.220	TcCLB.508257.220	mRNA	TcChr34-P	-	1455	expression site-associated gene (ESAG-like) protein, putative	2.116	1.459e-68	754	0.1193	17.73	2.255e-70	1.459e-68	2.026	2.705e-03	1.335e-03	1.130e-09	3.833e-18
TcCLB.510033.14	TcCLB.510033.14	mRNA	TcChr33-P	+	930	mucin-associated surface protein (MASP, pseudogene), putative	2.112	4.931e-27	421.8	0.1914	11.04	2.526e-28	4.931e-27	2.035	5.510e-03	2.707e-03	8.847e-07	2.348e-12
TcCLB.482369.29	TcCLB.482369.29	mRNA	TcChr7-S	+	711	arginine kinase (fragment)	2.109	8.8e-18	3797	0.2377	8.872	7.2e-19	8.800e-18	1.999	2.475e-04	1.238e-04	6.757e-08	1.370e-14
TcCLB.509001.30	TcCLB.509001.30	mRNA	TcChr9-P	+	519	hypothetical protein, conserved	2.109	2.933e-29	211.7	0.1835	11.5	1.383e-30	2.934e-29	2.009	1.135e-03	5.647e-04	6.250e-08	1.172e-14
TcCLB.508241.20	TcCLB.508241.20	mRNA	TcChr27-S	+	888	hypothetical protein, conserved	2.108	3.936e-69	541.6	0.1184	17.81	5.977e-71	3.936e-69	2.026	4.390e-03	2.167e-03	9.930e-11	2.958e-20
TcCLB.510945.70	TcCLB.510945.70	mRNA	TcChr26-P	-	1257	aspartate aminotransferase, mitochondrial, putative	2.107	3.823e-56	477.2	0.1314	16.03	7.573e-58	3.823e-56	2.029	4.505e-03	2.221e-03	3.437e-10	3.543e-19
TcCLB.426897.10	TcCLB.426897.10	mRNA	TcChr35-P	+	1422	hypothetical protein	2.105	2.372e-40	266.5	0.1553	13.55	7.442e-42	2.372e-40	2.011	2.095e-03	1.042e-03	7.773e-10	1.813e-18
TcCLB.506679.270	TcCLB.506679.270	mRNA	TcChr20-P	+	1041	hypothetical protein, conserved	2.102	9.456e-51	429.7	0.138	15.23	2.203e-52	9.455e-51	2.015	3.404e-03	1.689e-03	3.777e-10	4.279e-19
TcCLB.510357.40	TcCLB.510357.40	mRNA	TcChr41-P	-	489	hypothetical protein, conserved	2.101	5.841e-24	153.3	0.2026	10.37	3.41e-25	5.840e-24	1.994	5.195e-04	2.605e-04	2.929e-07	2.574e-13
TcCLB.509437.160	TcCLB.509437.160	mRNA	TcChr15-P	+	2769	trans-sialidase, Group IV, putative	2.099	5.64e-25	205.6	0.1982	10.59	3.178e-26	5.640e-25	1.988	2.815e-04	1.416e-04	1.955e-07	1.146e-13
TcCLB.508555.50	TcCLB.508555.50	mRNA	TcChr31-S	+	2148	calpain-like cysteine peptidase, putative	2.097	2.403e-36	302.7	0.1632	12.85	8.702e-38	2.403e-36	2.007	2.538e-03	1.264e-03	1.095e-07	3.599e-14
TcCLB.509105.70	TcCLB.509105.70	mRNA	TcChr37-P	-	1338	thiol-dependent reductase 1, putative (TcAc2)	2.095	2.147e-108	3044	0.09377	22.34	1.567e-110	2.147e-108	1.931	6.221e-03	3.222e-03	1.527e-11	6.992e-22
TcCLB.508267.50	TcCLB.508267.50	mRNA	TcChr40-P	-	996	hypothetical protein, conserved	2.09	2.863e-39	301.3	0.1564	13.37	9.292e-41	2.863e-39	1.997	1.697e-03	8.496e-04	3.038e-09	2.768e-17
TcCLB.504069.20	TcCLB.504069.20	mRNA	TcChr10-P	-	474	cytochrome c oxidase subunit VI, putative	2.089	1.82e-64	1122	0.1215	17.19	3.053e-66	1.820e-64	1.987	6.240e-04	3.140e-04	1.135e-09	3.867e-18
TcCLB.510093.10	TcCLB.510093.10	mRNA	Tcruzi_5838	-	417	ATPase, putative	2.087	0.03825	31.84	0.8893	2.347	0.01894	3.825e-02	1.724	1.573e-01	9.119e-02	6.146e-02	7.531e-03
TcCLB.506767.310	TcCLB.506767.310	mRNA	TcChr41-S	+	2316	trans-sialidase (pseudogene), putative	2.085	7.061e-10	99.08	0.3226	6.463	1.024e-10	7.064e-10	1.984	8.967e-04	4.520e-04	5.023e-04	7.570e-07
TcCLB.508267.30	TcCLB.508267.30	mRNA	TcChr40-P	-	996	hypothetical protein, conserved	2.085	3.796e-57	622.8	0.1289	16.18	7.33e-59	3.796e-57	2.014	5.720e-03	2.841e-03	5.673e-10	9.656e-19
TcCLB.511605.55	TcCLB.511605.55	mRNA	TcChr18-S	-	939	hypothetical protein	2.083	0.001055	56.45	0.5829	3.574	0.0003518	1.055e-03	1.884	1.956e-02	1.038e-02	1.187e-03	3.073e-06
TcCLB.508567.70	TcCLB.508567.70	mRNA	TcChr19-S	-	354	peptidyl-prolyl cis-trans isomerase (PIN1)	2.081	9.3e-38	257.2	0.1589	13.1	3.179e-39	9.301e-38	1.985	1.356e-03	6.829e-04	3.288e-09	3.244e-17
TcCLB.511545.90	TcCLB.511545.90	mRNA	TcChr35-S	+	1491	hypothetical protein	2.081	1.497e-44	347.7	0.146	14.25	4.179e-46	1.497e-44	2.001	3.838e-03	1.918e-03	1.295e-08	5.028e-16
TcCLB.510609.50	TcCLB.510609.50	mRNA	TcChr28-S	+	1008	nuclear receptor binding factor, putative	2.08	2.477e-34	293.2	0.1667	12.48	9.6e-36	2.477e-34	1.985	1.536e-03	7.737e-04	2.712e-08	2.206e-15
TcCLB.506635.60	TcCLB.506635.60	mRNA	TcChr34-S	+	696	pyroglutamyl-peptidase I, putative (PPI)	2.077	8.267e-47	310	0.1421	14.62	2.162e-48	8.266e-47	1.999	4.536e-03	2.270e-03	1.901e-09	1.084e-17
TcCLB.510483.210	TcCLB.510483.210	mRNA	TcChr38-P	+	2532	trans-sialidase (pseudogene), putative	2.076	2.063e-22	228.4	0.2073	10.02	1.295e-23	2.063e-22	1.959	4.504e-05	2.299e-05	1.566e-07	7.360e-14
TcCLB.511817.210	TcCLB.511817.210	mRNA	TcChr13-P	+	1200	protein kinase, putative	2.076	2.249e-29	355.4	0.1802	11.52	1.053e-30	2.249e-29	1.972	6.467e-04	3.279e-04	9.253e-08	2.569e-14
TcCLB.510943.50	TcCLB.510943.50	mRNA	TcChr36-P	-	1686	delta-1-pyrroline-5-carboxylate dehydrogenase, putative	2.076	7.668e-85	1465	0.1051	19.75	8.446e-87	7.667e-85	1.956	2.381e-05	1.218e-05	2.435e-11	1.778e-21
TcCLB.509239.10	TcCLB.509239.10	mRNA	TcChr26-P	+	1302	fatty acid desaturase, putative	2.075	3.767e-92	1782	0.1008	20.59	3.5e-94	3.766e-92	1.948	2.817e-04	1.446e-04	1.285e-11	4.954e-22
TcCLB.509365.20	TcCLB.509365.20	mRNA	Tcruzi_8079	-	10512	dispersed gene family protein 1 (DGF-1, pseudogene), putative	2.073	1.656e-23	258.8	0.2019	10.27	9.887e-25	1.656e-23	1.974	9.678e-04	4.903e-04	1.611e-05	7.783e-10
TcCLB.507359.20	TcCLB.507359.20	mRNA	Tcruzi_7306	-	1038	surface antigen TASV, putative	2.072	0.01345	116.4	0.7517	2.757	0.005835	1.345e-02	1.806	5.621e-02	3.111e-02	9.215e-03	1.131e-04
TcCLB.504801.20	TcCLB.504801.20	mRNA	Tcruzi_6402	-	1914	surface protease GP63, putative	2.072	0.006731	62.75	0.6907	3	0.002701	6.731e-03	1.834	3.724e-02	2.031e-02	5.022e-03	3.906e-05
TcCLB.510491.60	TcCLB.510491.60	mRNA	TcChr37-S	+	2658	trans-sialidase, Group IV, putative	2.072	4.668e-37	1081	0.1596	12.98	1.648e-38	4.667e-37	1.993	4.296e-03	2.156e-03	3.770e-07	4.264e-13
TcCLB.511361.20	TcCLB.511361.20	mRNA	TcChr40-S	-	831	hypothetical protein, conserved	2.071	6.965e-10	87.4	0.3203	6.466	1.009e-10	6.962e-10	1.945	1.143e-04	5.877e-05	7.503e-06	1.689e-10
TcCLB.509693.209	TcCLB.509693.209	mRNA	TcChr10-P	+	1219	mismatch repair protein, putative	2.071	7.812e-33	209.8	0.1698	12.2	3.237e-34	7.813e-33	1.974	1.148e-03	5.815e-04	9.693e-09	2.819e-16
TcCLB.505683.5	TcCLB.505683.5	mRNA	TcChr37-S	+	453	hypothetical protein	2.071	9.178e-67	1428	0.1184	17.5	1.489e-68	9.175e-67	1.977	1.805e-03	9.132e-04	2.455e-09	1.808e-17
TcCLB.506297.230	TcCLB.506297.230	mRNA	TcChr27-P	-	1746	hypothetical protein, conserved	2.07	1.199e-31	265.1	0.1729	11.97	5.116e-33	1.199e-31	1.967	7.449e-04	3.787e-04	3.677e-08	4.055e-15
TcCLB.506965.90	TcCLB.506965.90	mRNA	TcChr18-S	+	609	mucin TcMUCII, putative	2.069	0.0002161	63.11	0.5172	4	6.329e-05	2.161e-04	1.944	4.559e-05	2.345e-05	5.275e-04	7.368e-07
TcCLB.510185.10	TcCLB.510185.10	mRNA	TcChr37-P	+	933	sterol 24-c-methyltransferase, putative	2.065	7.307e-69	2339	0.1162	17.77	1.12e-70	7.310e-69	1.951	2.237e-05	1.146e-05	4.893e-10	7.183e-19
TcCLB.510673.10	TcCLB.510673.10	mRNA	TcChr22-P	+	5889	dispersed gene family protein 1 (DGF-1, pseudogene), putative	2.063	5.349e-27	275.5	0.187	11.03	2.747e-28	5.349e-27	1.966	1.058e-03	5.382e-04	3.208e-06	3.087e-11
TcCLB.506893.100	TcCLB.506893.100	mRNA	TcChr33-S	+	786	UMP-CMP kinase, mitochondrial, putative	2.062	1.587e-37	406.5	0.1578	13.06	5.474e-39	1.587e-37	1.979	3.558e-03	1.798e-03	7.093e-08	1.509e-14
TcCLB.507393.9	TcCLB.507393.9	mRNA	Tcruzi_7317	-	7213	dispersed gene family protein 1 (DGF-1), putative	2.061	5.066e-32	361.8	0.1712	12.04	2.138e-33	5.066e-32	1.973	2.261e-03	1.146e-03	8.967e-07	2.412e-12
TcCLB.504393.10	TcCLB.504393.10	mRNA	Tcruzi_6276	+	333	hypothetical protein	2.06	0.002387	16.71	0.6181	3.333	0.0008581	2.387e-03	1.892	6.275e-03	3.317e-03	5.163e-04	1.909e-07
TcCLB.508739.21	TcCLB.508739.21	mRNA	TcChr24-P	+	612	mucin TcSMUGS (pseudogene), putative	2.06	5.087e-37	262.3	0.1588	12.97	1.799e-38	5.088e-37	1.964	1.556e-03	7.921e-04	5.097e-09	7.793e-17
TcCLB.503975.50	TcCLB.503975.50	mRNA	TcChr23-S	-	1965	hypothetical protein, conserved	2.06	1.02e-83	842.1	0.105	19.62	1.147e-85	1.020e-83	1.969	1.917e-03	9.735e-04	1.613e-11	7.802e-22
TcCLB.508201.40	TcCLB.508201.40	mRNA	TcChr33-S	+	864	mucin TcMUCII, putative	2.059	7.99e-10	88.56	0.3195	6.444	1.164e-10	7.989e-10	1.905	3.478e-03	1.826e-03	2.239e-04	1.503e-07
TcCLB.508823.10	TcCLB.508823.10	mRNA	TcChr30-P	-	492	hypothetical protein, conserved	2.059	1.476e-52	381.2	0.1328	15.5	3.239e-54	1.476e-52	1.98	4.332e-03	2.188e-03	7.400e-10	1.643e-18
TcCLB.507631.20	TcCLB.507631.20	mRNA	TcChr14-S	-	1101	hypothetical protein, conserved	2.057	1.668e-26	170.6	0.1883	10.92	8.762e-28	1.668e-26	1.946	1.548e-04	7.955e-05	9.507e-09	2.711e-16
TcCLB.510829.10	TcCLB.510829.10	mRNA	TcChr3-P	+	1320	hypothetical protein, conserved	2.053	1.354e-39	412.6	0.1529	13.42	4.34e-41	1.354e-39	1.966	2.547e-03	1.296e-03	1.687e-08	8.541e-16
TcCLB.511393.10	TcCLB.511393.10	mRNA	TcChr19-S	-	795	nonspecific lipid-transfer protein, putative	2.048	1.503e-31	237.6	0.1713	11.95	6.432e-33	1.503e-31	1.944	4.270e-04	2.196e-04	5.473e-09	8.987e-17
TcCLB.508781.110	TcCLB.508781.110	mRNA	TcChr10-S	-	1296	2-oxoisovalerate dehydrogenase alpha subunit, putative	2.048	8.714e-51	484.7	0.1344	15.24	2.026e-52	8.712e-51	1.982	6.740e-03	3.402e-03	8.787e-10	2.316e-18
TcCLB.508677.160	TcCLB.508677.160	mRNA	TcChr22-P	+	867	hypothetical protein, conserved	2.046	1.597e-38	353.8	0.1545	13.24	5.285e-40	1.597e-38	1.954	1.603e-03	8.200e-04	7.143e-09	1.531e-16
TcCLB.503943.10	TcCLB.503943.10	mRNA	TcChr33-P	+	804	serine/threonine protein kinase, putative (fragment)	2.045	8.852e-61	481.9	0.1225	16.69	1.581e-62	8.852e-61	1.967	3.879e-03	1.972e-03	1.066e-10	3.409e-20
TcCLB.510445.10	TcCLB.510445.10	mRNA	TcChr32-P	+	519	casein kinase 1 isoform 2, putative	2.044	4.98e-17	116.5	0.2357	8.672	4.262e-18	4.980e-17	1.917	4.114e-04	2.146e-04	1.062e-06	3.384e-12
TcCLB.507429.10	TcCLB.507429.10	mRNA	TcChr33-S	+	594	mucin TcMUCII (pseudogene), putative	2.043	7.385e-05	136.4	0.4788	4.266	1.99e-05	7.384e-05	1.912	3.976e-04	2.079e-04	1.027e-04	2.587e-08
TcCLB.507275.40	TcCLB.507275.40	mRNA	TcChr25-S	-	594	hypothetical protein, conserved	2.043	2.848e-18	131.5	0.227	8.999	2.274e-19	2.849e-18	1.913	6.056e-04	3.166e-04	1.285e-07	4.956e-14
TcCLB.445783.10	TcCLB.445783.10	mRNA	TcChr33-P	+	1395	mucin-associated surface protein (MASP, pseudogene), putative	2.041	0.001427	45.53	0.5851	3.488	0.0004875	1.427e-03	1.871	6.629e-03	3.543e-03	2.742e-03	1.864e-05
TcCLB.509449.10	TcCLB.509449.10	mRNA	TcChr39-S	+	1422	receptor-type adenylate cyclase, putative	2.041	6.654e-24	174.5	0.197	10.36	3.891e-25	6.654e-24	1.931	1.503e-04	7.783e-05	2.172e-07	1.415e-13
TcCLB.511809.30	TcCLB.511809.30	mRNA	TcChr13-P	-	681	hypothetical protein, conserved	2.041	1.764e-53	407.2	0.1305	15.64	3.742e-55	1.764e-53	1.963	4.109e-03	2.094e-03	3.510e-10	3.696e-19
TcCLB.507443.30	TcCLB.507443.30	mRNA	Tcruzi_7338	-	1134	UDP-Gal or UDP-GlcNAc-dependent glycosyltransferase, putative	2.04	3.349e-09	57.61	0.3283	6.214	5.171e-10	3.349e-09	1.934	3.349e-04	1.732e-04	9.457e-06	2.683e-10
TcCLB.505945.60	TcCLB.505945.60	mRNA	TcChr12-S	+	1911	hypothetical protein, conserved	2.039	2.177e-46	478.7	0.1401	14.55	5.733e-48	2.177e-46	1.969	6.068e-03	3.082e-03	4.573e-09	6.275e-17
TcCLB.509327.10	TcCLB.509327.10	mRNA	TcChr22-P	+	1293	retrotransposon hot spot protein (RHS, pseudogene), putative	2.038	5.805e-26	229.8	0.1886	10.81	3.116e-27	5.806e-26	1.938	1.302e-03	6.718e-04	2.070e-06	1.286e-11
TcCLB.511237.30	TcCLB.511237.30	mRNA	TcChr24-P	+	1698	proline oxidase (pseudogene), putative	2.038	1.417e-48	483.3	0.1368	14.89	3.57e-50	1.416e-48	1.969	6.403e-03	3.252e-03	2.194e-09	1.444e-17
TcCLB.511843.10	TcCLB.511843.10	mRNA	TcChr20-P	+	912	mucin-associated surface protein (MASP), putative	2.037	1.027e-05	185.9	0.432	4.715	2.413e-06	1.027e-05	1.929	6.907e-04	3.581e-04	8.394e-03	2.113e-04
TcCLB.506821.210	TcCLB.506821.210	mRNA	TcChr35-P	+	927	cytochrome-b5 reductase, putative	2.037	1.218e-63	624.1	0.1192	17.08	2.07e-65	1.218e-63	1.959	4.713e-03	2.405e-03	1.513e-10	6.864e-20
TcCLB.511839.10	TcCLB.511839.10	mRNA	TcChr20-P	+	618	mucin TcMUCII, putative	2.036	0.001949	27.22	0.5996	3.395	0.0006866	1.949e-03	1.954	6.660e-03	3.408e-03	5.585e-04	2.363e-07
TcCLB.509397.9	TcCLB.509397.9	mRNA	Tcruzi_5702	+	4386	dispersed gene family protein 1 (DGF-1), putative (fragment)	2.036	9.873e-13	87.6	0.2742	7.425	1.125e-13	9.872e-13	1.915	2.106e-05	1.100e-05	8.387e-06	2.110e-10
TcCLB.508569.10	TcCLB.508569.10	mRNA	TcChr19-S	-	1791	hypothetical protein, conserved	2.032	2.306e-05	38.61	0.448	4.537	5.709e-06	2.306e-05	1.945	4.580e-03	2.355e-03	6.123e-04	1.114e-06
TcCLB.506537.80	TcCLB.506537.80	mRNA	TcChr23-P	+	2400	trans-sialidase, Group II, putative	2.031	5.064e-07	1632	0.3813	5.327	9.983e-08	5.064e-07	1.923	6.254e-04	3.253e-04	2.598e-04	2.024e-07
TcCLB.507483.39	TcCLB.507483.39	mRNA	TcChr41-S	-	450	calmodulin (CALA2)	2.03	6.005e-07	105.3	0.3835	5.295	1.193e-07	6.007e-07	1.925	9.394e-04	4.879e-04	1.858e-04	1.035e-07
TcCLB.510889.50	TcCLB.510889.50	mRNA	TcChr6-P	-	1005	cytochrome oxidase subunit IV, putative (COXIV)	2.03	1.006e-89	1725	0.09995	20.31	9.984e-92	1.006e-89	1.922	3.318e-04	1.727e-04	4.093e-11	5.027e-21
TcCLB.511333.10	TcCLB.511333.10	mRNA	TcChr31-S	+	651	calpain-like cysteine peptidase, putative	2.024	2.203e-09	59.7	0.3223	6.282	3.347e-10	2.203e-09	1.943	2.988e-03	1.537e-03	5.023e-05	7.570e-09
TcCLB.506693.20	TcCLB.506693.20	mRNA	TcChr36-S	+	927	hypothetical protein, conserved	2.019	2.364e-29	205.9	0.1753	11.52	1.108e-30	2.364e-29	1.916	5.045e-04	2.633e-04	1.713e-08	8.800e-16
TcCLB.506819.30	TcCLB.506819.30	mRNA	TcChr35-P	+	909	superoxide dismutase, putative	2.019	2.113e-38	359.9	0.1528	13.22	7.022e-40	2.113e-38	1.93	2.425e-03	1.256e-03	1.265e-08	4.798e-16
TcCLB.511117.30	TcCLB.511117.30	mRNA	Tcruzi_6050	-	2262	trans-sialidase, Group II, putative	2.018	1.485e-06	76.59	0.3944	5.117	3.1e-07	1.485e-06	1.897	7.668e-05	4.042e-05	4.390e-05	5.742e-09
TcCLB.507645.50	TcCLB.507645.50	mRNA	TcChr22-P	+	438	hypothetical protein, conserved	2.013	5.082e-30	262	0.1728	11.65	2.31e-31	5.081e-30	1.916	1.027e-03	5.360e-04	1.621e-07	7.886e-14
TcCLB.507967.20	TcCLB.507967.20	mRNA	TcChr35-P	+	1122	hypothetical protein, conserved	2.012	5.806e-28	191.2	0.1792	11.23	2.877e-29	5.807e-28	1.916	1.046e-03	5.455e-04	8.007e-08	1.923e-14
TcCLB.510039.80	TcCLB.510039.80	mRNA	TcChr33-P	+	1725	hypothetical protein, conserved	2.011	1.131e-35	530.9	0.158	12.73	4.187e-37	1.131e-35	1.928	3.401e-03	1.764e-03	2.120e-07	1.349e-13
TcCLB.503779.20	TcCLB.503779.20	mRNA	TcChr37-S	+	576	hypothetical protein, conserved	2.011	3.087e-42	422.4	0.145	13.87	9.166e-44	3.087e-42	1.93	3.802e-03	1.970e-03	1.023e-08	3.142e-16
TcCLB.507357.130	TcCLB.507357.130	mRNA	Tcruzi_7305	+	690	mucin TcMUCII, putative	2.01	0.005202	25.39	0.6513	3.086	0.002031	5.203e-03	1.813	1.597e-02	8.805e-03	2.497e-03	6.681e-06
TcCLB.509217.30	TcCLB.509217.30	mRNA	TcChr20-P	+	2202	retrotransposon hot spot protein (RHS, pseudogene), putative	2.01	1.725e-06	60.26	0.3951	5.088	3.624e-07	1.725e-06	1.916	1.604e-03	8.373e-04	2.311e-05	1.577e-09
TcCLB.511895.20	TcCLB.511895.20	mRNA	TcChr31-P	+	876	hypothetical protein	2.008	2.394e-37	307.6	0.1541	13.03	8.312e-39	2.394e-37	1.923	2.932e-03	1.525e-03	1.531e-08	7.029e-16
TcCLB.510233.39	TcCLB.510233.39	mRNA	Tcruzi_8339	+	2076	trans-sialidase, putative (fragment)	2.007	0.04311	45.12	0.8745	2.294	0.02176	4.311e-02	1.736	6.222e-02	3.583e-02	3.263e-02	1.221e-03
TcCLB.508013.60	TcCLB.508013.60	mRNA	Tcruzi_5531	-	510	hypothetical protein	2.005	0.00535	16.42	0.6518	3.077	0.002093	5.349e-03	1.799	2.240e-02	1.245e-02	1.085e-03	1.007e-06
TcCLB.506799.40	TcCLB.506799.40	mRNA	TcChr26-S	+	591	hypothetical protein	2.004	1.048e-10	88.46	0.2965	6.757	1.41e-11	1.047e-10	1.862	1.486e-03	7.984e-04	2.504e-05	1.882e-09
TcCLB.508747.40	TcCLB.508747.40	mRNA	Tcruzi_7856	+	657	mucin TcMUCII, putative	2.004	7.283e-11	132.6	0.2942	6.811	9.683e-12	7.283e-11	1.854	3.454e-03	1.863e-03	7.950e-04	1.896e-06
TcCLB.506717.140	TcCLB.506717.140	mRNA	TcChr2-S	+	2523	retrotransposon hot spot protein (RHS, pseudogene), putative	2.003	1.44e-06	45.09	0.3911	5.123	3.004e-07	1.440e-06	1.881	1.369e-04	7.278e-05	4.153e-05	5.138e-09
TcCLB.509141.40	TcCLB.509141.40	mRNA	TcChr24-S	+	819	Mitochondrial outer membrane protein porin, putative (VDAC)	2.002	2.972e-51	595.2	0.1308	15.31	6.776e-53	2.972e-51	1.92	3.360e-03	1.750e-03	5.573e-09	9.319e-17
TcCLB.509205.60	TcCLB.509205.60	mRNA	TcChr30-S	+	753	hypothetical protein, conserved	2.001	1.867e-62	587.6	0.1183	16.92	3.276e-64	1.867e-62	1.925	4.551e-03	2.365e-03	1.400e-10	5.883e-20
TcCLB.506377.10	TcCLB.506377.10	mRNA	TcChr22-S	+	585	trans-sialidase, putative	2	1.653e-35	830.9	0.1576	12.7	6.161e-37	1.653e-35	1.911	2.254e-03	1.180e-03	4.220e-07	5.343e-13
TcCLB.426435.9	TcCLB.426435.9	mRNA	TcChr26-P	+	360	fatty acid desaturase, putative	2	6.427e-76	658.4	0.1071	18.67	8.623e-78	6.426e-76	1.914	2.784e-03	1.455e-03	1.334e-11	5.336e-22
TcCLB.508589.5	TcCLB.508589.5	mRNA	Tcruzi_7791	-	567	trans-sialidase, putative (fragment)	1.999	0.0003509	68.45	0.5157	3.876	0.0001063	3.510e-04	1.847	2.474e-03	1.340e-03	2.382e-04	1.043e-07
TcCLB.510677.9	TcCLB.510677.9	mRNA	TcChr22-P	+	9747	dispersed gene family protein 1 (DGF-1), putative (fragment)	1.995	3.122e-32	509	0.1651	12.08	1.311e-33	3.123e-32	1.91	3.106e-03	1.626e-03	9.543e-07	2.732e-12
TcCLB.430539.10	TcCLB.430539.10	mRNA	TcChr31-S	+	474	hypothetical protein, conserved (fragment)	1.993	8.636e-08	49.85	0.3524	5.655	1.556e-08	8.635e-08	1.864	3.290e-04	1.765e-04	7.037e-05	1.485e-08
TcCLB.510139.10	TcCLB.510139.10	mRNA	Tcruzi_5846	+	1314	mucin-associated surface protein (MASP, pseudogene), putative	1.992	8.846e-07	53.07	0.3816	5.221	1.784e-07	8.847e-07	1.869	1.730e-04	9.255e-05	1.421e-05	5.979e-10
TcCLB.508297.50	TcCLB.508297.50	mRNA	TcChr38-P	+	753	short chain dehydrogenase, putative	1.991	3.322e-34	248.5	0.1598	12.46	1.303e-35	3.323e-34	1.899	1.754e-03	9.236e-04	5.497e-09	9.064e-17
TcCLB.506683.110	TcCLB.506683.110	mRNA	TcChr12-S	-	3141	trans-sialidase, Group VIII, putative	1.989	1.758e-30	2922	0.1694	11.74	7.865e-32	1.758e-30	1.892	1.114e-03	5.891e-04	8.877e-07	2.364e-12
TcCLB.506417.10	TcCLB.506417.10	mRNA	Tcruzi_6935	+	4731	multidrug resistance protein A (pseudogene), putative	1.988	6.739e-190	5157	0.06718	29.59	1.986e-192	6.740e-190	1.821	7.743e-03	4.252e-03	9.557e-14	2.740e-26
TcCLB.509197.10	TcCLB.509197.10	mRNA	TcChr30-S	+	1506	cation transporter, putative	1.987	1.192e-05	751.8	0.4243	4.684	2.82e-06	1.192e-05	1.836	3.539e-03	1.927e-03	2.438e-03	1.781e-05
TcCLB.511817.60	TcCLB.511817.60	mRNA	TcChr13-P	-	927	hypothetical protein, conserved	1.987	4.652e-23	207.6	0.1955	10.17	2.83e-24	4.652e-23	1.879	3.111e-04	1.656e-04	2.820e-07	2.386e-13
TcCLB.507625.60	TcCLB.507625.60	mRNA	TcChr40-S	+	7350	dispersed gene family protein 1 (DGF-1, pseudogene), putative	1.987	2.231e-27	256.4	0.1788	11.11	1.126e-28	2.230e-27	1.898	2.054e-03	1.082e-03	6.627e-07	1.317e-12
TcCLB.506475.100	TcCLB.506475.100	mRNA	TcChr9-P	+	1731	conserved protein, unknown function	1.987	3.602e-31	263.8	0.1673	11.88	1.564e-32	3.601e-31	1.886	9.357e-04	4.961e-04	1.615e-08	7.828e-16
TcCLB.506743.135	TcCLB.506743.135	mRNA	TcChr25-S	+	474	trans-sialidase (pseudogene), putative	1.984	1.282e-08	67.83	0.3313	5.99	2.104e-09	1.282e-08	1.894	3.102e-03	1.637e-03	9.430e-05	2.668e-08
TcCLB.509453.79	TcCLB.509453.79	mRNA	TcChr15-S	-	2301	hypothetical protein, conserved	1.984	4.099e-74	807.7	0.1076	18.45	5.648e-76	4.099e-74	1.901	3.591e-03	1.890e-03	2.037e-11	1.244e-21
TcCLB.509217.90	TcCLB.509217.90	mRNA	TcChr20-P	+	1140	mucin-associated surface protein (MASP), putative	1.979	0.0003101	107.1	0.5064	3.908	9.304e-05	3.101e-04	1.948	2.331e-02	1.196e-02	3.703e-04	3.148e-07
TcCLB.508023.40	TcCLB.508023.40	mRNA	Tcruzi_7573	-	2484	retrotransposon hot spot (RHS) protein, putative	1.978	4.751e-25	275.5	0.1864	10.61	2.662e-26	4.751e-25	1.887	1.744e-03	9.240e-04	2.675e-06	2.146e-11
TcCLB.511627.130	TcCLB.511627.130	mRNA	TcChr23-S	+	702	hypothetical protein, conserved	1.978	1.121e-48	492.6	0.1327	14.91	2.816e-50	1.121e-48	1.902	4.500e-03	2.366e-03	1.676e-09	8.430e-18
TcCLB.509265.10	TcCLB.509265.10	mRNA	TcChr7-S	-	1779	retrotransposon hot spot (RHS) protein, putative	1.976	9.804e-50	842.8	0.1311	15.07	2.382e-51	9.804e-50	1.879	9.334e-04	4.968e-04	4.437e-09	5.905e-17
TcCLB.510843.19	TcCLB.510843.19	mRNA	Tcruzi_8519	+	804	trans-sialidase, putative (fragment)	1.974	6.71e-09	177.7	0.3236	6.099	1.067e-09	6.712e-09	1.848	3.360e-04	1.818e-04	4.993e-05	7.480e-09
TcCLB.508025.10	TcCLB.508025.10	mRNA	Tcruzi_5532	-	954	retrotransposon hot spot (RHS) protein, putative (fragment)	1.973	2.139e-08	58	0.3342	5.902	3.586e-09	2.139e-08	1.911	1.126e-02	5.895e-03	2.119e-05	1.347e-09
TcCLB.510191.20	TcCLB.510191.20	mRNA	TcChr20-S	-	696	mucin TcMUCII, putative	1.971	0.02365	40.26	0.7752	2.543	0.01099	2.365e-02	1.637	1.256e-01	7.674e-02	4.124e-02	3.617e-03
TcCLB.398477.10	TcCLB.398477.10	mRNA	TcChr21-P	-	2364	trans-sialidase, Group II, putative	1.97	0.0001414	152.2	0.4795	4.108	3.985e-05	1.414e-04	1.839	5.117e-04	2.782e-04	9.425e-05	1.685e-08
TcCLB.511687.10	TcCLB.511687.10	mRNA	TcChr24-S	+	819	Mitochondrial outer membrane protein porin, putative (VDAC)	1.969	4.737e-54	485.4	0.1252	15.73	9.941e-56	4.736e-54	1.899	5.413e-03	2.850e-03	1.081e-09	3.506e-18
TcCLB.506199.20	TcCLB.506199.20	mRNA	TcChr34-P	-	630	hypothetical protein, conserved	1.968	1.998e-18	119.6	0.2177	9.039	1.575e-19	1.998e-18	1.871	9.835e-04	5.256e-04	4.637e-07	6.450e-13
TcCLB.509331.70	TcCLB.509331.70	mRNA	TcChr22-P	+	1017	3-oxo-5-alpha-steroid 4-dehydrogenase, putative	1.968	7.477e-43	473.5	0.1408	13.98	2.169e-44	7.476e-43	1.887	3.530e-03	1.870e-03	2.978e-08	2.660e-15
TcCLB.511383.80	TcCLB.511383.80	mRNA	TcChr25-P	-	2121	hypothetical protein, conserved	1.967	7.378e-20	136.6	0.2092	9.402	5.351e-21	7.378e-20	1.854	2.715e-05	1.464e-05	1.177e-07	4.158e-14
TcCLB.511255.700	TcCLB.511255.700	mRNA	TcChr41-P	+	2505	trans-sialidase, Group V, putative	1.966	2.68e-06	49.14	0.3934	4.998	5.786e-07	2.680e-06	1.832	8.273e-04	4.516e-04	9.759e-05	2.840e-08
TcCLB.509281.20	TcCLB.509281.20	mRNA	Tcruzi_8059	-	2187	trans-sialidase, Group II, putative	1.965	9.676e-05	884.9	0.4676	4.202	2.648e-05	9.676e-05	1.856	5.252e-04	2.829e-04	3.762e-03	4.216e-05
TcCLB.508501.70	TcCLB.508501.70	mRNA	TcChr33-P	+	651	mucin TcMUCII, putative	1.964	1.503e-07	133.6	0.3536	5.555	2.784e-08	1.503e-07	1.833	4.834e-04	2.637e-04	1.668e-03	8.343e-06
TcCLB.510659.20	TcCLB.510659.20	mRNA	TcChr39-P	+	1731	hypothetical protein, conserved	1.964	2.386e-35	423.8	0.1551	12.67	8.956e-37	2.386e-35	1.881	3.258e-03	1.732e-03	1.261e-07	4.770e-14
TcCLB.509667.10	TcCLB.509667.10	mRNA	TcChr31-S	-	1698	dispersed gene family protein 1 (DGF-1), putative	1.962	5.368e-18	174.3	0.2198	8.928	4.348e-19	5.367e-18	1.853	1.596e-04	8.611e-05	4.120e-05	5.092e-09
TcCLB.510039.30	TcCLB.510039.30	mRNA	TcChr33-P	+	552	mucin-associated surface protein (MASP), putative	1.961	9.536e-11	619.2	0.2896	6.771	1.28e-11	9.536e-11	1.806	3.960e-03	2.193e-03	1.974e-04	1.169e-07
TcCLB.503887.40	TcCLB.503887.40	mRNA	TcChr39-S	-	363	hypothetical protein, conserved	1.959	1.675e-76	1051	0.1045	18.74	2.217e-78	1.675e-76	1.856	4.945e-04	2.664e-04	8.603e-11	2.221e-20
TcCLB.507559.80	TcCLB.507559.80	mRNA	TcChr27-S	+	825	deoxyribose-phosphate aldolase, putative	1.959	2.28e-90	865.9	0.09609	20.39	2.243e-92	2.280e-90	1.863	1.167e-03	6.266e-04	6.830e-12	1.399e-22
TcCLB.510165.70	TcCLB.510165.70	mRNA	TcChr13-S	-	1818	retrotransposon hot spot protein (RHS, pseudogene), putative	1.958	1.072e-07	51.53	0.3487	5.616	1.95e-08	1.071e-07	1.828	3.767e-04	2.061e-04	9.790e-06	2.870e-10
TcCLB.503393.10	TcCLB.503393.10	mRNA	TcChr31-S	+	747	amino acid permease, putative (fragment)	1.958	1.807e-13	80.87	0.2557	7.654	1.944e-14	1.807e-13	1.82	9.894e-04	5.436e-04	3.447e-06	3.564e-11
TcCLB.508387.20	TcCLB.508387.20	mRNA	TcChr28-S	+	924	methylthioadenosine phosphorylase, putative	1.958	4.214e-53	732.4	0.1256	15.59	9.055e-55	4.214e-53	1.87	2.201e-03	1.177e-03	1.018e-09	3.109e-18
TcCLB.508495.50	TcCLB.508495.50	mRNA	TcChr33-P	+	894	mucin TcMUCII, putative	1.957	2.307e-09	166.2	0.3118	6.274	3.509e-10	2.307e-09	1.817	1.411e-03	7.768e-04	6.870e-05	1.416e-08
TcCLB.508109.30	TcCLB.508109.30	mRNA	TcChr20-S	+	990	mucin-associated surface protein (MASP), putative	1.949	0.02538	30.65	0.7752	2.514	0.01193	2.538e-02	1.723	3.075e-02	1.785e-02	2.626e-02	1.099e-03
TcCLB.511573.30	TcCLB.511573.30	mRNA	TcChr12-S	+	516	hypothetical protein, conserved	1.949	8.238e-27	230.2	0.1773	10.99	4.269e-28	8.239e-27	1.862	2.495e-03	1.340e-03	2.366e-07	1.679e-13
TcCLB.508677.60	TcCLB.508677.60	mRNA	TcChr22-P	+	630	hypothetical protein	1.948	5.082e-09	70.52	0.3169	6.145	7.978e-10	5.082e-09	1.809	1.640e-03	9.066e-04	1.701e-05	8.680e-10
TcCLB.510669.49	TcCLB.510669.49	mRNA	TcChr39-P	+	486	Gim5A protein, putative	1.948	6.619e-58	625.6	0.1196	16.29	1.245e-59	6.618e-58	1.866	2.949e-03	1.580e-03	6.213e-10	1.158e-18
TcCLB.506615.100	TcCLB.506615.100	mRNA	TcChr33-P	+	555	mucin-associated surface protein (MASP), putative	1.947	8.842e-15	2414	0.242	8.044	8.67e-16	8.842e-15	1.829	2.737e-05	1.496e-05	1.086e-04	3.538e-08
TcCLB.508799.230	TcCLB.508799.230	mRNA	TcChr27-P	-	1761	hypothetical protein, conserved	1.946	1.442e-44	508.2	0.1365	14.26	4.019e-46	1.442e-44	1.864	3.320e-03	1.782e-03	3.733e-09	4.181e-17
TcCLB.511693.10	TcCLB.511693.10	mRNA	TcChr27-S	+	2553	hypothetical protein	1.946	1.214e-83	1407	0.09924	19.61	1.375e-85	1.213e-83	1.829	1.200e-05	6.560e-06	2.313e-11	1.605e-21
TcCLB.508571.10	TcCLB.508571.10	mRNA	TcChr19-S	-	1386	hypothetical protein	1.945	9.846e-16	149.2	0.2339	8.316	9.132e-17	9.846e-16	1.831	3.593e-06	1.962e-06	1.927e-06	1.114e-11
TcCLB.508811.40	TcCLB.508811.40	mRNA	TcChr23-S	-	738	hypothetical protein	1.945	3.168e-40	318.4	0.1437	13.53	9.994e-42	3.168e-40	1.873	5.181e-03	2.766e-03	3.837e-09	4.416e-17
TcCLB.503577.9	TcCLB.503577.9	mRNA	TcChr36-S	-	759	delta-1-pyrroline-5-carboxylate dehydrogenase (pseudogene), putative	1.941	8.064e-30	361.8	0.1672	11.61	3.692e-31	8.064e-30	1.857	3.188e-03	1.717e-03	6.907e-07	1.431e-12
TcCLB.503975.70	TcCLB.503975.70	mRNA	TcChr23-S	-	2067	hypothetical protein, conserved	1.941	5.106e-53	551	0.1247	15.57	1.102e-54	5.107e-53	1.861	3.794e-03	2.039e-03	9.410e-10	2.656e-18
TcCLB.509493.20	TcCLB.509493.20	mRNA	TcChr33-P	+	594	mucin TcMUCII, putative	1.94	3.369e-06	126.6	0.3917	4.951	7.369e-07	3.369e-06	1.841	1.003e-03	5.447e-04	5.032e-04	7.587e-07
TcCLB.508971.40	TcCLB.508971.40	mRNA	TcChr19-P	+	1188	acetylornithine deacetylase-like, putative	1.94	6.246e-114	1139	0.08468	22.91	4.134e-116	6.246e-114	1.834	2.545e-04	1.387e-04	1.393e-12	5.821e-24
TcCLB.508557.29	TcCLB.508557.29	mRNA	TcChr31-S	+	2597	hypothetical protein, conserved	1.937	2.984e-62	644.3	0.1147	16.89	5.262e-64	2.984e-62	1.857	3.382e-03	1.822e-03	9.883e-11	2.930e-20
TcCLB.511821.20	TcCLB.511821.20	mRNA	TcChr13-P	+	1125	hypothetical protein, conserved	1.936	6.48e-23	199.8	0.1911	10.13	3.966e-24	6.481e-23	1.834	7.400e-04	4.034e-04	1.266e-07	4.808e-14
TcCLB.506145.70	TcCLB.506145.70	mRNA	TcChr33-P	+	984	hypothetical protein, conserved	1.936	7.293e-26	237.2	0.1794	10.79	3.934e-27	7.293e-26	1.836	7.792e-04	4.244e-04	1.699e-07	8.663e-14
TcCLB.508153.700	TcCLB.508153.700	mRNA	TcChr36-P	+	927	hypothetical protein, conserved	1.935	6.962e-29	239.7	0.1695	11.42	3.336e-30	6.962e-29	1.843	1.958e-03	1.062e-03	1.336e-07	5.357e-14
TcCLB.509493.80	TcCLB.509493.80	mRNA	TcChr33-P	+	894	mucin TcMUCII, putative	1.934	6.536e-12	298.3	0.2701	7.162	7.978e-13	6.535e-12	1.803	6.701e-04	3.717e-04	3.116e-05	2.913e-09
TcCLB.506417.83	TcCLB.506417.83	mRNA	Tcruzi_6935	+	498	multidrug resistance-associated protein (pseudogene), putative	1.934	2.86e-34	286.8	0.1551	12.47	1.112e-35	2.859e-34	1.843	1.723e-03	9.352e-04	6.420e-09	1.236e-16
TcCLB.507709.90	TcCLB.507709.90	mRNA	TcChr37-S	+	1467	sterol C-24 reductase, putative	1.933	9.532e-42	422.4	0.1402	13.79	2.874e-43	9.534e-42	1.858	4.511e-03	2.428e-03	6.843e-09	1.405e-16
TcCLB.504205.20	TcCLB.504205.20	mRNA	TcChr37-P	+	2685	trans-sialidase (pseudogene), putative	1.932	1.728e-07	60.96	0.3494	5.529	3.224e-08	1.728e-07	1.795	1.069e-03	5.955e-04	3.574e-05	3.829e-09
TcCLB.509129.10	TcCLB.509129.10	mRNA	TcChr24-S	+	819	Mitochondrial outer membrane protein porin, putative (VDAC)	1.932	1.178e-90	1335	0.09464	20.42	1.142e-92	1.177e-90	1.818	6.694e-06	3.683e-06	3.523e-11	3.724e-21
TcCLB.506999.60	TcCLB.506999.60	mRNA	TcChr39-P	-	3906	hypothetical protein, conserved	1.929	9.464e-46	587.6	0.1335	14.45	2.557e-47	9.464e-46	1.851	3.982e-03	2.152e-03	1.218e-08	4.451e-16
TcCLB.503415.40	TcCLB.503415.40	mRNA	TcChr23-P	-	738	hypothetical protein	1.927	6.22e-28	338.8	0.1717	11.22	3.09e-29	6.219e-28	1.856	5.434e-03	2.928e-03	2.293e-07	1.577e-13
TcCLB.503855.40	TcCLB.503855.40	mRNA	TcChr8-S	-	2553	calpain-like cysteine peptidase, putative	1.927	3.462e-50	875.5	0.1272	15.14	8.271e-52	3.462e-50	1.834	1.338e-03	7.295e-04	4.547e-09	6.202e-17
TcCLB.507611.170	TcCLB.507611.170	mRNA	TcChr37-S	-	2364	trans-sialidase, Group II, putative	1.926	0.0003882	980.3	0.5003	3.849	0.0001186	3.883e-04	1.8	3.449e-04	1.916e-04	4.180e-03	5.093e-05
TcCLB.509601.5	TcCLB.509601.5	mRNA	TcChr22-P	+	471	mannosyl-oligosaccharide 1,2-alpha-mannosidase IB, putative (fragment)	1.925	3.454e-07	63.69	0.3564	5.4	6.67e-08	3.454e-07	1.792	8.986e-04	5.014e-04	3.233e-04	3.135e-07
TcCLB.508495.140	TcCLB.508495.140	mRNA	TcChr33-P	+	720	mucin TcMUCII, putative	1.924	3.367e-06	174.4	0.3887	4.952	7.363e-07	3.367e-06	1.826	9.361e-04	5.128e-04	3.070e-04	2.820e-07
TcCLB.503745.25	TcCLB.503745.25	mRNA	TcChr36-S	-	264	hypothetical protein, conserved	1.922	3.267e-18	165.9	0.2139	8.984	2.622e-19	3.268e-18	1.826	1.364e-03	7.471e-04	3.760e-06	4.241e-11
TcCLB.508257.70	TcCLB.508257.70	mRNA	TcChr34-P	-	1758	phosphomannomutase-like protein, putative	1.922	1.048e-57	922.5	0.1183	16.26	1.986e-59	1.048e-57	1.831	1.464e-03	7.998e-04	3.490e-10	3.654e-19
TcCLB.510331.10	TcCLB.510331.10	mRNA	TcChr36-P	+	2952	trans-sialidase, Group III, putative	1.921	1.316e-18	885.9	0.2114	9.087	1.022e-19	1.316e-18	1.827	1.294e-03	7.087e-04	5.133e-05	7.905e-09
TcCLB.504085.60	TcCLB.504085.60	mRNA	TcChr35-P	-	1239	CMP-sialic acid transporter, putative	1.921	2.558e-28	397.4	0.17	11.3	1.255e-29	2.559e-28	1.835	2.330e-03	1.270e-03	7.657e-07	1.759e-12
TcCLB.509331.160	TcCLB.509331.160	mRNA	TcChr22-P	+	777	hypothetical protein, conserved	1.921	5.544e-29	297.9	0.168	11.44	2.646e-30	5.543e-29	1.835	2.125e-03	1.158e-03	4.483e-07	6.030e-13
TcCLB.416619.10	TcCLB.416619.10	mRNA	Tcruzi_12995	-	1002	trans-sialidase, putative (fragment)	1.92	0.01842	18.66	0.7274	2.639	0.008315	1.842e-02	1.685	3.669e-02	2.177e-02	7.377e-03	2.857e-05
TcCLB.504423.10	TcCLB.504423.10	mRNA	TcChr33-S	+	636	hypothetical protein, conserved	1.92	2.764e-19	177.6	0.2074	9.259	2.071e-20	2.764e-19	1.82	7.388e-04	4.060e-04	6.477e-06	1.258e-10
TcCLB.511487.90	TcCLB.511487.90	mRNA	TcChr41-P	+	2340	trans-sialidase, Group V, putative	1.919	2.12e-06	49.27	0.3803	5.046	4.505e-07	2.120e-06	1.791	3.157e-04	1.763e-04	5.992e-04	1.076e-06
TcCLB.508023.80	TcCLB.508023.80	mRNA	Tcruzi_7573	-	2274	retrotransposon hot spot protein (RHS, pseudogene), putative	1.919	1.215e-21	172.1	0.1952	9.835	7.968e-23	1.215e-21	1.817	6.598e-04	3.631e-04	1.233e-06	4.561e-12
TcCLB.505037.30	TcCLB.505037.30	mRNA	TcChr1-P	+	1182	hypothetical protein, conserved	1.918	1.067e-12	666.4	0.2587	7.415	1.219e-13	1.067e-12	1.836	3.691e-03	2.010e-03	5.637e-05	9.532e-09
TcCLB.507963.20	TcCLB.507963.20	mRNA	TcChr40-S	-	927	arginase, putative	1.914	5.685e-47	393.5	0.1307	14.64	1.482e-48	5.686e-47	1.84	4.454e-03	2.421e-03	4.517e-09	6.120e-17
TcCLB.507527.50	TcCLB.507527.50	mRNA	TcChr30-S	+	1113	cation transporter, putative	1.913	0.0006014	28.58	0.5126	3.731	0.0001907	6.013e-04	1.79	1.785e-04	9.972e-05	1.574e-02	7.307e-04
TcCLB.511815.100	TcCLB.511815.100	mRNA	TcChr13-P	-	882	hypothetical protein, conserved	1.913	7.639e-35	452.7	0.1522	12.57	2.905e-36	7.638e-35	1.836	3.931e-03	2.141e-03	1.441e-07	6.229e-14
TcCLB.506407.10	TcCLB.506407.10	mRNA	TcChr36-S	-	2934	lysosomal alpha-mannosidase precursor, putative	1.912	2.279e-70	1670	0.1064	17.97	3.41e-72	2.280e-70	1.793	6.669e-05	3.719e-05	1.392e-10	5.810e-20
TcCLB.506825.10	TcCLB.506825.10	mRNA	TcChr27-S	+	1863	RNA-binding protein, putative	1.91	0.006898	14.97	0.6385	2.992	0.002776	6.899e-03	1.744	7.815e-03	4.481e-03	2.115e-03	2.665e-06
TcCLB.511817.134	TcCLB.511817.134	mRNA	TcChr13-P	+	1005	hypothetical protein, conserved	1.908	2.693e-26	295.4	0.1754	10.88	1.42e-27	2.693e-26	1.807	3.591e-04	1.987e-04	5.183e-08	8.060e-15
TcCLB.509967.20	TcCLB.509967.20	mRNA	TcChr10-S	+	3795	mismatch repair protein MSH4, putative	1.908	3.571e-40	453.4	0.1411	13.52	1.128e-41	3.570e-40	1.831	3.682e-03	2.011e-03	3.207e-08	3.085e-15
TcCLB.506529.430	TcCLB.506529.430	mRNA	TcChr6-S	-	1494	alanine aminotransferase, putative	1.907	3.184e-07	48.12	0.3521	5.415	6.122e-08	3.184e-07	1.785	1.524e-04	8.539e-05	2.305e-05	1.590e-09
TcCLB.508501.40	TcCLB.508501.40	mRNA	TcChr33-P	+	900	mucin TcMUCII, putative	1.907	1.615e-10	213.4	0.285	6.692	2.208e-11	1.614e-10	1.84	6.977e-03	3.792e-03	6.377e-04	1.220e-06
TcCLB.510625.79	TcCLB.510625.79	mRNA	TcChr28-P	+	579	mucin TcMUCII (pseudogene), putative	1.905	0.03027	18.22	0.7798	2.443	0.01456	3.027e-02	1.603	1.008e-01	6.290e-02	1.126e-02	6.166e-05
TcCLB.511585.120	TcCLB.511585.120	mRNA	TcChr33-S	-	3135	hypothetical protein, conserved	1.904	4.697e-49	487.1	0.1272	14.97	1.163e-50	4.699e-49	1.826	3.699e-03	2.025e-03	2.024e-09	1.229e-17
TcCLB.509429.320	TcCLB.509429.320	mRNA	TcChr6-P	-	1404	cysteine peptidase, putative	1.903	4.903e-191	17920	0.06411	29.68	1.422e-193	4.901e-191	1.816	1.768e-03	9.738e-04	2.883e-13	2.493e-25
TcCLB.511553.90	TcCLB.511553.90	mRNA	TcChr41-S	+	618	mucin TcMUCII, putative	1.902	0.0001489	165.9	0.4644	4.095	4.216e-05	1.490e-04	1.798	4.141e-04	2.303e-04	1.004e-03	2.898e-06
TcCLB.510621.55	TcCLB.510621.55	mRNA	TcChr28-S	-	651	mucin TcMUCII (pseudogene), putative	1.901	0.009107	22.46	0.6567	2.895	0.003788	9.108e-03	1.69	2.617e-02	1.549e-02	4.063e-03	1.342e-05
TcCLB.508999.190	TcCLB.508999.190	mRNA	TcChr9-P	+	2514	calpain-like cysteine peptidase, putative	1.9	2.205e-139	5505	0.07496	25.34	1.09e-141	2.206e-139	1.73	1.034e-02	5.973e-03	1.384e-13	5.746e-26
TcCLB.509011.10	TcCLB.509011.10	mRNA	TcChr31-S	+	1137	UDP-Gal or UDP-GlcNAc-dependent glycosyltransferase (pseudogene), putative	1.898	3.122e-09	69.61	0.3049	6.225	4.801e-10	3.122e-09	1.754	3.303e-03	1.884e-03	1.333e-05	5.328e-10
TcCLB.509825.40	TcCLB.509825.40	mRNA	TcChr16-S	+	1296	hypothetical protein, conserved	1.894	5.511e-48	488.1	0.128	14.8	1.401e-49	5.509e-48	1.819	3.538e-03	1.945e-03	4.617e-10	6.394e-19
TcCLB.506989.140	TcCLB.506989.140	mRNA	TcChr36-P	-	837	Elongation factor Ts, mitochondrial, putative (EF-Ts)	1.893	8.861e-46	460.7	0.131	14.45	2.386e-47	8.861e-46	1.828	5.490e-03	3.003e-03	1.863e-09	1.041e-17
TcCLB.508461.280	TcCLB.508461.280	mRNA	TcChr39-P	-	996	protein kinase A catalytic subunit isoform 2, putative	1.892	1.353e-32	474.9	0.1557	12.15	5.636e-34	1.353e-32	1.821	4.157e-03	2.283e-03	1.374e-07	5.664e-14
TcCLB.506219.20	TcCLB.506219.20	mRNA	TcChr22-P	+	603	hypothetical protein	1.891	1.575e-13	105.1	0.2465	7.672	1.687e-14	1.575e-13	1.767	6.561e-04	3.713e-04	2.032e-06	1.239e-11
TcCLB.510603.10	TcCLB.510603.10	mRNA	TcChr21-S	-	1119	hypothetical protein, conserved	1.891	7.36e-14	136.5	0.2433	7.772	7.707e-15	7.360e-14	1.763	1.012e-03	5.743e-04	3.037e-05	2.767e-09
TcCLB.510129.11	TcCLB.510129.11	mRNA	TcChr37-P	-	555	surface glycoprotein, putative	1.891	3.038e-25	200	0.1775	10.65	1.679e-26	3.038e-25	1.797	7.025e-04	3.910e-04	4.953e-08	7.361e-15
TcCLB.511571.20	TcCLB.511571.20	mRNA	TcChr12-S	+	894	hypothetical protein, conserved	1.889	6.219e-50	464.8	0.125	15.11	1.494e-51	6.218e-50	1.815	3.699e-03	2.038e-03	4.357e-10	5.694e-19
TcCLB.506499.149	TcCLB.506499.149	mRNA	TcChr41-S	+	576	mucin TcMUCII, putative	1.887	0.0008859	69.82	0.5208	3.623	0.0002907	8.859e-04	1.832	9.459e-03	5.163e-03	3.836e-03	4.069e-05
TcCLB.509419.70	TcCLB.509419.70	mRNA	Tcruzi_8094	-	2865	trans-sialidase, Group V, putative	1.887	4.123e-05	159.7	0.4284	4.404	1.063e-05	4.123e-05	1.855	2.087e-02	1.125e-02	3.277e-03	3.211e-05
TcCLB.508043.10	TcCLB.508043.10	mRNA	TcChr22-P	+	846	trans-sialidase, putative	1.886	7.179e-08	124.4	0.3316	5.689	1.279e-08	7.177e-08	1.768	2.138e-04	1.209e-04	5.664e-05	9.621e-09
TcCLB.505201.9	TcCLB.505201.9	mRNA	Tcruzi_5156	-	1225	retrotransposon hot spot (RHS) protein, putative	1.886	5.492e-24	268.2	0.1817	10.38	3.199e-25	5.492e-24	1.799	1.458e-03	8.101e-04	7.603e-06	1.734e-10
TcCLB.507821.130	TcCLB.507821.130	mRNA	Tcruzi_7484	+	2472	trans-sialidase, Group II, putative	1.885	1.665e-09	88.39	0.298	6.327	2.502e-10	1.664e-09	1.758	8.039e-04	4.574e-04	8.307e-04	2.070e-06
TcCLB.511761.60	TcCLB.511761.60	mRNA	TcChr17-P	-	753	hypothetical protein, conserved	1.885	5.629e-19	132.6	0.2054	9.181	4.274e-20	5.629e-19	1.778	1.231e-06	6.926e-07	1.142e-07	3.910e-14
TcCLB.508931.40	TcCLB.508931.40	mRNA	TcChr31-P	+	1050	hypothetical protein, conserved	1.883	1.683e-15	109.7	0.2283	8.25	1.581e-16	1.683e-15	1.766	1.271e-04	7.199e-05	1.060e-06	3.369e-12
TcCLB.509695.100	TcCLB.509695.100	mRNA	TcChr10-P	+	426	hypothetical protein, conserved	1.883	1.658e-27	216.4	0.1691	11.14	8.341e-29	1.658e-27	1.79	7.788e-04	4.350e-04	1.075e-08	3.467e-16
TcCLB.510101.380	TcCLB.510101.380	mRNA	TcChr27-S	-	2910	hypothetical protein, conserved	1.883	3.506e-59	1664	0.1143	16.47	6.404e-61	3.506e-59	1.772	1.081e-05	6.102e-06	2.710e-10	2.203e-19
TcCLB.510005.41	TcCLB.510005.41	mRNA	TcChr19-S	+	2763	retrotransposon hot spot (RHS) protein, putative	1.881	1.822e-52	473	0.1215	15.49	4.014e-54	1.822e-52	1.805	3.324e-03	1.841e-03	2.231e-10	1.493e-19
TcCLB.508207.90	TcCLB.508207.90	mRNA	TcChr29-S	+	1245	hypothetical protein, conserved	1.879	2.818e-30	321.9	0.1606	11.7	1.269e-31	2.819e-30	1.794	1.723e-03	9.604e-04	6.767e-08	1.374e-14
TcCLB.508013.90	TcCLB.508013.90	mRNA	Tcruzi_5531	-	441	hypothetical protein	1.878	0.005692	17.32	0.6145	3.056	0.002243	5.693e-03	1.715	7.306e-03	4.260e-03	1.269e-03	1.144e-06
TcCLB.509387.19	TcCLB.509387.19	mRNA	TcChr17-P	+	1315	trans-sialidase, putative	1.878	1.898e-24	632.2	0.1792	10.48	1.086e-25	1.898e-24	1.8	2.933e-03	1.629e-03	7.543e-06	1.707e-10
TcCLB.509597.20	TcCLB.509597.20	mRNA	TcChr30-S	-	1917	carbonic anhydrase-like protein, putative	1.878	7.88e-73	1577	0.1027	18.28	1.115e-74	7.884e-73	1.763	1.353e-04	7.675e-05	7.167e-11	1.541e-20
TcCLB.506945.190	TcCLB.506945.190	mRNA	TcChr32-S	+	1518	cytochrome p450-like protein, putative	1.877	1.187e-78	996.6	0.09874	19.01	1.491e-80	1.187e-78	1.782	6.234e-04	3.499e-04	4.217e-11	5.334e-21
TcCLB.509157.90	TcCLB.509157.90	mRNA	TcChr35-S	+	2325	hypothetical protein, conserved	1.874	2.002e-85	973.4	0.09458	19.82	2.196e-87	2.002e-85	1.79	1.662e-03	9.287e-04	6.253e-12	1.173e-22
TcCLB.511213.50	TcCLB.511213.50	mRNA	TcChr30-S	+	612	mucin TcMUCII, putative	1.873	9.702e-08	79.88	0.3324	5.634	1.759e-08	9.701e-08	1.749	7.360e-04	4.208e-04	1.114e-05	3.719e-10
TcCLB.503581.30	TcCLB.503581.30	mRNA	TcChr25-P	+	3159	hypothetical protein, conserved	1.872	1.617e-29	1196	0.1621	11.55	7.504e-31	1.617e-29	1.773	2.194e-04	1.237e-04	9.477e-07	2.694e-12
TcCLB.510017.40	TcCLB.510017.40	mRNA	TcChr41-S	+	576	mucin TcMUCII, putative	1.87	0.03101	27.75	0.7687	2.433	0.01497	3.100e-02	1.61	6.212e-02	3.858e-02	1.241e-02	6.911e-05
TcCLB.508023.60	TcCLB.508023.60	mRNA	Tcruzi_7573	-	2169	trans-sialidase (pseudogene), putative	1.87	6.999e-22	235.4	0.1891	9.891	4.54e-23	6.999e-22	1.766	9.151e-05	5.182e-05	1.020e-06	3.119e-12
TcCLB.508799.260	TcCLB.508799.260	mRNA	TcChr27-P	-	1746	hypothetical protein, conserved	1.87	3.328e-66	768.9	0.1073	17.42	5.46e-68	3.327e-66	1.793	2.938e-03	1.638e-03	4.613e-11	6.385e-21
TcCLB.504203.40	TcCLB.504203.40	mRNA	TcChr20-S	-	675	hypothetical protein, conserved	1.87	2.84e-79	1359	0.09798	19.08	3.489e-81	2.840e-79	1.752	3.447e-04	1.968e-04	3.410e-11	3.488e-21
TcCLB.510621.70	TcCLB.510621.70	mRNA	TcChr28-S	-	567	mucin TcMUCII, putative	1.869	0.03052	31.61	0.7661	2.44	0.0147	3.052e-02	1.596	7.059e-02	4.425e-02	1.414e-02	1.149e-04
TcCLB.507241.30	TcCLB.507241.30	mRNA	TcChr7-P	+	1074	arginine kinase	1.869	7.609e-18	5454	0.2103	8.888	6.202e-19	7.609e-18	1.743	7.718e-04	4.427e-04	3.254e-08	3.177e-15
TcCLB.506459.149	TcCLB.506459.149	mRNA	TcChr41-P	+	1326	mucin-associated surface protein (MASP), putative	1.865	1.285e-21	641.5	0.1898	9.829	8.444e-23	1.286e-21	1.764	1.527e-04	8.657e-05	3.440e-06	3.550e-11
TcCLB.509601.150	TcCLB.509601.150	mRNA	TcChr22-P	+	1470	hypothetical protein, conserved	1.865	1.029e-39	651.3	0.1387	13.45	3.278e-41	1.029e-39	1.79	3.465e-03	1.936e-03	4.613e-08	6.385e-15
TcCLB.506189.20	TcCLB.506189.20	mRNA	Tcruzi_6845	+	1557	hypothetical protein, conserved	1.864	2.104e-22	196.8	0.1861	10.01	1.322e-23	2.104e-22	1.764	2.324e-04	1.318e-04	3.500e-06	3.675e-11
TcCLB.505647.40	TcCLB.505647.40	mRNA	Tcruzi_6669	+	657	endoribonuclease L-PSP (pb5), putative	1.863	2.362e-119	2655	0.07945	23.45	1.381e-121	2.362e-119	1.738	9.221e-04	5.306e-04	8.453e-13	2.144e-24
TcCLB.507085.70	TcCLB.507085.70	mRNA	TcChr33-P	+	1521	mucin-associated surface protein (MASP, pseudogene), putative	1.862	4.125e-05	57.56	0.4228	4.404	1.063e-05	4.123e-05	1.752	1.837e-05	1.049e-05	4.754e-05	5.365e-09
TcCLB.508699.70	TcCLB.508699.70	mRNA	TcChr30-P	+	753	hypothetical protein, conserved	1.862	7.382e-46	445.5	0.1287	14.47	1.984e-47	7.381e-46	1.792	4.320e-03	2.410e-03	1.665e-09	8.320e-18
TcCLB.504055.130	TcCLB.504055.130	mRNA	TcChr34-S	+	2415	trans-sialidase (pseudogene), putative	1.861	9.074e-22	291.2	0.1886	9.865	5.932e-23	9.075e-22	1.774	1.247e-03	7.030e-04	3.075e-06	2.837e-11
TcCLB.511743.10	TcCLB.511743.10	mRNA	TcChr32-S	-	1218	hypothetical protein, conserved	1.861	3.164e-31	446.5	0.1566	11.89	1.367e-32	3.164e-31	1.784	3.329e-03	1.866e-03	3.863e-07	4.478e-13
TcCLB.511531.20	TcCLB.511531.20	mRNA	TcChr35-S	-	714	hypothetical protein, conserved	1.86	6.118e-23	200.9	0.1835	10.14	3.733e-24	6.118e-23	1.767	5.904e-04	3.342e-04	5.293e-07	8.406e-13
TcCLB.506779.120	TcCLB.506779.120	mRNA	TcChr27-S	+	633	hypothetical protein, conserved	1.86	3.748e-44	508.9	0.1311	14.19	1.053e-45	3.747e-44	1.792	4.875e-03	2.720e-03	2.011e-09	1.214e-17
TcCLB.506383.10	TcCLB.506383.10	mRNA	TcChr22-P	+	774	mannosyl-oligosaccharide 1,2-alpha-mannosidase IB, putative (fragment)	1.859	1.654e-26	343.6	0.1701	10.93	8.681e-28	1.654e-26	1.773	1.836e-03	1.036e-03	3.943e-07	4.665e-13
TcCLB.507479.51	TcCLB.507479.51	mRNA	TcChr21-S	+	1026	beta galactofuranosyl glycosyltransferase, putative	1.856	0.0001129	28.56	0.4458	4.164	3.127e-05	1.129e-04	1.758	4.356e-04	2.478e-04	1.132e-04	2.871e-08
TcCLB.503411.4	TcCLB.503411.4	mRNA	TcChr23-P	-	335	hypothetical protein, conserved	1.854	5.773e-07	46.16	0.3497	5.302	1.144e-07	5.774e-07	1.75	1.333e-06	7.619e-07	5.027e-05	7.564e-09
TcCLB.509787.10	TcCLB.509787.10	mRNA	Tcruzi_8203	+	1764	retrotransposon hot spot (RHS) protein, putative	1.853	8.999e-72	1857	0.1021	18.15	1.322e-73	9.001e-72	1.737	2.773e-04	1.596e-04	7.920e-11	1.882e-20
TcCLB.509159.10	TcCLB.509159.10	mRNA	TcChr35-P	+	2779	ATP-dependent DNA DEAD/DEAH box helicase, putative (fragment)	1.852	9.253e-39	327.2	0.1395	13.28	3.037e-40	9.254e-39	1.774	2.659e-03	1.498e-03	2.268e-09	1.543e-17
TcCLB.506469.80	TcCLB.506469.80	mRNA	TcChr33-P	+	1434	protein kinase, putative	1.85	4.953e-16	127.3	0.2203	8.399	4.51e-17	4.952e-16	1.732	3.045e-04	1.758e-04	1.798e-06	9.702e-12
TcCLB.507711.200	TcCLB.507711.200	mRNA	TcChr37-S	-	4641	hypothetical protein, conserved	1.85	4.902e-171	2404	0.06588	28.08	1.689e-173	4.903e-171	1.725	1.132e-03	6.565e-04	2.882e-13	2.492e-25
TcCLB.509007.30	TcCLB.509007.30	mRNA	TcChr31-S	+	924	hypothetical protein, conserved	1.849	6.292e-23	199	0.1825	10.14	3.845e-24	6.292e-23	1.773	3.634e-03	2.049e-03	4.337e-07	5.642e-13
TcCLB.511583.40	TcCLB.511583.40	mRNA	TcChr33-S	-	984	tricarboxylate carrier, putative	1.847	3.139e-34	332.7	0.1482	12.46	1.228e-35	3.139e-34	1.766	1.864e-03	1.055e-03	4.997e-09	7.490e-17
TcCLB.511625.130	TcCLB.511625.130	mRNA	TcChr23-S	-	2697	trans-sialidase, Group V, putative	1.846	4.285e-15	337.8	0.2269	8.135	4.131e-16	4.284e-15	1.749	2.479e-04	1.417e-04	9.943e-04	2.966e-06
TcCLB.509719.40	TcCLB.509719.40	mRNA	TcChr15-P	-	1722	cytochrome P450, putative	1.846	6.135e-41	611.8	0.1352	13.65	1.9e-42	6.137e-41	1.772	3.035e-03	1.712e-03	1.032e-08	3.193e-16
TcCLB.505853.10	TcCLB.505853.10	mRNA	Tcruzi_6723	-	1338	trans-sialidase, putative (fragment)	1.845	0.0002165	593.9	0.4614	4	6.342e-05	2.165e-04	1.78	6.461e-03	3.631e-03	2.354e-03	1.617e-05
TcCLB.511813.20	TcCLB.511813.20	mRNA	TcChr13-P	-	672	ubiquitin-conjugating enzyme E2, putative	1.845	4.039e-57	594.2	0.1141	16.17	7.818e-59	4.039e-57	1.771	3.089e-03	1.744e-03	1.505e-10	6.792e-20
TcCLB.508677.50	TcCLB.508677.50	mRNA	TcChr22-P	+	1026	beta galactofuranosyl glycosyltransferase, putative	1.843	5.604e-29	226.3	0.1611	11.44	2.68e-30	5.604e-29	1.759	1.647e-03	9.364e-04	1.646e-08	8.131e-16
TcCLB.506873.4	TcCLB.506873.4	mRNA	TcChr35-P	+	929	ATP-dependent DNA DEAD/DEAH box helicase, putative (fragment)	1.842	2.518e-13	96.08	0.242	7.61	2.732e-14	2.519e-13	1.724	3.360e-04	1.949e-04	2.504e-06	1.881e-11
TcCLB.505573.10	TcCLB.505573.10	mRNA	Tcruzi_6646	-	2055	trans-sialidase, putative (fragment)	1.841	6.922e-07	1132	0.3495	5.267	1.385e-07	6.923e-07	1.733	3.062e-05	1.767e-05	8.840e-04	2.344e-06
TcCLB.506529.420	TcCLB.506529.420	mRNA	TcChr6-S	-	1482	alanine aminotransferase, putative	1.841	1.788e-66	913.8	0.1054	17.46	2.919e-68	1.789e-66	1.768	2.966e-03	1.678e-03	2.914e-10	2.548e-19
TcCLB.506843.100	TcCLB.506843.100	mRNA	Tcruzi_7113	-	1899	retrotransposon hot spot (RHS) protein, putative	1.841	2.373e-73	822.3	0.1003	18.35	3.314e-75	2.374e-73	1.753	1.029e-03	5.869e-04	3.700e-11	4.107e-21
TcCLB.508739.90	TcCLB.508739.90	mRNA	TcChr24-P	+	363	hypothetical protein, conserved	1.836	2.295e-20	584.2	0.1927	9.528	1.61e-21	2.294e-20	1.754	1.864e-03	1.063e-03	4.807e-05	6.931e-09
TcCLB.510887.50	TcCLB.510887.50	mRNA	TcChr6-P	-	1329	hypothetical protein, conserved	1.836	6.038e-56	761.3	0.1147	16	1.199e-57	6.039e-56	1.765	3.398e-03	1.925e-03	1.034e-09	3.207e-18
TcCLB.508547.160	TcCLB.508547.160	mRNA	TcChr19-P	+	2379	hypothetical protein, conserved	1.835	1.128e-55	1916	0.1149	15.96	2.276e-57	1.128e-55	1.724	7.900e-05	4.583e-05	2.496e-09	1.870e-17
TcCLB.511303.70	TcCLB.511303.70	mRNA	TcChr17-S	-	930	hypothetical protein, conserved	1.834	4.135e-31	310.1	0.1546	11.86	1.805e-32	4.135e-31	1.756	2.271e-03	1.294e-03	5.260e-08	8.300e-15
TcCLB.506169.21	TcCLB.506169.21	mRNA	Tcruzi_6838	+	855	retrotransposon hot spot (RHS) protein, putative (fragment)	1.833	1.299e-10	76.15	0.2726	6.724	1.763e-11	1.299e-10	1.712	7.743e-04	4.524e-04	1.380e-05	5.710e-10
TcCLB.511153.70	TcCLB.511153.70	mRNA	TcChr27-P	+	1668	hypothetical protein, conserved	1.832	8.15e-30	310.7	0.1578	11.61	3.735e-31	8.150e-30	1.748	1.555e-03	8.897e-04	4.780e-08	6.855e-15
TcCLB.507479.20	TcCLB.507479.20	mRNA	TcChr21-S	+	2439	trans-sialidase, Group II, putative	1.83	0.004172	260.9	0.5795	3.158	0.001588	4.171e-03	1.744	2.164e-03	1.241e-03	2.780e-02	2.173e-03
TcCLB.467373.10	TcCLB.467373.10	mRNA	Tcruzi_24365	+	1206	trans-sialidase, putative (fragment)	1.829	8.983e-29	901.2	0.1605	11.4	4.329e-30	8.984e-29	1.743	1.204e-03	6.909e-04	3.760e-06	4.241e-11
TcCLB.508461.84	TcCLB.508461.84	mRNA	TcChr39-P	-	2145	hypothetical protein	1.829	3.609e-38	467.6	0.1388	13.18	1.211e-39	3.610e-38	1.764	4.650e-03	2.637e-03	1.850e-08	1.027e-15
TcCLB.509351.10	TcCLB.509351.10	mRNA	TcChr36-S	-	798	delta-1-pyrroline-5-carboxylate dehydrogenase, putative	1.828	7.489e-30	584.6	0.1574	11.62	3.426e-31	7.490e-30	1.747	1.863e-03	1.066e-03	5.503e-07	9.086e-13
TcCLB.511843.30	TcCLB.511843.30	mRNA	TcChr20-P	+	1302	trans-sialidase (pseudogene), putative	1.827	0.005942	23.08	0.6008	3.042	0.002352	5.941e-03	1.737	1.899e-03	1.093e-03	1.589e-03	1.527e-06
TcCLB.504777.40	TcCLB.504777.40	mRNA	Tcruzi_6392	+	609	mucin TcMUCII, putative	1.825	2.803e-07	76.7	0.3354	5.44	5.342e-08	2.803e-07	1.749	3.253e-03	1.860e-03	3.905e-05	4.569e-09
TcCLB.504151.60	TcCLB.504151.60	mRNA	TcChr22-S	-	1557	actin interacting protein-like protein, putative	1.825	5.005e-51	607.7	0.1195	15.27	1.15e-52	5.004e-51	1.754	3.548e-03	2.023e-03	1.114e-09	3.723e-18
TcCLB.508163.40	TcCLB.508163.40	mRNA	TcChr40-S	+	564	mucin TcMUCII (pseudogene), putative	1.824	0.006777	17.41	0.6085	2.997	0.002723	6.778e-03	1.735	1.696e-03	9.780e-04	1.717e-03	1.861e-06
TcCLB.509151.10	TcCLB.509151.10	mRNA	TcChr27-S	+	2616	hypothetical protein, conserved	1.824	3.543e-50	1173	0.1205	15.14	8.497e-52	3.543e-50	1.724	6.206e-05	3.599e-05	4.473e-09	6.003e-17
TcCLB.508419.20	TcCLB.508419.20	mRNA	TcChr22-P	+	4071	dispersed gene family protein 1 (DGF-1, pseudogene), putative	1.823	2.955e-21	259.4	0.1871	9.743	1.985e-22	2.955e-21	1.746	2.133e-03	1.222e-03	1.299e-05	5.062e-10
TcCLB.509791.140	TcCLB.509791.140	mRNA	TcChr37-P	+	1026	hypothetical protein, conserved	1.823	4.419e-27	297.6	0.165	11.05	2.258e-28	4.420e-27	1.759	4.942e-03	2.810e-03	2.221e-07	1.480e-13
TcCLB.511173.496	TcCLB.511173.496	mRNA	TcChr38-S	+	684	mucin-associated surface protein (MASP), putative (fragment)	1.822	0.02637	82.18	0.7292	2.499	0.01245	2.637e-02	1.661	9.795e-03	5.896e-03	1.100e-01	3.186e-02
TcCLB.508163.50	TcCLB.508163.50	mRNA	TcChr40-S	+	1053	mucin-associated surface protein (MASP), putative	1.821	3.164e-06	69.07	0.3669	4.964	6.894e-07	3.164e-06	1.719	2.973e-05	1.730e-05	1.476e-04	6.508e-08
TcCLB.508643.20	TcCLB.508643.20	mRNA	TcChr26-P	-	1449	hypothetical protein, conserved	1.818	4.123e-48	728.9	0.1226	14.82	1.047e-49	4.124e-48	1.73	8.788e-04	5.081e-04	2.089e-09	1.309e-17
TcCLB.510069.20	TcCLB.510069.20	mRNA	TcChr26-P	+	1854	protein associated with differentiation 4, putative	1.818	1.581e-62	558.2	0.1074	16.93	2.766e-64	1.581e-62	1.737	1.793e-03	1.032e-03	6.837e-11	1.402e-20
TcCLB.504655.9	TcCLB.504655.9	mRNA	Tcruzi_6357	-	528	mucin-associated surface protein (MASP), putative	1.818	1.504e-77	2200	0.09633	18.87	1.95e-79	1.504e-77	1.713	6.481e-08	3.784e-08	9.077e-11	2.472e-20
TcCLB.511015.30	TcCLB.511015.30	mRNA	TcChr30-P	+	1371	Trichohyalin, putative (fragment)	1.818	6.744e-103	5906	0.08355	21.76	5.38e-105	6.743e-103	1.653	1.084e-02	6.556e-03	4.057e-11	4.937e-21
TcCLB.503471.10	TcCLB.503471.10	mRNA	TcChr25-P	+	543	protein tyrosine phosphatase, putative	1.817	4.118e-31	300.9	0.1531	11.87	1.796e-32	4.118e-31	1.731	1.438e-03	8.306e-04	3.917e-08	4.602e-15
TcCLB.506795.80	TcCLB.506795.80	mRNA	TcChr11-S	+	1065	proline racemase	1.817	3.443e-33	415.2	0.1481	12.26	1.411e-34	3.443e-33	1.743	3.099e-03	1.777e-03	7.617e-08	1.740e-14
TcCLB.509295.80	TcCLB.509295.80	mRNA	TcChr28-P	+	2382	retrotransposon hot spot (RHS) protein, putative	1.817	1.647e-43	433.2	0.129	14.08	4.725e-45	1.647e-43	1.747	3.799e-03	2.175e-03	2.644e-09	2.097e-17
TcCLB.507695.14	TcCLB.507695.14	mRNA	Tcruzi_5504	-	2188	dispersed gene family protein 1 (DGF-1), putative	1.816	0.001932	18.72	0.5346	3.397	0.0006801	1.932e-03	1.741	2.873e-03	1.650e-03	7.375e-04	5.513e-07
TcCLB.503893.80	TcCLB.503893.80	mRNA	TcChr39-S	+	609	NADH dehydrogenase [ubiquinone] iron-sulfur protein 7, mitochondrial (NDHK)	1.816	4.839e-28	240.2	0.1614	11.25	2.389e-29	4.839e-28	1.729	9.373e-04	5.422e-04	1.689e-08	8.558e-16
TcCLB.505647.60	TcCLB.505647.60	mRNA	Tcruzi_6669	+	615	hypothetical protein, conserved	1.816	1.111e-37	368.7	0.1387	13.09	3.806e-39	1.111e-37	1.745	3.687e-03	2.113e-03	5.627e-09	9.498e-17
TcCLB.506129.60	TcCLB.506129.60	mRNA	TcChr6-S	+	1026	beta galactofuranosyl glycosyltransferase, putative	1.815	2.824e-06	41.73	0.3638	4.988	6.111e-07	2.824e-06	1.692	5.188e-04	3.067e-04	1.511e-05	6.576e-10
TcCLB.505919.70	TcCLB.505919.70	mRNA	Tcruzi_6736	+	2892	glycine dehydrogenase [decarboxylating] (pseudogene), putative	1.814	1.471e-11	102.3	0.2575	7.046	1.847e-12	1.471e-11	1.708	3.444e-06	2.017e-06	1.954e-05	1.145e-09
TcCLB.510149.60	TcCLB.510149.60	mRNA	TcChr36-S	-	519	hypothetical protein, conserved	1.813	3.386e-27	483.7	0.1637	11.07	1.721e-28	3.387e-27	1.743	3.618e-03	2.076e-03	1.409e-06	5.953e-12
TcCLB.509029.80	TcCLB.509029.80	mRNA	TcChr41-P	+	1629	hypothetical protein	1.812	1.761e-30	535.9	0.1543	11.74	7.889e-32	1.761e-30	1.738	3.224e-03	1.855e-03	6.160e-07	1.138e-12
TcCLB.510095.10	TcCLB.510095.10	mRNA	Tcruzi_8302	-	507	hypothetical protein	1.811	0.002041	21.66	0.5356	3.381	0.000723	2.041e-03	1.718	9.478e-04	5.517e-04	8.406e-04	7.441e-07
TcCLB.510035.10	TcCLB.510035.10	mRNA	TcChr33-P	+	2121	trans-sialidase (pseudogene), putative	1.81	1.143e-49	543.2	0.1202	15.06	2.793e-51	1.143e-49	1.739	3.882e-03	2.233e-03	2.157e-10	1.396e-19
TcCLB.510515.30	TcCLB.510515.30	mRNA	TcChr22-S	+	1095	hypothetical protein, conserved	1.81	3.092e-50	544.6	0.1195	15.15	7.372e-52	3.092e-50	1.742	4.441e-03	2.549e-03	1.976e-09	1.171e-17
TcCLB.507049.60	TcCLB.507049.60	mRNA	TcChr20-P	+	801	NAD(P)-dependent oxidoreductase, putative	1.808	8.388e-53	556.4	0.1163	15.54	1.825e-54	8.387e-53	1.731	2.657e-03	1.535e-03	3.453e-10	3.578e-19
TcCLB.511807.60	TcCLB.511807.60	mRNA	TcChr13-P	-	2454	hypothetical protein, conserved	1.806	1.943e-49	556.7	0.1202	15.03	4.766e-51	1.943e-49	1.731	3.436e-03	1.985e-03	1.342e-09	5.406e-18
TcCLB.509975.30	TcCLB.509975.30	mRNA	TcChr33-S	+	801	mucin-associated surface protein (MASP), putative	1.805	1.886e-17	404.6	0.2055	8.784	1.575e-18	1.886e-17	1.707	3.466e-04	2.031e-04	8.270e-07	2.052e-12
TcCLB.506041.20	TcCLB.506041.20	mRNA	TcChr40-P	-	996	hypothetical protein, conserved	1.805	7.987e-33	308.7	0.148	12.19	3.317e-34	7.988e-33	1.723	1.725e-03	1.001e-03	8.467e-09	2.151e-16
TcCLB.511471.120	TcCLB.511471.120	mRNA	TcChr38-S	-	2949	retrotransposon hot spot protein (RHS, pseudogene), putative	1.804	4.298e-57	941.3	0.1116	16.17	8.339e-59	4.298e-57	1.708	3.726e-04	2.182e-04	4.323e-10	5.607e-19
TcCLB.508163.240	TcCLB.508163.240	mRNA	TcChr40-S	-	666	hypothetical protein	1.801	0.01466	14.57	0.661	2.725	0.006427	1.466e-02	1.586	2.868e-02	1.808e-02	4.078e-03	9.034e-06
TcCLB.503615.10	TcCLB.503615.10	mRNA	TcChr31-S	+	1134	UDP-Gal or UDP-GlcNAc-dependent glycosyltransferase, putative	1.801	2.481e-12	93.14	0.2468	7.298	2.925e-13	2.481e-12	1.675	9.485e-04	5.662e-04	2.396e-06	1.722e-11
TcCLB.506819.40	TcCLB.506819.40	mRNA	TcChr35-P	+	891	hypothetical protein, conserved	1.801	8.151e-26	252	0.1671	10.78	4.401e-27	8.152e-26	1.708	7.426e-04	4.346e-04	1.419e-07	6.044e-14
TcCLB.508493.130	TcCLB.508493.130	mRNA	TcChr33-P	+	669	mucin TcMUCII, putative	1.798	1.037e-06	125.5	0.3465	5.189	2.118e-07	1.038e-06	1.684	1.622e-04	9.634e-05	2.120e-04	1.347e-07
TcCLB.508495.110	TcCLB.508495.110	mRNA	TcChr33-P	+	441	hypothetical protein	1.795	0.009086	18.35	0.6198	2.896	0.003777	9.085e-03	1.654	3.314e-03	2.004e-03	3.553e-03	9.908e-06
TcCLB.504105.250	TcCLB.504105.250	mRNA	TcChr36-P	-	699	hypothetical protein	1.795	6.538e-21	227.9	0.1858	9.66	4.457e-22	6.539e-21	1.7	2.891e-04	1.700e-04	2.457e-06	1.811e-11
TcCLB.508109.10	TcCLB.508109.10	mRNA	TcChr20-S	-	936	mucin-associated surface protein (MASP), putative	1.794	0.03914	33.37	0.7677	2.337	0.01945	3.914e-02	1.564	4.175e-02	2.669e-02	2.776e-02	7.879e-04
TcCLB.504539.10	TcCLB.504539.10	mRNA	Tcruzi_6324	-	426	mucin TcSMUGL, putative	1.794	4.215e-05	34.9	0.4078	4.399	1.089e-05	4.216e-05	1.677	1.865e-04	1.112e-04	1.388e-04	5.331e-08
TcCLB.508023.150	TcCLB.508023.150	mRNA	Tcruzi_7573	-	2217	trans-sialidase (pseudogene), putative	1.794	5.769e-26	254.3	0.1659	10.81	3.094e-27	5.770e-26	1.7	4.031e-04	2.372e-04	5.813e-08	1.014e-14
TcCLB.508013.110	TcCLB.508013.110	mRNA	Tcruzi_5531	-	816	mucin-associated surface protein (MASP), putative	1.793	0.01048	41.62	0.6302	2.846	0.004428	1.048e-02	1.583	2.709e-02	1.712e-02	3.666e-03	7.578e-06
TcCLB.506171.10	TcCLB.506171.10	mRNA	Tcruzi_5340	+	804	retrotransposon hot spot (RHS) protein, putative	1.793	3.185e-12	98.46	0.2469	7.263	3.789e-13	3.185e-12	1.672	5.978e-04	3.576e-04	2.404e-05	1.734e-09
TcCLB.503955.55	TcCLB.503955.55	mRNA	TcChr21-S	+	390	hypothetical protein, conserved	1.793	6.836e-20	160.1	0.1906	9.411	4.936e-21	6.835e-20	1.693	1.338e-04	7.903e-05	4.190e-07	5.267e-13
TcCLB.506373.39	TcCLB.506373.39	mRNA	Tcruzi_6918	+	552	trans-sialidase, putative (fragment)	1.792	1.332e-10	159.5	0.2666	6.721	1.81e-11	1.332e-10	1.679	5.529e-05	3.293e-05	1.639e-04	8.056e-08
TcCLB.508931.10	TcCLB.508931.10	mRNA	TcChr31-P	+	645	hypothetical protein	1.792	6.607e-24	186.1	0.173	10.36	3.861e-25	6.608e-24	1.694	2.298e-04	1.356e-04	2.287e-08	1.569e-15
TcCLB.510437.40	TcCLB.510437.40	mRNA	TcChr30-P	-	999	cytosolic malate dehydrogenase, putative	1.791	1.893e-53	647.8	0.1145	15.64	4.024e-55	1.893e-53	1.704	1.213e-03	7.120e-04	7.043e-10	1.488e-18
TcCLB.424937.10	TcCLB.424937.10	mRNA	TcChr37-P	+	516	glucose transporter, putative	1.79	7.503e-27	844.4	0.1628	11	3.871e-28	7.504e-27	1.704	1.201e-03	7.047e-04	2.105e-06	1.329e-11
TcCLB.511513.14	TcCLB.511513.14	mRNA	TcChr32-P	-	254	hypothetical protein, conserved	1.788	2.678e-08	60.49	0.3049	5.863	4.545e-09	2.678e-08	1.643	4.189e-03	2.549e-03	3.873e-05	4.501e-09
TcCLB.509765.129	TcCLB.509765.129	mRNA	TcChr17-S	-	2235	trans-sialidase, putative (fragment)	1.788	5.596e-26	662.5	0.1654	10.81	2.996e-27	5.596e-26	1.7	1.042e-03	6.129e-04	5.687e-06	9.701e-11
TcCLB.510153.19	TcCLB.510153.19	mRNA	TcChr33-P	-	556	tricarboxylate carrier, putative	1.785	7.819e-18	157.9	0.2009	8.885	6.384e-19	7.820e-18	1.692	3.266e-04	1.930e-04	4.213e-06	5.326e-11
TcCLB.511693.130	TcCLB.511693.130	mRNA	TcChr27-S	+	1152	hypothetical protein	1.785	2.911e-31	391	0.1501	11.9	1.256e-32	2.910e-31	1.706	2.124e-03	1.245e-03	4.493e-08	6.057e-15
TcCLB.509611.180	TcCLB.509611.180	mRNA	TcChr19-P	-	534	peptide methionine sulfoxide reductase, putative	1.785	6.261e-34	611.8	0.1439	12.4	2.492e-35	6.261e-34	1.706	2.295e-03	1.346e-03	1.635e-07	8.023e-14
TcCLB.506475.105	TcCLB.506475.105	mRNA	TcChr9-P	+	840	hypothetical protein, conserved	1.784	2.437e-25	304.5	0.1671	10.67	1.336e-26	2.436e-25	1.704	1.992e-03	1.169e-03	9.357e-07	2.626e-12
TcCLB.504427.20	TcCLB.504427.20	mRNA	TcChr22-S	+	1269	hypothetical protein, conserved	1.78	1.994e-19	193.1	0.1916	9.295	1.476e-20	1.994e-19	1.684	5.123e-04	3.042e-04	2.066e-06	1.280e-11
TcCLB.511063.180	TcCLB.511063.180	mRNA	Tcruzi_8586	+	2187	trans-sialidase (pseudogene), putative	1.779	2.494e-05	41.2	0.3937	4.519	6.209e-06	2.494e-05	1.694	2.179e-03	1.286e-03	9.688e-05	2.638e-08
TcCLB.508285.50	TcCLB.508285.50	mRNA	TcChr19-S	+	1968	retrotransposon hot spot protein (RHS, pseudogene), putative	1.779	2.181e-33	355.2	0.1446	12.3	8.868e-35	2.181e-33	1.706	3.140e-03	1.840e-03	2.724e-08	2.226e-15
TcCLB.507297.10	TcCLB.507297.10	mRNA	TcChr6-P	-	744	cruzipain precursor, putative	1.779	1.146e-122	3646	0.07485	23.77	6.387e-125	1.146e-122	1.641	3.122e-03	1.902e-03	2.883e-12	2.493e-23
TcCLB.504769.170	TcCLB.504769.170	mRNA	TcChr33-S	+	3018	retrotransposon hot spot protein (RHS, pseudogene), putative	1.778	5.958e-35	425.3	0.1412	12.59	2.263e-36	5.957e-35	1.701	2.696e-03	1.585e-03	2.718e-08	2.217e-15
TcCLB.508261.60	TcCLB.508261.60	mRNA	TcChr28-P	-	666	mucin TcMUCII, putative	1.776	0.02175	32.94	0.6895	2.575	0.01001	2.175e-02	1.611	7.708e-03	4.784e-03	1.168e-02	1.142e-04
TcCLB.509767.59	TcCLB.509767.59	mRNA	TcChr22-S	+	1167	protoheme IX farnesyltransferase, putative	1.775	1.293e-48	530.5	0.1191	14.9	3.253e-50	1.293e-48	1.698	2.395e-03	1.411e-03	9.683e-10	2.813e-18
TcCLB.504393.30	TcCLB.504393.30	mRNA	Tcruzi_6276	-	2256	trans-sialidase (pseudogene), putative	1.773	3.356e-05	121	0.3983	4.452	8.516e-06	3.356e-05	1.682	1.233e-03	7.329e-04	3.038e-03	2.761e-05
TcCLB.503851.32	TcCLB.503851.32	mRNA	TcChr25-P	+	468	trans-sialidase (pseudogene), putative	1.772	2.096e-07	70.74	0.3226	5.493	3.946e-08	2.096e-07	1.645	1.018e-03	6.190e-04	5.745e-05	9.893e-09
TcCLB.506139.120	TcCLB.506139.120	mRNA	TcChr18-P	-	2289	trans-sialidase, Group V, putative	1.771	2.037e-09	96.53	0.2813	6.294	3.085e-10	2.037e-09	1.648	5.071e-04	3.077e-04	3.950e-05	4.681e-09
TcCLB.511179.150	TcCLB.511179.150	mRNA	TcChr38-S	+	1167	alanine racemase, putative	1.771	2.541e-22	196.1	0.1772	9.995	1.606e-23	2.541e-22	1.694	1.918e-03	1.133e-03	3.234e-07	3.137e-13
TcCLB.511295.60	TcCLB.511295.60	mRNA	TcChr40-P	-	2004	hypothetical protein, conserved (pseudogene)	1.771	1.578e-37	336.8	0.1356	13.06	5.431e-39	1.578e-37	1.691	1.975e-03	1.167e-03	1.436e-09	6.189e-18
TcCLB.503845.30	TcCLB.503845.30	mRNA	TcChr36-P	-	2850	retrotransposon hot spot protein (RHS, pseudogene), putative	1.771	1.967e-50	1012	0.1167	15.18	4.645e-52	1.967e-50	1.675	2.381e-04	1.422e-04	1.725e-09	8.927e-18
TcCLB.503769.40	TcCLB.503769.40	mRNA	TcChr15-P	-	498	cytochrome oxidase subunit VII (COXVII)	1.771	2.183e-73	1373	0.09649	18.35	3.039e-75	2.184e-73	1.656	3.042e-04	1.837e-04	6.473e-11	1.257e-20
TcCLB.507465.10	TcCLB.507465.10	mRNA	TcChr39-S	+	864	receptor-type adenylate cyclase, putative (fragment)	1.769	6.483e-07	42.9	0.335	5.28	1.292e-07	6.482e-07	1.642	1.342e-03	8.172e-04	6.190e-06	1.126e-10
TcCLB.507009.30	TcCLB.507009.30	mRNA	TcChr39-S	+	744	ribulose-phosphate 3-epimerase, putative	1.769	1.771e-21	211.4	0.1806	9.796	1.17e-22	1.771e-21	1.679	1.371e-03	8.163e-04	2.231e-06	1.494e-11
TcCLB.506755.20	TcCLB.506755.20	mRNA	TcChr41-S	-	1779	paraflagellar rod component, putative	1.769	1.604e-35	1125	0.1393	12.7	5.97e-37	1.604e-35	1.694	2.994e-03	1.767e-03	7.593e-08	1.730e-14
TcCLB.508837.90	TcCLB.508837.90	mRNA	TcChr25-S	-	2121	hypothetical protein, conserved	1.768	2.742e-30	254.7	0.1511	11.7	1.233e-31	2.742e-30	1.688	1.847e-03	1.094e-03	6.913e-09	1.434e-16
TcCLB.511911.30	TcCLB.511911.30	mRNA	TcChr10-S	-	3111	mismatch repair protein MSH4 (pseudogene), putative	1.768	6.035e-34	353	0.1425	12.41	2.397e-35	6.036e-34	1.695	3.174e-03	1.873e-03	2.398e-08	1.726e-15
TcCLB.506975.40	TcCLB.506975.40	mRNA	TcChr16-P	-	1191	amidohydrolase, putative	1.767	1.313e-61	608.6	0.1052	16.8	2.333e-63	1.313e-61	1.683	1.574e-03	9.353e-04	6.883e-11	1.421e-20
TcCLB.505193.110	TcCLB.505193.110	mRNA	TcChr33-P	+	1899	serine/threonine protein kinase, putative	1.767	3.475e-83	1472	0.0904	19.55	3.985e-85	3.475e-83	1.658	2.936e-05	1.771e-05	1.653e-10	8.194e-20
TcCLB.508041.40	TcCLB.508041.40	mRNA	TcChr27-S	-	1023	hypothetical protein	1.766	2.077e-52	694.8	0.1141	15.48	4.595e-54	2.077e-52	1.684	2.035e-03	1.208e-03	6.153e-10	1.136e-18
TcCLB.511821.160	TcCLB.511821.160	mRNA	TcChr13-P	-	981	microtubial binding protein, putative	1.765	1.372e-10	88.02	0.2628	6.716	1.866e-11	1.372e-10	1.645	7.030e-04	4.274e-04	1.097e-05	3.610e-10
TcCLB.449247.10	TcCLB.449247.10	mRNA	TcChr2-S	-	459	hypothetical protein, conserved	1.765	2.22e-15	264.6	0.2148	8.216	2.099e-16	2.220e-15	1.656	5.212e-05	3.147e-05	3.793e-05	4.317e-09
TcCLB.509601.90	TcCLB.509601.90	mRNA	TcChr22-P	+	759	alanine racemase, putative	1.763	9.505e-48	638.1	0.1194	14.77	2.43e-49	9.505e-48	1.683	2.487e-03	1.478e-03	3.803e-09	4.340e-17
TcCLB.463451.10	TcCLB.463451.10	mRNA	TcChr37-P	-	765	hypothetical protein, conserved	1.758	2.031e-33	287.9	0.1429	12.31	8.23e-35	2.031e-33	1.673	1.414e-03	8.454e-04	2.084e-09	1.303e-17
TcCLB.506823.50	TcCLB.506823.50	mRNA	Tcruzi_5398	-	2328	retrotransposon hot spot protein (RHS, pseudogene), putative	1.756	2.943e-45	419.2	0.1222	14.37	8.057e-47	2.943e-45	1.681	3.054e-03	1.817e-03	3.940e-10	4.657e-19
TcCLB.504177.30	TcCLB.504177.30	mRNA	TcChr33-P	-	1236	hypothetical protein, conserved	1.754	1.092e-35	455.1	0.1378	12.73	4.029e-37	1.092e-35	1.681	3.384e-03	2.013e-03	2.211e-08	1.466e-15
TcCLB.506467.50	TcCLB.506467.50	mRNA	TcChr33-S	+	1176	serine/threonine protein kinase, putative	1.753	6.097e-57	646.3	0.1085	16.15	1.191e-58	6.096e-57	1.674	2.144e-03	1.281e-03	8.013e-10	1.926e-18
TcCLB.508677.40	TcCLB.508677.40	mRNA	TcChr22-P	+	2859	trans-sialidase, Group VIII, putative	1.75	3.545e-17	310.9	0.2009	8.711	3.012e-18	3.546e-17	1.64	1.248e-04	7.608e-05	1.061e-06	3.379e-12
TcCLB.509123.10	TcCLB.509123.10	mRNA	TcChr24-S	-	1038	surface antigen TASV, putative	1.749	4.608e-24	2789	0.1683	10.39	2.676e-25	4.608e-24	1.665	1.241e-03	7.454e-04	1.172e-06	4.121e-12
TcCLB.509337.5	TcCLB.509337.5	mRNA	TcChr33-P	-	279	hypothetical protein, conserved (pseudogene)	1.746	3.593e-27	236.6	0.1578	11.07	1.831e-28	3.594e-27	1.665	1.396e-03	8.386e-04	2.919e-08	2.556e-15
TcCLB.507515.4	TcCLB.507515.4	mRNA	TcChr29-P	+	345	trypanothione/tryparedoxin dependent peroxidase 2, putative	1.744	1.247e-58	543.3	0.1064	16.39	2.328e-60	1.246e-58	1.668	2.034e-03	1.220e-03	5.980e-11	1.073e-20
TcCLB.510349.50	TcCLB.510349.50	mRNA	TcChr33-S	+	687	CDP-diacylglycerol--inositol 3-phosphatidyltransferase, putative	1.743	3.853e-21	313.6	0.1794	9.715	2.604e-22	3.853e-21	1.661	1.342e-03	8.078e-04	1.088e-05	3.549e-10
TcCLB.507537.20	TcCLB.507537.20	mRNA	TcChr6-S	-	1281	cysteine peptidase, putative	1.742	1.963e-89	4411	0.0859	20.28	1.966e-91	1.962e-89	1.575	1.256e-02	7.975e-03	1.303e-10	5.096e-20
TcCLB.507009.50	TcCLB.507009.50	mRNA	TcChr39-S	+	681	hypothetical protein, conserved	1.741	6.964e-21	197.8	0.1804	9.653	4.761e-22	6.965e-21	1.651	4.987e-04	3.021e-04	3.663e-07	4.026e-13
TcCLB.509563.10	TcCLB.509563.10	mRNA	TcChr12-P	-	1938	hypothetical protein, conserved	1.741	5.412e-33	440	0.1423	12.23	2.225e-34	5.412e-33	1.662	1.744e-03	1.049e-03	3.095e-08	2.873e-15
TcCLB.506321.110	TcCLB.506321.110	mRNA	TcChr21-P	+	663	mucin TcMUCII, putative	1.739	1.394e-07	141.1	0.3123	5.568	2.575e-08	1.394e-07	1.704	1.585e-02	9.302e-03	8.084e-05	1.960e-08
TcCLB.503401.29	TcCLB.503401.29	mRNA	TcChr22-S	+	363	hypothetical protein, conserved	1.739	7.281e-20	216.8	0.1849	9.404	5.277e-21	7.280e-20	1.648	6.255e-04	3.795e-04	4.543e-06	6.193e-11
TcCLB.510977.20	TcCLB.510977.20	mRNA	TcChr23-P	-	1065	hypothetical protein, conserved (pseudogene)	1.739	2.188e-23	190.3	0.1698	10.24	1.312e-24	2.188e-23	1.653	8.629e-04	5.219e-04	1.143e-07	3.917e-14
TcCLB.508119.200	TcCLB.508119.200	mRNA	TcChr33-P	+	2991	hypothetical protein	1.739	1.534e-58	1124	0.1062	16.38	2.873e-60	1.535e-58	1.641	8.212e-05	5.004e-05	2.222e-09	1.482e-17
TcCLB.511573.10	TcCLB.511573.10	mRNA	TcChr12-S	+	669	leucine-rich repeat protein, putative	1.737	7.204e-10	101.1	0.2688	6.46	1.045e-10	7.202e-10	1.605	2.263e-03	1.410e-03	3.870e-05	4.493e-09
TcCLB.506633.10	TcCLB.506633.10	mRNA	TcChr34-S	+	819	protein kinase, putative	1.736	1.556e-17	207.1	0.1972	8.806	1.293e-18	1.556e-17	1.652	1.445e-03	8.745e-04	1.042e-05	3.259e-10
TcCLB.511829.20	TcCLB.511829.20	mRNA	TcChr13-P	+	621	retrotransposon hot spot protein (RHS, pseudogene), putative	1.735	2.416e-10	80.32	0.2617	6.631	3.345e-11	2.416e-10	1.611	1.369e-03	8.499e-04	4.813e-06	6.950e-11
TcCLB.511589.70	TcCLB.511589.70	mRNA	TcChr18-S	-	1278	ADP-ribosylation factor GTPase activating protein, putative	1.735	1.143e-30	264.6	0.1473	11.78	5.082e-32	1.143e-30	1.662	2.519e-03	1.516e-03	9.520e-09	2.719e-16
TcCLB.507357.60	TcCLB.507357.60	mRNA	Tcruzi_7305	-	597	mucin TcMUCII, putative	1.733	0.01601	35.03	0.6438	2.692	0.007101	1.601e-02	1.627	9.101e-05	5.593e-05	7.930e-03	4.589e-05
TcCLB.511449.110	TcCLB.511449.110	mRNA	Tcruzi_8697	-	2070	surface protease GP63, putative	1.733	0.0003215	46.51	0.4445	3.899	9.676e-05	3.215e-04	1.652	1.380e-03	8.351e-04	4.567e-04	4.995e-07
TcCLB.509427.50	TcCLB.509427.50	mRNA	Tcruzi_5711	+	3003	retrotransposon hot spot protein (RHS, pseudogene), putative	1.733	1.909e-32	331.9	0.143	12.12	7.987e-34	1.909e-32	1.653	1.629e-03	9.854e-04	3.493e-08	3.661e-15
TcCLB.507091.50	TcCLB.507091.50	mRNA	TcChr25-S	+	984	aspartate carbamoyltransferase, putative	1.731	7.132e-27	216.6	0.1573	11	3.676e-28	7.132e-27	1.646	1.055e-03	6.408e-04	1.807e-08	9.792e-16
TcCLB.508493.40	TcCLB.508493.40	mRNA	TcChr33-P	+	981	mucin TcMUCII, putative	1.73	9.778e-09	288.2	0.2866	6.036	1.584e-09	9.780e-09	1.595	2.718e-03	1.704e-03	6.543e-05	1.284e-08
TcCLB.509721.60	TcCLB.509721.60	mRNA	TcChr21-P	+	1779	poly(ADP-ribose) polymerase, putative	1.73	7.121e-47	487.5	0.1183	14.63	1.859e-48	7.120e-47	1.655	2.306e-03	1.393e-03	4.357e-10	5.694e-19
TcCLB.504039.99	TcCLB.504039.99	mRNA	TcChr41-S	+	573	mucin TcMUCII (pseudogene), putative	1.728	0.003646	25.68	0.54	3.201	0.001369	3.645e-03	1.597	1.922e-03	1.203e-03	9.528e-04	5.362e-07
TcCLB.507615.130	TcCLB.507615.130	mRNA	TcChr33-P	+	1842	hypothetical protein, conserved	1.728	1.391e-20	224.4	0.1803	9.581	9.635e-22	1.391e-20	1.642	9.047e-04	5.510e-04	2.741e-06	2.254e-11
TcCLB.505789.10	TcCLB.505789.10	mRNA	TcChr26-S	-	1488	hypothetical protein, conserved	1.726	2.842e-20	217	0.1816	9.505	2.007e-21	2.842e-20	1.638	5.898e-04	3.601e-04	1.601e-06	7.693e-12
TcCLB.508147.140	TcCLB.508147.140	mRNA	TcChr20-S	+	531	mucin TcMUCII, putative	1.725	0.02921	25.49	0.7018	2.458	0.01398	2.920e-02	1.483	5.358e-02	3.612e-02	2.288e-02	6.410e-04
TcCLB.504055.100	TcCLB.504055.100	mRNA	TcChr34-S	+	2508	retrotransposon hot spot protein (RHS, pseudogene), putative	1.723	0.0003316	30.8	0.4428	3.891	9.998e-05	3.316e-04	1.633	7.035e-04	4.308e-04	1.543e-04	3.452e-08
TcCLB.510675.9	TcCLB.510675.9	mRNA	TcChr22-P	+	1941	dispersed gene family protein 1 (DGF-1), putative (fragment)	1.723	4.91e-06	49.47	0.3535	4.873	1.098e-06	4.910e-06	1.614	1.656e-04	1.026e-04	8.977e-05	2.388e-08
TcCLB.511597.40	TcCLB.511597.40	mRNA	TcChr18-S	+	771	mucin-associated surface protein (MASP), putative	1.721	0.03062	21.96	0.7057	2.438	0.01475	3.061e-02	1.481	5.111e-02	3.450e-02	1.473e-02	1.347e-04
TcCLB.507675.10	TcCLB.507675.10	mRNA	TcChr37-P	-	2295	hypothetical protein, conserved	1.72	3.935e-70	729.3	0.09589	17.94	5.922e-72	3.935e-70	1.639	1.346e-03	8.212e-04	1.438e-11	6.206e-22
TcCLB.504199.4	TcCLB.504199.4	mRNA	TcChr34-P	+	503	hypothetical protein, conserved	1.716	1.055e-06	61.63	0.331	5.185	2.158e-07	1.055e-06	1.61	1.478e-05	9.177e-06	9.837e-05	2.897e-08
TcCLB.509223.20	TcCLB.509223.20	mRNA	TcChr28-P	+	2382	retrotransposon hot spot (RHS) protein, putative	1.716	4.502e-38	372.8	0.1304	13.16	1.516e-39	4.501e-38	1.646	2.945e-03	1.790e-03	1.927e-09	1.114e-17
TcCLB.511827.80	TcCLB.511827.80	mRNA	TcChr13-P	+	1107	hypothetical protein, conserved	1.715	7.429e-20	185.1	0.1824	9.401	5.392e-21	7.430e-20	1.617	5.644e-05	3.491e-05	3.212e-07	3.096e-13
TcCLB.505945.30	TcCLB.505945.30	mRNA	TcChr12-S	+	591	ribonuclease mar1, putative	1.714	1.821e-32	342.3	0.1414	12.13	7.611e-34	1.821e-32	1.64	2.543e-03	1.551e-03	2.340e-08	1.643e-15
TcCLB.504111.40	TcCLB.504111.40	mRNA	TcChr40-S	-	1488	hypothetical protein, conserved	1.713	1.136e-19	165.4	0.1831	9.356	8.314e-21	1.136e-19	1.614	2.326e-05	1.441e-05	3.270e-07	3.207e-13
TcCLB.509147.50	TcCLB.509147.50	mRNA	TcChr24-S	+	315	mucin TcSMUGL, putative	1.712	1.328e-34	485.7	0.1367	12.53	5.089e-36	1.329e-34	1.637	2.526e-03	1.543e-03	5.883e-08	1.038e-14
TcCLB.508387.140	TcCLB.508387.140	mRNA	TcChr28-S	+	1767	hypothetical protein, conserved	1.712	2.403e-37	504.5	0.1314	13.03	8.356e-39	2.403e-37	1.641	2.681e-03	1.634e-03	2.480e-08	1.845e-15
TcCLB.483389.10	TcCLB.483389.10	mRNA	Tcruzi_4305	-	975	retrotransposon hot spot protein (RHS, pseudogene), putative	1.711	1.06e-39	435.1	0.1273	13.44	3.382e-41	1.060e-39	1.639	2.504e-03	1.528e-03	2.458e-09	1.813e-17
TcCLB.506783.39	TcCLB.506783.39	mRNA	TcChr28-P	+	939	mucin-associated surface protein (MASP), putative	1.71	0.04819	38.23	0.7613	2.246	0.02469	4.819e-02	1.463	5.778e-02	3.950e-02	2.834e-02	5.348e-04
TcCLB.422189.20	TcCLB.422189.20	mRNA	Tcruzi_1409	+	699	leucine-rich repeat protein, putative	1.709	6.12e-14	163	0.2192	7.796	6.379e-15	6.120e-14	1.6	1.541e-04	9.633e-05	2.285e-05	1.567e-09
TcCLB.505975.20	TcCLB.505975.20	mRNA	Tcruzi_6760	-	4341	trans-sialidase, Group IV, putative	1.708	5.249e-16	433.1	0.2035	8.392	4.785e-17	5.249e-16	1.595	2.321e-04	1.455e-04	3.013e-05	2.724e-09
TcCLB.511649.14	TcCLB.511649.14	mRNA	TcChr21-P	-	600	hypothetical protein, conserved (fragment)	1.706	1.259e-14	129.5	0.2133	7.999	1.253e-15	1.259e-14	1.599	3.181e-05	1.990e-05	2.788e-06	2.331e-11
TcCLB.503897.60	TcCLB.503897.60	mRNA	TcChr12-S	-	1926	hypothetical protein, conserved	1.706	5.658e-26	396.9	0.1578	10.81	3.031e-27	5.657e-26	1.622	1.161e-03	7.160e-04	3.153e-07	2.983e-13
TcCLB.510659.270	TcCLB.510659.270	mRNA	TcChr39-P	+	816	hypothetical protein, conserved	1.705	1.439e-29	372.9	0.1475	11.56	6.659e-31	1.439e-29	1.63	2.437e-03	1.495e-03	1.073e-07	3.452e-14
TcCLB.506563.130	TcCLB.506563.130	mRNA	TcChr9-S	+	516	calpain-like cysteine peptidase (pseudogene), putative	1.702	5.042e-24	295.9	0.1639	10.38	2.935e-25	5.043e-24	1.619	1.237e-03	7.640e-04	2.887e-07	2.501e-13
TcCLB.507801.110	TcCLB.507801.110	mRNA	TcChr23-P	+	702	hypothetical protein, conserved	1.701	5.114e-36	365.3	0.133	12.79	1.866e-37	5.114e-36	1.629	2.773e-03	1.702e-03	5.420e-09	8.813e-17
TcCLB.510583.200	TcCLB.510583.200	mRNA	Tcruzi_8437	+	615	mucin TcMUCII, putative	1.699	0.03032	28.15	0.6956	2.442	0.01459	3.032e-02	1.508	1.723e-02	1.143e-02	1.082e-02	4.087e-05
TcCLB.507699.130	TcCLB.507699.130	mRNA	TcChr33-S	+	1092	mucin-associated surface protein (MASP), putative	1.699	2.51e-06	152	0.3391	5.012	5.396e-07	2.510e-06	1.617	1.034e-03	6.396e-04	4.418e-04	5.850e-07
TcCLB.509289.39	TcCLB.509289.39	mRNA	TcChr34-P	-	1581	hypothetical protein, conserved (pseudogene)	1.698	3.514e-20	274.2	0.179	9.482	2.496e-21	3.514e-20	1.627	2.519e-03	1.548e-03	1.102e-05	3.641e-10
TcCLB.506595.149	TcCLB.506595.149	mRNA	TcChr33-P	-	2465	retrotransposon hot spot (RHS) protein, putative	1.698	8.757e-79	1079	0.08927	19.02	1.096e-80	8.760e-79	1.6	3.558e-05	2.224e-05	6.953e-12	1.450e-22
TcCLB.511145.10	TcCLB.511145.10	mRNA	TcChr10-S	-	474	cytochrome c oxidase subunit VI, putative	1.697	1.077e-35	959.8	0.1333	12.73	3.971e-37	1.077e-35	1.597	6.028e-06	3.775e-06	6.833e-08	1.401e-14
TcCLB.509097.20	TcCLB.509097.20	mRNA	TcChr18-S	-	2340	trans-sialidase, Group V, putative	1.696	6.403e-05	91.76	0.3943	4.3	1.706e-05	6.401e-05	1.589	3.826e-05	2.408e-05	1.938e-04	1.029e-07
TcCLB.506627.20	TcCLB.506627.20	mRNA	TcChr8-P	+	1335	hypothetical protein, conserved	1.696	7.263e-69	901.8	0.09541	17.77	1.11e-70	7.266e-69	1.609	5.514e-04	3.428e-04	6.870e-11	1.416e-20
TcCLB.511553.209	TcCLB.511553.209	mRNA	TcChr41-S	-	696	mucin TcMUC (pseudogene), putative	1.695	0.008891	68.78	0.5838	2.904	0.003686	8.891e-03	1.513	1.578e-02	1.043e-02	1.238e-02	3.146e-04
TcCLB.509911.20	TcCLB.509911.20	mRNA	TcChr31-P	+	462	hypothetical protein	1.695	2.418e-10	124.7	0.2556	6.63	3.349e-11	2.418e-10	1.581	4.522e-04	2.860e-04	1.485e-03	6.616e-06
TcCLB.506057.15	TcCLB.506057.15	mRNA	Tcruzi_6795	+	717	hypothetical protein	1.694	0.0005483	105.9	0.4511	3.756	0.0001727	5.483e-04	1.61	1.302e-03	8.086e-04	2.125e-03	1.241e-05
TcCLB.509815.20	TcCLB.509815.20	mRNA	TcChr16-S	+	3021	trans-sialidase (pseudogene), putative	1.694	4.346e-18	240.5	0.1893	8.952	3.505e-19	4.346e-18	1.593	2.812e-05	1.765e-05	1.972e-06	1.167e-11
TcCLB.507537.10	TcCLB.507537.10	mRNA	TcChr6-S	-	1410	cruzipain precursor (pseudogene), putative	1.694	3.368e-54	573.7	0.1075	15.75	7.024e-56	3.368e-54	1.619	2.427e-03	1.500e-03	8.727e-11	2.285e-20
TcCLB.509677.10	TcCLB.509677.10	mRNA	TcChr20-S	+	852	hypothetical protein, conserved	1.693	8.867e-27	295.3	0.1542	10.98	4.598e-28	8.866e-27	1.622	3.139e-03	1.934e-03	6.983e-08	1.463e-14
TcCLB.510095.5	TcCLB.510095.5	mRNA	Tcruzi_8302	-	594	retrotransposon hot spot protein (RHS, pseudogene), putative	1.692	0.004597	18.26	0.5412	3.126	0.00177	4.596e-03	1.57	5.143e-04	3.275e-04	1.836e-03	3.006e-06
TcCLB.510507.29	TcCLB.510507.29	mRNA	TcChr22-S	-	345	hypothetical protein, conserved	1.692	9.34e-21	228.6	0.1759	9.622	6.432e-22	9.341e-21	1.603	7.182e-04	4.481e-04	1.759e-06	9.282e-12
TcCLB.506999.191	TcCLB.506999.191	mRNA	TcChr39-P	-	309	hypothetical protein, conserved (fragment)	1.691	5.15e-05	36.56	0.3887	4.352	1.349e-05	5.150e-05	1.585	4.148e-06	2.617e-06	5.293e-05	6.431e-09
TcCLB.511675.3	TcCLB.511675.3	mRNA	TcChr24-S	-	1038	surface antigen TASV, putative	1.69	2.76e-18	2263	0.1877	9.003	2.197e-19	2.760e-18	1.587	3.731e-06	2.351e-06	8.150e-06	1.993e-10
TcCLB.508555.20	TcCLB.508555.20	mRNA	TcChr31-S	+	1494	hypothetical protein, conserved	1.69	5.541e-19	169.1	0.184	9.183	4.205e-20	5.541e-19	1.601	5.847e-04	3.652e-04	1.156e-06	4.011e-12
TcCLB.509225.21	TcCLB.509225.21	mRNA	TcChr14-P	+	378	hypothetical protein	1.689	1.886e-05	44.29	0.3686	4.582	4.607e-06	1.886e-05	1.603	9.364e-04	5.841e-04	6.401e-05	1.142e-08
TcCLB.508569.140	TcCLB.508569.140	mRNA	TcChr19-S	-	1131	hypothetical protein, conserved	1.689	2.023e-19	190.8	0.1817	9.293	1.501e-20	2.023e-19	1.589	4.740e-05	2.983e-05	3.182e-07	3.038e-13
TcCLB.508001.70	TcCLB.508001.70	mRNA	TcChr38-P	+	1770	retrotransposon hot spot (RHS) protein, putative	1.689	8.094e-35	311.9	0.1343	12.57	3.082e-36	8.094e-35	1.617	2.977e-03	1.841e-03	2.511e-09	1.891e-17
TcCLB.507555.80	TcCLB.507555.80	mRNA	TcChr35-S	-	2757	retrotransposon hot spot (RHS) protein, putative	1.688	1.261e-77	2184	0.08938	18.88	1.63e-79	1.262e-77	1.571	5.356e-04	3.408e-04	9.177e-12	2.526e-22
TcCLB.507067.40	TcCLB.507067.40	mRNA	TcChr38-P	-	660	mucin TcMUCII, putative	1.686	0.005503	57.79	0.5499	3.067	0.002161	5.502e-03	1.553	1.734e-03	1.117e-03	3.687e-03	1.891e-05
TcCLB.508151.10	TcCLB.508151.10	mRNA	TcChr20-S	+	654	mucin TcMUCII, putative	1.686	0.001004	27.83	0.4698	3.588	0.0003333	1.004e-03	1.57	1.532e-04	9.760e-05	1.925e-04	2.711e-08
TcCLB.503405.10	TcCLB.503405.10	mRNA	TcChr27-S	+	1266	glutamine synthetase, putative	1.686	1.826e-46	490.3	0.1158	14.56	4.794e-48	1.827e-46	1.617	3.378e-03	2.090e-03	4.403e-10	5.817e-19
TcCLB.506611.70	TcCLB.506611.70	mRNA	TcChr15-P	+	789	surface protease GP63, putative	1.685	0.004464	190.8	0.5374	3.136	0.001714	4.465e-03	1.529	6.318e-03	4.131e-03	4.538e-03	3.870e-05
TcCLB.506923.21	TcCLB.506923.21	mRNA	TcChr33-P	+	693	mucin TcMUCII, putative	1.684	1.867e-05	156.4	0.3674	4.584	4.556e-06	1.867e-05	1.581	1.034e-04	6.539e-05	2.412e-03	1.742e-05
TcCLB.509791.100	TcCLB.509791.100	mRNA	TcChr37-P	+	1515	hypothetical protein, conserved	1.683	4.598e-29	355.1	0.1469	11.46	2.186e-30	4.597e-29	1.618	4.012e-03	2.480e-03	9.220e-08	2.550e-14
TcCLB.511573.40	TcCLB.511573.40	mRNA	TcChr12-S	+	1221	Mitogen-activated protein kinase 10, putative (MPK10)	1.683	5.204e-37	427.3	0.1297	12.97	1.845e-38	5.205e-37	1.61	2.680e-03	1.665e-03	5.543e-09	9.219e-17
TcCLB.503811.60	TcCLB.503811.60	mRNA	TcChr36-S	-	837	Elongation factor Ts, mitochondrial, putative (EF-Ts)	1.683	7.906e-42	419	0.1219	13.81	2.376e-43	7.906e-42	1.614	3.268e-03	2.025e-03	1.399e-09	5.869e-18
TcCLB.476833.10	TcCLB.476833.10	mRNA	Tcruzi_26549	+	1240	trans-sialidase, putative	1.681	0.03878	33.01	0.7181	2.341	0.01924	3.878e-02	1.427	6.026e-02	4.223e-02	1.012e-01	2.321e-02
TcCLB.507669.139	TcCLB.507669.139	mRNA	TcChr26-S	-	810	hypothetical protein, conserved	1.681	2.841e-24	496.1	0.1611	10.44	1.638e-25	2.841e-24	1.614	3.672e-03	2.276e-03	1.250e-06	4.685e-12
TcCLB.507225.19	TcCLB.507225.19	mRNA	TcChr33-P	-	267	hypothetical protein	1.681	1.992e-33	343	0.1365	12.31	8.065e-35	1.992e-33	1.61	2.968e-03	1.844e-03	1.541e-08	7.124e-16
TcCLB.510479.20	TcCLB.510479.20	mRNA	TcChr38-P	+	330	dispersed gene family protein 1 (DGF-1, pseudogene), putative	1.68	3.065e-13	102.4	0.2216	7.584	3.354e-14	3.065e-13	1.564	5.034e-04	3.219e-04	8.043e-07	1.941e-12
TcCLB.506573.5	TcCLB.506573.5	mRNA	TcChr25-P	+	525	surface antigen TASV-A8, putative (TASV-A8)	1.68	2.23e-46	1992	0.1155	14.55	5.884e-48	2.230e-46	1.609	3.083e-03	1.917e-03	2.523e-09	1.909e-17
TcCLB.506243.77	TcCLB.506243.77	mRNA	TcChr26-S	+	155	retrotransposon hot spot protein (RHS, pseudogene), putative	1.679	2.489e-07	73.34	0.3074	5.462	4.719e-08	2.489e-07	1.576	1.404e-05	8.909e-06	5.537e-04	9.196e-07
TcCLB.510693.220	TcCLB.510693.220	mRNA	TcChr38-P	+	579	mucin TcMUCII, putative	1.678	0.005071	31.82	0.5422	3.094	0.001975	5.071e-03	1.541	1.551e-03	1.006e-03	3.623e-03	1.946e-05
TcCLB.506665.30	TcCLB.506665.30	mRNA	TcChr15-P	+	831	trans-sialidase, putative (fragment)	1.678	0.000644	34.59	0.4519	3.712	0.0002055	6.438e-04	1.64	1.161e-02	7.080e-03	6.214e-04	8.065e-07
TcCLB.508221.820	TcCLB.508221.820	mRNA	TcChr41-P	-	1461	mucin-associated surface protein (MASP), putative	1.678	1.221e-05	108.4	0.3586	4.678	2.894e-06	1.221e-05	1.565	1.675e-04	1.070e-04	6.411e-03	1.232e-04
TcCLB.509901.160	TcCLB.509901.160	mRNA	TcChr25-P	+	1278	hypothetical protein, conserved	1.678	1.036e-17	165.6	0.1895	8.853	8.522e-19	1.036e-17	1.585	7.206e-04	4.546e-04	3.197e-06	3.066e-11
TcCLB.509815.90	TcCLB.509815.90	mRNA	TcChr16-S	+	2667	retrotransposon hot spot protein (RHS, pseudogene), putative	1.678	2.44e-23	270.1	0.164	10.23	1.465e-24	2.439e-23	1.604	3.035e-03	1.892e-03	9.310e-07	2.600e-12
TcCLB.510741.170	TcCLB.510741.170	mRNA	TcChr39-S	+	1416	hypothetical protein	1.678	2.066e-32	369.9	0.1385	12.12	8.654e-34	2.066e-32	1.598	1.847e-03	1.156e-03	6.080e-09	1.109e-16
TcCLB.511575.10	TcCLB.511575.10	mRNA	TcChr12-S	+	897	hypothetical protein, conserved	1.677	6.007e-20	189.3	0.178	9.425	4.319e-21	6.007e-20	1.588	1.056e-03	6.652e-04	2.976e-07	2.658e-13
TcCLB.509387.5	TcCLB.509387.5	mRNA	TcChr17-P	+	393	trans-sialidase, putative	1.676	3.788e-11	235.7	0.2427	6.908	4.906e-12	3.788e-11	1.564	2.214e-04	1.416e-04	8.950e-04	2.403e-06
TcCLB.506989.10	TcCLB.506989.10	mRNA	TcChr36-P	-	519	hypothetical protein, conserved	1.676	4.213e-23	447.4	0.1647	10.18	2.561e-24	4.213e-23	1.603	2.795e-03	1.744e-03	2.715e-06	2.212e-11
TcCLB.508153.605	TcCLB.508153.605	mRNA	TcChr36-P	+	213	hypothetical protein, conserved	1.676	1.223e-27	285.2	0.1502	11.16	6.134e-29	1.223e-27	1.617	5.255e-03	3.250e-03	4.940e-08	7.321e-15
TcCLB.506983.48	TcCLB.506983.48	mRNA	TcChr11-P	-	345	calpain-like cysteine peptidase, putative	1.675	1.615e-30	2433	0.1426	11.75	7.22e-32	1.615e-30	1.538	3.129e-03	2.034e-03	1.015e-07	3.093e-14
TcCLB.506353.10	TcCLB.506353.10	mRNA	Tcruzi_6910	+	2298	trans-sialidase, Group II, putative	1.674	1.321e-06	99.23	0.3257	5.141	2.737e-07	1.321e-06	1.572	1.298e-04	8.259e-05	5.177e-03	8.039e-05
TcCLB.506713.80	TcCLB.506713.80	mRNA	TcChr15-S	-	1599	trans-sialidase, putative (fragment)	1.674	1.614e-17	537.3	0.1902	8.802	1.344e-18	1.614e-17	1.587	1.343e-03	8.461e-04	5.707e-05	9.770e-09
TcCLB.506149.10	TcCLB.506149.10	mRNA	TcChr12-P	+	561	folate/pteridine transporter, putative	1.674	1.416e-29	478.9	0.1448	11.56	6.545e-31	1.416e-29	1.603	3.597e-03	2.243e-03	7.140e-07	1.529e-12
TcCLB.506485.100	TcCLB.506485.100	mRNA	TcChr36-P	+	585	hypothetical protein, conserved	1.672	1.545e-25	333.2	0.156	10.72	8.427e-27	1.545e-25	1.584	1.080e-03	6.820e-04	8.080e-08	1.959e-14
TcCLB.506633.90	TcCLB.506633.90	mRNA	TcChr34-S	+	1872	folate/pteridine transporter, putative	1.67	1.655e-67	1051	0.09491	17.6	2.633e-69	1.655e-67	1.565	2.528e-06	1.615e-06	8.700e-10	2.271e-18
TcCLB.506835.159	TcCLB.506835.159	mRNA	TcChr32-P	+	417	casein kinase 1 isoform 2, putative (fragment)	1.669	5.014e-08	59.32	0.2901	5.753	8.765e-09	5.014e-08	1.544	1.017e-03	6.584e-04	1.429e-05	6.122e-10
TcCLB.509785.50	TcCLB.509785.50	mRNA	Tcruzi_8202	+	2445	trans-sialidase, Group V, putative	1.664	1.461e-09	368.1	0.2621	6.348	2.181e-10	1.462e-09	1.541	8.742e-04	5.671e-04	1.100e-02	3.630e-04
TcCLB.506775.140	TcCLB.506775.140	mRNA	TcChr27-S	-	648	hypothetical protein, conserved	1.664	1.014e-17	193.1	0.188	8.855	8.336e-19	1.014e-17	1.574	1.027e-03	6.525e-04	1.412e-06	5.978e-12
TcCLB.508173.150	TcCLB.508173.150	mRNA	TcChr27-P	+	426	protein disulfide isomerase, putative	1.664	1.195e-41	594.4	0.1208	13.77	3.618e-43	1.195e-41	1.58	1.530e-03	9.682e-04	6.007e-09	1.082e-16
TcCLB.510957.9	TcCLB.510957.9	mRNA	TcChr9-S	+	1048	calpain-like cysteine peptidase, putative	1.664	3.42e-86	1921	0.0836	19.91	3.643e-88	3.420e-86	1.557	2.195e-05	1.410e-05	7.037e-12	1.485e-22
TcCLB.508945.10	TcCLB.508945.10	mRNA	TcChr5-P	+	1101	hypothetical protein, conserved	1.663	5.038e-29	354.2	0.1453	11.45	2.4e-30	5.037e-29	1.591	3.278e-03	2.060e-03	1.714e-07	8.810e-14
TcCLB.511277.390	TcCLB.511277.390	mRNA	TcChr40-P	-	591	hypothetical protein, conserved	1.663	4.397e-42	427.5	0.1201	13.85	1.312e-43	4.399e-42	1.592	3.367e-03	2.115e-03	7.783e-10	1.817e-18
TcCLB.506597.20	TcCLB.506597.20	mRNA	TcChr41-S	+	876	mucin-associated surface protein (MASP, pseudogene), putative	1.662	0.03304	30.26	0.6904	2.407	0.01608	3.305e-02	1.459	2.403e-02	1.648e-02	1.193e-02	4.636e-05
TcCLB.508893.10	TcCLB.508893.10	mRNA	TcChr40-P	-	1437	hypothetical protein, conserved	1.662	4.423e-31	423.7	0.1401	11.86	1.935e-32	4.423e-31	1.591	3.300e-03	2.074e-03	2.739e-08	2.251e-15
TcCLB.510025.70	TcCLB.510025.70	mRNA	TcChr41-S	-	1173	90 kDa surface protein, putative	1.661	0.009499	98.36	0.5767	2.881	0.003968	9.498e-03	1.566	1.095e-03	6.996e-04	3.699e-03	8.396e-06
TcCLB.509495.49	TcCLB.509495.49	mRNA	TcChr33-P	+	693	mucin TcMUCII, putative	1.66	4.46e-07	161.4	0.3103	5.351	8.738e-08	4.460e-07	1.533	1.269e-03	8.274e-04	3.953e-05	4.677e-09
TcCLB.510847.20	TcCLB.510847.20	mRNA	TcChr19-S	-	1026	beta galactofuranosyl glycosyltransferase, putative	1.66	1.29e-13	109.2	0.2156	7.699	1.373e-14	1.291e-13	1.555	7.103e-05	4.567e-05	1.224e-06	4.497e-12
TcCLB.510743.70	TcCLB.510743.70	mRNA	TcChr39-S	+	426	lactoylglutathione lyase-like protein, putative	1.659	1.036e-50	572.2	0.109	15.22	2.422e-52	1.035e-50	1.576	1.560e-03	9.901e-04	2.357e-10	1.667e-19
TcCLB.507357.135	TcCLB.507357.135	mRNA	Tcruzi_7305	+	447	hypothetical protein	1.658	0.01791	24.03	0.6257	2.65	0.008056	1.791e-02	1.466	1.828e-02	1.247e-02	1.328e-02	2.072e-04
TcCLB.507925.40	TcCLB.507925.40	mRNA	TcChr32-S	+	903	pyridoxal kinase, putative	1.658	3.345e-25	565.2	0.1558	10.64	1.854e-26	3.344e-25	1.59	4.108e-03	2.583e-03	9.463e-07	2.687e-12
TcCLB.509207.80	TcCLB.509207.80	mRNA	TcChr13-P	-	1461	glycogen synthase kinase-3 alpha, putative	1.658	2.776e-35	583.5	0.131	12.66	1.044e-36	2.775e-35	1.583	2.821e-03	1.782e-03	1.895e-07	1.078e-13
TcCLB.510381.30	TcCLB.510381.30	mRNA	TcChr27-S	-	912	hypothetical protein, conserved	1.658	3.825e-37	416	0.1276	12.99	1.346e-38	3.826e-37	1.584	2.966e-03	1.873e-03	8.997e-09	2.428e-16
TcCLB.511099.230	TcCLB.511099.230	mRNA	Tcruzi_8596	-	336	mucin TcMUCII, putative	1.657	0.04013	20.02	0.7123	2.326	0.02002	4.013e-02	1.477	1.187e-02	8.038e-03	1.730e-02	1.225e-04
TcCLB.507723.50	TcCLB.507723.50	mRNA	TcChr37-P	-	2715	trans-sialidase, Group IV, putative	1.657	1.397e-06	186.7	0.3231	5.129	2.906e-07	1.396e-06	1.522	2.170e-03	1.426e-03	2.875e-02	2.480e-03
TcCLB.511821.150	TcCLB.511821.150	mRNA	TcChr13-P	-	1515	hypothetical protein, conserved	1.656	7.082e-20	340.6	0.1761	9.407	5.12e-21	7.081e-20	1.559	2.400e-04	1.540e-04	4.917e-07	7.252e-13
TcCLB.507699.180	TcCLB.507699.180	mRNA	TcChr33-S	+	1098	mucin-associated surface protein (MASP, pseudogene), putative	1.654	0.0001088	106.2	0.3964	4.173	3.004e-05	1.088e-04	1.575	2.449e-03	1.555e-03	6.394e-03	1.220e-04
TcCLB.507569.4	TcCLB.507569.4	mRNA	TcChr33-P	+	565	electon transport protein SCO1/SCO2, putative	1.654	4.001e-21	204.4	0.1703	9.711	2.708e-22	4.001e-21	1.564	1.095e-03	6.998e-04	8.383e-07	2.108e-12
TcCLB.506571.20	TcCLB.506571.20	mRNA	Tcruzi_7002	+	1446	retrotransposon hot spot protein (RHS, pseudogene), putative	1.653	2.243e-18	216.6	0.1832	9.026	1.774e-19	2.243e-18	1.574	2.260e-03	1.436e-03	7.163e-06	1.539e-10
TcCLB.507157.10	TcCLB.507157.10	mRNA	Tcruzi_5441	-	315	mucin TcSMUGL, putative	1.652	3.845e-09	78.36	0.2668	6.191	5.97e-10	3.845e-09	1.523	1.587e-03	1.042e-03	3.503e-05	3.682e-09
TcCLB.511693.20	TcCLB.511693.20	mRNA	TcChr27-S	+	717	hypothetical protein, conserved	1.652	7.903e-19	262.7	0.1806	9.143	6.051e-20	7.903e-19	1.561	8.563e-04	5.487e-04	6.383e-06	1.222e-10
TcCLB.507625.140	TcCLB.507625.140	mRNA	TcChr40-S	+	1554	membrane transporter protein, putative	1.652	7.051e-36	435.9	0.1294	12.76	2.592e-37	7.050e-36	1.582	3.811e-03	2.408e-03	4.317e-09	5.590e-17
TcCLB.511063.30	TcCLB.511063.30	mRNA	Tcruzi_8586	-	1758	trans-sialidase (pseudogene), putative	1.651	5.022e-05	47.73	0.3787	4.358	1.313e-05	5.023e-05	1.555	2.967e-04	1.908e-04	1.741e-04	8.419e-08
TcCLB.509259.50	TcCLB.509259.50	mRNA	TcChr25-P	+	1851	retrotransposon hot spot protein (RHS, pseudogene), putative	1.65	2.407e-27	343.3	0.1486	11.1	1.217e-28	2.406e-27	1.583	4.170e-03	2.634e-03	2.480e-07	1.845e-13
TcCLB.506773.44	TcCLB.506773.44	mRNA	TcChr27-S	-	402	cytochrome b5, putative	1.65	4.776e-41	441.5	0.1207	13.67	1.476e-42	4.774e-41	1.574	2.650e-03	1.683e-03	1.415e-09	6.010e-18
TcCLB.510861.140	TcCLB.510861.140	mRNA	TcChr19-S	-	894	serine/threonine protein kinase, putative	1.65	3.439e-68	958.7	0.0933	17.69	5.363e-70	3.439e-68	1.551	1.459e-04	9.404e-05	5.977e-11	1.072e-20
TcCLB.446325.9	TcCLB.446325.9	mRNA	Tcruzi_2651	-	1737	retrotransposon hot spot (RHS) protein, putative (fragment)	1.649	1.927e-24	410.3	0.1574	10.48	1.103e-25	1.927e-24	1.589	6.333e-03	3.985e-03	4.820e-07	6.970e-13
TcCLB.509335.10	TcCLB.509335.10	mRNA	Tcruzi_8074	+	2994	retrotransposon hot spot (RHS) protein, putative	1.649	3.505e-68	1201	0.09326	17.68	5.481e-70	3.505e-68	1.544	7.037e-07	4.558e-07	8.353e-11	2.093e-20
TcCLB.510207.21	TcCLB.510207.21	mRNA	TcChr38-S	-	975	mucin-associated surface protein (MASP, pseudogene), putative	1.648	0.002629	38.37	0.4989	3.304	0.0009543	2.629e-03	1.532	2.229e-04	1.456e-04	6.368e-04	2.386e-07
TcCLB.503411.10	TcCLB.503411.10	mRNA	TcChr23-P	-	804	hypothetical protein	1.647	9.158e-35	558.1	0.1311	12.56	3.491e-36	9.157e-35	1.573	3.030e-03	1.925e-03	4.280e-08	5.496e-15
TcCLB.510101.140	TcCLB.510101.140	mRNA	TcChr27-S	-	2742	pyruvate phosphate dikinase, putative	1.647	2.089e-52	6655	0.1064	15.48	4.63e-54	2.089e-52	1.481	1.096e-02	7.400e-03	1.009e-09	3.056e-18
TcCLB.506015.40	TcCLB.506015.40	mRNA	Tcruzi_6776	-	390	mucin TcMUCI, putative	1.646	8.154e-05	54.69	0.388	4.243	2.208e-05	8.155e-05	1.544	8.651e-05	5.602e-05	7.075e-03	1.496e-04
TcCLB.507993.270	TcCLB.507993.270	mRNA	TcChr40-S	-	1437	hypothetical protein, conserved	1.642	5.587e-29	443.9	0.1435	11.44	2.669e-30	5.586e-29	1.572	3.656e-03	2.325e-03	1.385e-07	5.757e-14
TcCLB.508549.20	TcCLB.508549.20	mRNA	TcChr37-S	+	777	hypothetical protein, conserved	1.641	1.53e-51	545	0.1069	15.35	3.468e-53	1.530e-51	1.565	2.495e-03	1.594e-03	1.972e-10	1.167e-19
TcCLB.510693.40	TcCLB.510693.40	mRNA	TcChr38-P	-	1185	90 kDa surface protein, putative	1.64	0.007388	231.3	0.5525	2.968	0.002996	7.389e-03	1.521	3.689e-04	2.426e-04	6.766e-02	1.300e-02
TcCLB.509959.90	TcCLB.509959.90	mRNA	TcChr31-S	+	2316	retrotransposon hot spot protein (RHS, pseudogene), putative	1.64	9.677e-21	205.9	0.1705	9.619	6.668e-22	9.677e-21	1.554	9.968e-04	6.415e-04	4.277e-07	5.487e-13
TcCLB.509601.20	TcCLB.509601.20	mRNA	TcChr22-P	+	1029	hypothetical protein, conserved	1.639	9.055e-12	146.5	0.2303	7.116	1.113e-12	9.053e-12	1.511	1.401e-03	9.273e-04	6.800e-06	1.387e-10
TcCLB.487455.10	TcCLB.487455.10	mRNA	Tcruzi_29049	+	1767	trans-sialidase, putative (fragment)	1.638	0.02993	38.14	0.6691	2.448	0.01437	2.993e-02	1.543	1.219e-03	7.903e-04	6.545e-02	9.321e-03
TcCLB.506063.50	TcCLB.506063.50	mRNA	Tcruzi_6797	-	3057	retrotransposon hot spot protein (RHS, pseudogene), putative	1.638	2.093e-12	146.9	0.2238	7.322	2.449e-13	2.093e-12	1.518	7.596e-04	5.004e-04	1.227e-05	4.517e-10
TcCLB.506565.20	TcCLB.506565.20	mRNA	TcChr20-S	+	1119	hypothetical protein, conserved	1.638	3.128e-15	140.9	0.2004	8.174	2.987e-16	3.127e-15	1.531	2.826e-05	1.846e-05	3.427e-07	3.523e-13
TcCLB.503973.250	TcCLB.503973.250	mRNA	TcChr41-P	-	606	mucin TcMUCII (pseudogene), putative	1.636	7.883e-05	46.35	0.3849	4.251	2.132e-05	7.883e-05	1.545	4.823e-04	3.121e-04	2.042e-04	1.122e-07
TcCLB.506277.10	TcCLB.506277.10	mRNA	Tcruzi_5350	+	1173	mucin-associated surface protein (MASP), putative	1.636	1.29e-05	61.26	0.3505	4.666	3.07e-06	1.290e-05	1.541	2.890e-04	1.875e-04	2.358e-04	1.646e-07
TcCLB.511807.190	TcCLB.511807.190	mRNA	TcChr13-P	-	1128	hypothetical protein, conserved	1.636	3.702e-57	2323	0.1011	16.18	7.132e-59	3.702e-57	1.516	7.905e-04	5.213e-04	1.175e-10	4.144e-20
TcCLB.506721.50	TcCLB.506721.50	mRNA	TcChr39-P	+	576	hypothetical protein	1.635	1.735e-07	59.9	0.2958	5.528	3.239e-08	1.735e-07	1.513	7.055e-04	4.663e-04	6.848e-05	1.406e-08
TcCLB.511367.210	TcCLB.511367.210	mRNA	TcChr5-P	-	813	ubiquitin-conjugating enzyme variant Kua homologue, putative	1.635	3.486e-23	592.7	0.1604	10.19	2.108e-24	3.486e-23	1.565	3.573e-03	2.283e-03	2.591e-06	2.014e-11
TcCLB.511351.30	TcCLB.511351.30	mRNA	TcChr40-S	-	1251	protein kinase, putative	1.635	6.876e-60	902.2	0.09872	16.57	1.241e-61	6.879e-60	1.545	6.569e-04	4.252e-04	1.361e-10	5.560e-20
TcCLB.506773.90	TcCLB.506773.90	mRNA	TcChr27-S	-	1512	amino acid permease/transporter, putative	1.635	7.002e-63	1575	0.09628	16.98	1.219e-64	7.003e-63	1.523	1.243e-04	8.162e-05	7.413e-10	1.649e-18
TcCLB.507071.170	TcCLB.507071.170	mRNA	TcChr38-P	+	1104	mucin TcMUCII, putative	1.634	5.614e-06	130.2	0.3372	4.845	1.266e-06	5.615e-06	1.542	8.089e-04	5.245e-04	3.263e-03	3.192e-05
TcCLB.510233.20	TcCLB.510233.20	mRNA	Tcruzi_8339	+	477	hypothetical protein	1.632	0.003017	22.82	0.5005	3.261	0.001111	3.018e-03	1.576	5.746e-03	3.647e-03	1.279e-03	1.713e-06
TcCLB.506399.30	TcCLB.506399.30	mRNA	TcChr26-S	-	1830	hypothetical protein, conserved	1.632	1.497e-25	921.4	0.1523	10.72	8.158e-27	1.497e-25	1.555	2.411e-03	1.550e-03	3.707e-06	4.122e-11
TcCLB.504797.20	TcCLB.504797.20	mRNA	TcChr33-P	+	621	hypothetical protein, conserved	1.632	3.289e-31	358.8	0.1373	11.88	1.422e-32	3.288e-31	1.558	2.813e-03	1.806e-03	3.276e-08	3.220e-15
TcCLB.511057.20	TcCLB.511057.20	mRNA	Tcruzi_8584	+	666	mucin TcMUCII, putative	1.631	0.004444	75.85	0.5199	3.138	0.001704	4.444e-03	1.484	4.201e-03	2.831e-03	4.832e-03	4.472e-05
TcCLB.510377.270	TcCLB.510377.270	mRNA	TcChr41-S	-	2757	retrotransposon hot spot protein (RHS, pseudogene), putative	1.63	1.89e-05	54.47	0.3557	4.581	4.619e-06	1.890e-05	1.536	4.556e-04	2.966e-04	2.280e-04	1.528e-07
TcCLB.509849.30	TcCLB.509849.30	mRNA	TcChr22-P	+	2583	hypothetical protein	1.63	1.92e-68	1068	0.09197	17.72	2.977e-70	1.920e-68	1.536	4.076e-04	2.653e-04	3.917e-11	4.602e-21
TcCLB.507031.90	TcCLB.507031.90	mRNA	TcChr40-P	-	927	arginase, putative	1.629	3.408e-42	423.9	0.1175	13.87	1.013e-43	3.407e-42	1.552	2.511e-03	1.617e-03	1.061e-09	3.375e-18
TcCLB.511323.50	TcCLB.511323.50	mRNA	TcChr17-P	+	786	NADH-ubiquinone oxidoreductase, mitochondrial, putative	1.628	1.708e-18	250.4	0.1798	9.057	1.338e-19	1.708e-18	1.542	1.262e-03	8.186e-04	9.153e-06	2.514e-10
TcCLB.507669.20	TcCLB.507669.20	mRNA	TcChr26-S	-	879	hypothetical protein, conserved	1.628	2.296e-38	509.1	0.1232	13.21	7.651e-40	2.296e-38	1.553	2.711e-03	1.746e-03	2.100e-08	1.323e-15
TcCLB.506381.10	TcCLB.506381.10	mRNA	Tcruzi_6921	-	1182	retrotransposon hot spot protein (RHS, pseudogene), putative	1.627	3.491e-15	141.4	0.1993	8.16	3.35e-16	3.491e-15	1.531	5.611e-04	3.666e-04	4.870e-06	7.115e-11
TcCLB.508231.40	TcCLB.508231.40	mRNA	TcChr37-P	+	777	hypothetical protein, conserved	1.627	8.718e-58	765.6	0.1	16.27	1.644e-59	8.718e-58	1.543	1.352e-03	8.763e-04	9.263e-11	2.574e-20
TcCLB.510791.20	TcCLB.510791.20	mRNA	TcChr33-P	+	645	mucin TcMUCII, putative	1.625	9.512e-07	150.8	0.3121	5.206	1.93e-07	9.514e-07	1.54	1.630e-03	1.059e-03	7.757e-04	1.805e-06
TcCLB.505919.31	TcCLB.505919.31	mRNA	Tcruzi_6736	+	984	hypothetical protein, conserved (pseudogene)	1.625	1.455e-13	137.6	0.2116	7.683	1.555e-14	1.455e-13	1.508	3.726e-04	2.470e-04	1.501e-06	6.756e-12
TcCLB.509637.36	TcCLB.509637.36	mRNA	TcChr37-P	-	501	procyclic form surface glycoprotein, putative (fragment)	1.625	1.737e-20	202.4	0.17	9.557	1.21e-21	1.737e-20	1.542	1.402e-03	9.090e-04	2.520e-07	1.906e-13
TcCLB.506131.199	TcCLB.506131.199	mRNA	Tcruzi_6826	-	465	mucin TcMUCII, putative	1.624	0.02862	17.98	0.6587	2.466	0.01366	2.862e-02	1.513	4.340e-05	2.869e-05	9.216e-03	3.030e-05
TcCLB.509977.80	TcCLB.509977.80	mRNA	TcChr33-S	+	579	mucin-associated surface protein (MASP), putative	1.624	3.994e-09	1040	0.2625	6.185	6.209e-10	3.994e-09	1.495	1.620e-03	1.084e-03	6.407e-04	1.231e-06
TcCLB.506399.70	TcCLB.506399.70	mRNA	TcChr26-S	-	966	hypothetical protein, conserved	1.624	3.855e-19	247.9	0.1761	9.222	2.903e-20	3.856e-19	1.542	1.657e-03	1.075e-03	1.322e-05	5.240e-10
TcCLB.510359.430	TcCLB.510359.430	mRNA	TcChr41-P	-	2322	trans-sialidase (pseudogene), putative	1.623	9.582e-24	324.3	0.1572	10.32	5.638e-25	9.582e-24	1.535	1.033e-03	6.731e-04	1.011e-07	3.064e-14
TcCLB.506195.160	TcCLB.506195.160	mRNA	TcChr36-P	-	1467	hypothetical protein, conserved	1.623	9.246e-37	974.8	0.1256	12.92	3.299e-38	9.247e-37	1.538	1.230e-03	7.998e-04	3.750e-08	4.219e-15
TcCLB.510101.450	TcCLB.510101.450	mRNA	TcChr27-S	-	1245	hypothetical protein, conserved	1.621	4.994e-49	789.9	0.1083	14.97	1.241e-50	4.996e-49	1.542	2.134e-03	1.384e-03	3.028e-10	2.751e-19
TcCLB.439245.10	TcCLB.439245.10	mRNA	TcChr41-S	-	456	mucin TcMUCII, putative (fragment)	1.62	0.02145	55.04	0.6276	2.581	0.009863	2.145e-02	1.405	3.177e-02	2.261e-02	1.183e-02	1.106e-04
TcCLB.511821.170	TcCLB.511821.170	mRNA	TcChr13-P	-	1473	hypothetical protein, conserved	1.62	2.338e-15	159.6	0.1973	8.21	2.213e-16	2.338e-15	1.525	3.034e-04	1.990e-04	1.870e-06	1.049e-11
TcCLB.508887.20	TcCLB.508887.20	mRNA	TcChr29-P	-	636	mucin TcMUCII, putative	1.619	0.003079	84.75	0.4974	3.255	0.001135	3.079e-03	1.523	4.563e-04	2.997e-04	4.160e-03	3.730e-05
TcCLB.511599.80	TcCLB.511599.80	mRNA	TcChr18-S	+	2484	trans-sialidase, Group V, putative	1.619	4.076e-13	354.2	0.2146	7.545	4.512e-14	4.076e-13	1.518	7.881e-05	5.190e-05	4.560e-04	6.238e-07
TcCLB.504427.75	TcCLB.504427.75	mRNA	TcChr22-S	+	288	hypothetical protein, conserved (pseudogene)	1.617	1.672e-14	143.3	0.2031	7.963	1.68e-15	1.672e-14	1.515	2.834e-05	1.871e-05	3.577e-06	3.838e-11
TcCLB.509329.20	TcCLB.509329.20	mRNA	TcChr22-P	+	2370	retrotransposon hot spot protein (RHS, pseudogene), putative	1.617	1.771e-45	1445	0.1122	14.4	4.841e-47	1.771e-45	1.512	2.528e-06	1.671e-06	3.163e-09	3.001e-17
TcCLB.509799.50	TcCLB.509799.50	mRNA	TcChr37-P	+	687	hypothetical protein, conserved	1.616	1.957e-38	440.8	0.1222	13.22	6.494e-40	1.957e-38	1.542	2.852e-03	1.850e-03	1.763e-09	9.325e-18
TcCLB.511821.179	TcCLB.511821.179	mRNA	TcChr13-P	-	3717	hypothetical protein, conserved	1.616	5.521e-49	1004	0.108	14.96	1.376e-50	5.519e-49	1.521	3.213e-04	2.113e-04	6.933e-10	1.442e-18
TcCLB.506835.70	TcCLB.506835.70	mRNA	TcChr32-P	+	1584	PAS-domain containing phosphoglycerate kinase, putative	1.616	1.625e-50	886.9	0.1064	15.19	3.831e-52	1.625e-50	1.527	7.209e-04	4.722e-04	1.287e-09	4.972e-18
TcCLB.509099.50	TcCLB.509099.50	mRNA	TcChr23-S	-	1944	trypanothione synthetase (TRYS)	1.616	1.522e-72	1208	0.08858	18.25	2.194e-74	1.522e-72	1.509	9.333e-06	6.186e-06	3.997e-11	4.792e-21
TcCLB.508789.204	TcCLB.508789.204	mRNA	Tcruzi_7872	-	1068	mucin-associated surface protein (MASP, pseudogene), putative	1.615	0.007234	23.69	0.5428	2.976	0.002923	7.235e-03	1.505	6.295e-05	4.182e-05	2.424e-03	3.552e-06
TcCLB.510503.70	TcCLB.510503.70	mRNA	Tcruzi_8413	+	2688	trans-sialidase (pseudogene), putative	1.614	2.429e-05	80.07	0.3566	4.525	6.033e-06	2.429e-05	1.5	1.202e-04	8.014e-05	5.877e-04	1.025e-06
TcCLB.507467.10	TcCLB.507467.10	mRNA	TcChr39-S	+	1026	receptor-type adenylate cyclase, putative (fragment)	1.614	4.587e-09	84.13	0.262	6.162	7.186e-10	4.587e-09	1.491	7.973e-04	5.349e-04	1.437e-04	6.192e-08
TcCLB.507603.270	TcCLB.507603.270	mRNA	TcChr6-S	-	1404	cruzipain precursor, putative	1.613	1.444e-34	433.5	0.1288	12.52	5.551e-36	1.444e-34	1.536	2.605e-03	1.695e-03	3.106e-08	2.894e-15
TcCLB.510283.70	TcCLB.510283.70	mRNA	TcChr16-S	+	3168	glycosyl hydrolase-like protein, putative	1.612	1.859e-39	558.9	0.1203	13.4	5.982e-41	1.859e-39	1.541	3.423e-03	2.221e-03	5.497e-09	9.064e-17
TcCLB.508159.60	TcCLB.508159.60	mRNA	TcChr40-S	-	603	mucin TcMUCII, putative	1.611	0.003259	45.42	0.4978	3.236	0.00121	3.258e-03	1.489	5.863e-04	3.938e-04	1.115e-03	8.635e-07
TcCLB.511693.70	TcCLB.511693.70	mRNA	TcChr27-S	+	1893	hypothetical protein, conserved	1.611	7.932e-33	1195	0.1321	12.2	3.29e-34	7.932e-33	1.514	2.388e-04	1.577e-04	2.134e-07	1.366e-13
TcCLB.510889.140	TcCLB.510889.140	mRNA	TcChr6-P	-	1494	alanine aminotransferase, putative	1.611	1.853e-42	722.4	0.1158	13.91	5.459e-44	1.853e-42	1.536	2.645e-03	1.722e-03	7.767e-09	1.810e-16
TcCLB.511259.189	TcCLB.511259.189	mRNA	TcChr29-P	+	588	mucin TcMUCII, putative	1.609	0.04248	24.86	0.6993	2.301	0.02138	4.247e-02	1.414	2.138e-02	1.512e-02	1.925e-02	1.496e-04
TcCLB.508045.14	TcCLB.508045.14	mRNA	TcChr22-P	-	465	hypothetical protein, conserved	1.609	1.661e-23	304.4	0.1568	10.27	9.922e-25	1.661e-23	1.523	1.250e-03	8.209e-04	9.830e-08	2.899e-14
TcCLB.508651.10	TcCLB.508651.10	mRNA	TcChr22-P	-	1008	dispersed gene family protein 1 (DGF-1, pseudogene), putative	1.606	0.003092	23.04	0.4936	3.253	0.001141	3.093e-03	1.495	3.936e-05	2.633e-05	1.095e-03	9.298e-07
TcCLB.506769.80	TcCLB.506769.80	mRNA	TcChr41-S	-	840	mucin-associated surface protein (MASP), putative	1.606	0.000641	135	0.4324	3.713	0.0002044	6.409e-04	1.504	1.520e-04	1.011e-04	1.624e-03	6.873e-06
TcCLB.506533.106	TcCLB.506533.106	mRNA	TcChr1-S	+	315	mucin TcSMUGL, putative	1.605	2.11e-34	569.2	0.1285	12.49	8.17e-36	2.110e-34	1.529	2.574e-03	1.684e-03	6.303e-08	1.192e-14
TcCLB.510857.4	TcCLB.510857.4	mRNA	TcChr19-S	-	713	hypothetical protein, conserved	1.603	1.617e-29	269.5	0.1388	11.55	7.5e-31	1.617e-29	1.526	2.251e-03	1.475e-03	6.193e-09	1.151e-16
TcCLB.509493.100	TcCLB.509493.100	mRNA	TcChr33-P	+	1830	mucin-associated surface protein (MASP, pseudogene), putative	1.601	1.646e-12	179	0.2177	7.355	1.91e-13	1.646e-12	1.478	9.607e-04	6.500e-04	2.745e-06	2.261e-11
TcCLB.508071.90	TcCLB.508071.90	mRNA	Tcruzi_7589	-	1662	retrotransposon hot spot (RHS) protein, putative	1.601	1.434e-44	1289	0.1123	14.26	3.992e-46	1.434e-44	1.493	5.140e-05	3.443e-05	3.363e-09	3.394e-17
TcCLB.509875.240	TcCLB.509875.240	mRNA	TcChr26-P	-	1329	hypothetical protein, conserved	1.599	1.772e-42	522.7	0.1149	13.91	5.206e-44	1.772e-42	1.529	3.300e-03	2.158e-03	1.303e-09	5.091e-18
TcCLB.508493.20	TcCLB.508493.20	mRNA	TcChr33-P	+	1524	mucin-associated surface protein (MASP, pseudogene), putative	1.598	4.54e-11	180.9	0.2322	6.881	5.925e-12	4.540e-11	1.495	3.390e-05	2.268e-05	1.093e-04	3.582e-08
TcCLB.506675.110	TcCLB.506675.110	mRNA	Tcruzi_7050	-	921	retrotransposon hot spot (RHS) protein, putative	1.598	5.215e-27	614.2	0.1449	11.03	2.674e-28	5.216e-27	1.519	1.870e-03	1.231e-03	4.213e-07	5.326e-13
TcCLB.509493.39	TcCLB.509493.39	mRNA	TcChr33-P	+	669	mucin TcMUCII, putative	1.595	2.098e-07	186.3	0.2904	5.493	3.95e-08	2.098e-07	1.518	2.193e-03	1.445e-03	4.663e-04	6.524e-07
TcCLB.508741.170	TcCLB.508741.170	mRNA	TcChr24-P	+	1578	glycerate kinase, putative	1.594	7.331e-133	6368	0.06443	24.74	3.888e-135	7.331e-133	1.454	4.194e-03	2.884e-03	1.634e-10	8.013e-20
TcCLB.508221.509	TcCLB.508221.509	mRNA	TcChr41-P	+	1146	mucin-associated surface protein (MASP, pseudogene), putative	1.593	0.02976	38.05	0.65	2.45	0.01428	2.976e-02	1.478	2.080e-04	1.408e-04	4.692e-02	4.170e-03
TcCLB.511003.110	TcCLB.511003.110	mRNA	TcChr34-P	-	1167	hypothetical protein, conserved	1.593	1.058e-24	434.6	0.1513	10.53	6.016e-26	1.057e-24	1.523	3.015e-03	1.980e-03	1.061e-06	3.377e-12
TcCLB.506529.300	TcCLB.506529.300	mRNA	TcChr6-S	-	1329	hypothetical protein, conserved	1.593	9.285e-50	606.6	0.1057	15.08	2.243e-51	9.283e-50	1.518	2.211e-03	1.456e-03	5.323e-10	8.501e-19
TcCLB.511827.115	TcCLB.511827.115	mRNA	TcChr13-P	+	723	hypothetical protein	1.592	5.766e-09	85.4	0.26	6.124	9.107e-10	5.765e-09	1.463	1.930e-03	1.319e-03	9.340e-06	2.617e-10
TcCLB.507499.30	TcCLB.507499.30	mRNA	TcChr10-P	+	2529	retrotransposon hot spot protein (RHS, pseudogene), putative	1.592	3.935e-16	161.6	0.189	8.427	3.553e-17	3.935e-16	1.497	1.827e-04	1.221e-04	1.282e-06	4.928e-12
TcCLB.509153.100	TcCLB.509153.100	mRNA	TcChr27-S	+	1260	arginine N-methyltransferase, type III, putative (PRMT7)	1.59	1.842e-59	950.1	0.09636	16.51	3.349e-61	1.842e-59	1.502	5.116e-04	3.406e-04	1.662e-10	8.290e-20
TcCLB.508119.20	TcCLB.508119.20	mRNA	TcChr33-P	+	777	mucin-associated surface protein (MASP), putative	1.589	1.705e-10	188.6	0.2378	6.683	2.337e-11	1.704e-10	1.472	6.691e-04	4.545e-04	1.247e-03	4.663e-06
TcCLB.508503.10	TcCLB.508503.10	mRNA	TcChr33-P	+	408	fatty acid desaturase, putative	1.589	3.096e-22	301.1	0.1593	9.975	1.967e-23	3.095e-22	1.519	2.770e-03	1.824e-03	4.257e-06	5.436e-11
TcCLB.506941.180	TcCLB.506941.180	mRNA	TcChr32-S	-	1014	hypothetical protein, conserved	1.589	1.194e-26	264.6	0.145	10.96	6.246e-28	1.194e-26	1.514	2.130e-03	1.407e-03	2.081e-08	1.299e-15
TcCLB.506989.110	TcCLB.506989.110	mRNA	TcChr36-P	-	804	NADH-ubiquinone oxidoreductase complex I subunit, putative	1.588	1.448e-26	322	0.1452	10.94	7.584e-28	1.449e-26	1.512	2.044e-03	1.352e-03	5.550e-08	9.241e-15
TcCLB.505401.31	TcCLB.505401.31	mRNA	TcChr22-P	-	1857	trans-sialidase (pseudogene), putative	1.586	4.025e-17	227.8	0.1823	8.696	3.427e-18	4.026e-17	1.497	4.871e-04	3.254e-04	5.487e-06	9.031e-11
TcCLB.508989.9	TcCLB.508989.9	mRNA	TcChr12-S	-	803	nucleoside phosphorylase, putative	1.586	2.141e-55	788.4	0.09962	15.92	4.348e-57	2.141e-55	1.503	9.582e-04	6.376e-04	6.767e-10	1.374e-18
TcCLB.508027.110	TcCLB.508027.110	mRNA	TcChr34-P	+	696	pyroglutamyl-peptidase I, putative (PPI)	1.585	1.821e-32	410.7	0.1307	12.13	7.612e-34	1.821e-32	1.515	2.864e-03	1.890e-03	1.962e-08	1.155e-15
TcCLB.506763.190	TcCLB.506763.190	mRNA	TcChr41-S	+	576	mucin TcMUCII, putative	1.584	0.009992	41.32	0.5533	2.863	0.004201	9.992e-03	1.425	8.528e-03	5.984e-03	2.998e-03	3.854e-06
TcCLB.510555.10	TcCLB.510555.10	mRNA	TcChr33-S	+	1614	mucin-associated surface protein (MASP, pseudogene), putative	1.584	0.001669	41.79	0.4602	3.442	0.0005783	1.669e-03	1.486	6.004e-05	4.040e-05	7.384e-04	6.206e-07
TcCLB.511303.150	TcCLB.511303.150	mRNA	TcChr17-S	-	753	hypothetical protein, conserved	1.584	3.02e-18	178.3	0.1761	8.992	2.419e-19	3.020e-18	1.498	6.603e-04	4.407e-04	4.817e-07	6.960e-13
TcCLB.510863.30	TcCLB.510863.30	mRNA	TcChr19-S	-	465	hypothetical protein, conserved	1.584	3.84e-22	272.5	0.1591	9.953	2.453e-23	3.841e-22	1.507	1.724e-03	1.144e-03	2.752e-07	2.272e-13
TcCLB.506763.80	TcCLB.506763.80	mRNA	TcChr41-S	-	639	mucin TcMUCII, putative	1.583	0.01459	66.64	0.5803	2.727	0.00639	1.459e-02	1.412	1.214e-02	8.595e-03	6.676e-03	2.870e-05
TcCLB.510155.50	TcCLB.510155.50	mRNA	TcChr33-P	-	1332	hypothetical protein, conserved	1.581	7.006e-29	572.7	0.1384	11.42	3.36e-30	7.006e-29	1.511	2.914e-03	1.929e-03	2.822e-07	2.389e-13
TcCLB.509601.120	TcCLB.509601.120	mRNA	TcChr22-P	+	1650	hypothetical protein, conserved	1.581	2.571e-50	726.9	0.1042	15.16	6.119e-52	2.571e-50	1.51	2.730e-03	1.808e-03	1.513e-09	6.871e-18
TcCLB.504081.270	TcCLB.504081.270	mRNA	TcChr41-P	-	627	mucin TcMUCII, putative	1.58	0.01503	31.08	0.5816	2.716	0.006613	1.503e-02	1.44	3.300e-03	2.292e-03	1.562e-02	3.917e-04
TcCLB.508873.289	TcCLB.508873.289	mRNA	TcChr41-P	-	1017	90 kDa surface protein, putative	1.578	0.02301	30.59	0.6179	2.553	0.01067	2.302e-02	1.398	1.547e-02	1.106e-02	3.709e-02	2.724e-03
TcCLB.509961.70	TcCLB.509961.70	mRNA	Tcruzi_8255	-	10212	dispersed gene family protein 1 (DGF-1, pseudogene), putative	1.575	2.021e-22	404.6	0.1572	10.02	1.267e-23	2.021e-22	1.508	3.137e-03	2.080e-03	4.600e-06	6.348e-11
TcCLB.508493.10	TcCLB.508493.10	mRNA	TcChr33-P	+	834	mucin TcMUCII, putative	1.574	1.393e-05	209.5	0.3387	4.649	3.34e-06	1.393e-05	1.474	9.333e-06	6.332e-06	1.155e-04	3.885e-08
TcCLB.509027.20	TcCLB.509027.20	mRNA	TcChr41-P	+	474	ankyrin repeat protein, putative	1.574	8.776e-13	153.7	0.2116	7.441	9.969e-14	8.776e-13	1.467	9.923e-05	6.766e-05	7.517e-06	1.695e-10
TcCLB.508989.120	TcCLB.508989.120	mRNA	TcChr12-S	-	801	hypothetical protein, conserved	1.574	7.901e-17	178.1	0.1827	8.618	6.827e-18	7.902e-17	1.479	1.215e-04	8.209e-05	5.260e-07	8.300e-13
TcCLB.506047.20	TcCLB.506047.20	mRNA	TcChr35-S	+	1815	retrotransposon hot spot (RHS) protein, putative	1.574	8.712e-38	1703	0.1201	13.11	2.966e-39	8.712e-38	1.461	4.948e-04	3.386e-04	1.628e-08	7.954e-16
TcCLB.506537.200	TcCLB.506537.200	mRNA	TcChr23-P	+	3339	trans-sialidase, Group VIII, putative	1.573	2.761e-17	5366	0.18	8.74	2.328e-18	2.761e-17	1.494	1.356e-03	9.072e-04	4.780e-04	6.855e-07
TcCLB.510237.60	TcCLB.510237.60	mRNA	TcChr18-P	+	642	mucin TcMUCII, putative	1.572	0.02768	50.43	0.6337	2.48	0.01314	2.767e-02	1.592	5.147e-02	3.232e-02	7.619e-03	2.419e-05
TcCLB.510497.90	TcCLB.510497.90	mRNA	Tcruzi_8411	+	573	mucin TcMUCII, putative	1.572	0.002791	43.61	0.4786	3.285	0.001019	2.791e-03	1.468	3.593e-06	2.447e-06	1.402e-02	5.397e-04
TcCLB.507739.40	TcCLB.507739.40	mRNA	TcChr34-S	-	711	uracil phosphoribosyltransferase, putative	1.572	1.408e-43	605.8	0.1115	14.1	4.034e-45	1.408e-43	1.498	2.051e-03	1.370e-03	1.485e-09	6.616e-18
TcCLB.509427.30	TcCLB.509427.30	mRNA	Tcruzi_5711	+	3621	dispersed gene family protein 1 (DGF-1, pseudogene), putative	1.57	6.112e-05	42.83	0.3642	4.311	1.623e-05	6.112e-05	1.513	6.399e-03	4.230e-03	5.853e-04	9.984e-07
TcCLB.509151.29	TcCLB.509151.29	mRNA	TcChr27-S	+	308	hypothetical protein, conserved (pseudogene)	1.569	1.202e-06	59.22	0.3041	5.159	2.479e-07	1.202e-06	1.442	1.856e-03	1.287e-03	1.843e-05	1.006e-09
TcCLB.510431.20	TcCLB.510431.20	mRNA	TcChr39-S	-	1041	hypothetical protein, conserved	1.569	1.982e-17	303.8	0.1788	8.778	1.659e-18	1.983e-17	1.491	1.489e-03	9.990e-04	6.007e-06	1.082e-10
TcCLB.509281.10	TcCLB.509281.10	mRNA	Tcruzi_8059	-	372	hypothetical protein	1.568	0.01863	93.26	0.5952	2.635	0.008421	1.863e-02	1.491	2.973e-03	1.994e-03	4.662e-02	5.074e-03
TcCLB.503859.40	TcCLB.503859.40	mRNA	TcChr41-S	+	1335	mucin-associated surface protein (MASP), putative	1.568	0.002016	184.1	0.4632	3.384	0.0007134	2.016e-03	1.484	1.307e-03	8.810e-04	3.580e-03	3.045e-05
TcCLB.508173.20	TcCLB.508173.20	mRNA	TcChr27-P	+	1695	retrotransposon hot spot protein (RHS, pseudogene), putative	1.568	1.126e-103	2141	0.07179	21.84	8.83e-106	1.126e-103	1.457	2.934e-04	2.014e-04	4.440e-12	5.914e-23
TcCLB.503973.70	TcCLB.503973.70	mRNA	TcChr41-P	-	795	serine-alanine-and proline-rich protein, putative	1.567	0.0009151	94.76	0.4335	3.614	0.0003013	9.150e-04	1.464	9.528e-06	6.509e-06	6.197e-04	6.402e-07
TcCLB.507811.100	TcCLB.507811.100	mRNA	TcChr21-S	+	1347	amino acid permease, putative	1.567	3.776e-10	255.1	0.2388	6.561	5.334e-11	3.776e-10	1.488	1.421e-03	9.550e-04	3.957e-03	4.697e-05
TcCLB.440101.10	TcCLB.440101.10	mRNA	TcChr26-P	+	417	fatty acid desaturase, putative (fragment)	1.566	1.033e-13	140.3	0.2027	7.728	1.09e-14	1.032e-13	1.472	1.930e-04	1.311e-04	1.128e-05	3.819e-10
TcCLB.507065.89	TcCLB.507065.89	mRNA	TcChr38-P	+	660	mucin TcMUC (pseudogene), putative	1.565	0.003342	31.5	0.4847	3.229	0.001244	3.342e-03	1.45	2.726e-04	1.880e-04	7.162e-04	3.238e-07
TcCLB.508595.50	TcCLB.508595.50	mRNA	TcChr6-P	-	546	cysteine peptidase, putative	1.565	1.206e-61	1161	0.09311	16.81	2.138e-63	1.206e-61	1.476	4.558e-04	3.088e-04	3.520e-10	3.717e-19
TcCLB.509243.30	TcCLB.509243.30	mRNA	TcChr26-P	-	1830	hypothetical protein, conserved	1.564	7.495e-23	1071	0.1545	10.12	4.607e-24	7.495e-23	1.489	2.129e-03	1.430e-03	8.357e-06	2.095e-10
TcCLB.511751.205	TcCLB.511751.205	mRNA	TcChr32-S	+	609	hypothetical protein	1.563	6.723e-32	354.4	0.13	12.02	2.846e-33	6.722e-32	1.494	3.089e-03	2.067e-03	1.007e-08	3.042e-16
TcCLB.511385.30	TcCLB.511385.30	mRNA	TcChr31-P	+	2445	Pyrophosphate-energized vacuolar membrane proton pump (PPase1)	1.563	4.21e-78	4946	0.0825	18.94	5.344e-80	4.210e-78	1.426	3.799e-03	2.663e-03	5.523e-11	9.152e-21
TcCLB.510181.20	TcCLB.510181.20	mRNA	TcChr37-S	+	1275	delta-4 fatty acid desaturase, putative	1.562	1.457e-24	1301	0.1487	10.5	8.313e-26	1.457e-24	1.452	2.075e-04	1.429e-04	2.068e-06	1.283e-11
TcCLB.510943.130	TcCLB.510943.130	mRNA	TcChr36-P	-	690	cytochrome c oxidase assembly protein, putative	1.562	7.294e-33	377.5	0.128	12.2	3.019e-34	7.295e-33	1.498	4.163e-03	2.780e-03	9.677e-09	2.809e-16
TcCLB.507429.3	TcCLB.507429.3	mRNA	TcChr33-S	+	420	mucin-associated surface protein (MASP), putative	1.56	0.006765	60.29	0.5202	2.998	0.002716	6.764e-03	1.419	3.453e-03	2.433e-03	4.289e-03	2.286e-05
TcCLB.506411.30	TcCLB.506411.30	mRNA	TcChr24-S	+	1701	proline oxidase, putative	1.56	1.41e-27	564.7	0.1399	11.15	7.08e-29	1.410e-27	1.49	3.003e-03	2.016e-03	1.708e-07	8.752e-14
TcCLB.506401.140	TcCLB.506401.140	mRNA	TcChr19-S	-	4506	hypothetical protein, conserved	1.557	3.803e-07	80.22	0.2893	5.381	7.388e-08	3.803e-07	1.448	3.908e-04	2.699e-04	1.525e-04	6.970e-08
TcCLB.510889.120	TcCLB.510889.120	mRNA	TcChr6-P	-	1482	alanine aminotransferase, putative	1.556	5.031e-49	806.2	0.104	14.96	1.252e-50	5.031e-49	1.485	2.418e-03	1.629e-03	1.467e-09	6.459e-18
TcCLB.510773.20	TcCLB.510773.20	mRNA	TcChr31-S	+	2445	Pyrophosphate-energized vacuolar membrane proton pump 1, putative (PPase1)	1.556	4.471e-71	3653	0.08618	18.06	6.648e-73	4.471e-71	1.378	1.836e-02	1.332e-02	1.664e-10	8.303e-20
TcCLB.507063.10	TcCLB.507063.10	mRNA	TcChr21-P	+	1953	hypothetical protein	1.555	5.547e-23	282.4	0.1532	10.15	3.38e-24	5.548e-23	1.486	2.721e-03	1.831e-03	2.944e-07	2.601e-13
TcCLB.510557.50	TcCLB.510557.50	mRNA	TcChr33-S	+	690	mucin TcMUCII, putative	1.552	0.0006094	132.8	0.4165	3.727	0.0001937	6.096e-04	1.453	1.359e-05	9.356e-06	1.170e-03	3.407e-06
TcCLB.509683.124	TcCLB.509683.124	mRNA	TcChr14-P	-	1371	hypothetical protein, conserved	1.552	2.168e-53	829.8	0.09933	15.63	4.618e-55	2.168e-53	1.462	3.240e-04	2.216e-04	2.763e-10	2.290e-19
TcCLB.509401.30	TcCLB.509401.30	mRNA	TcChr6-P	-	1404	cysteine peptidase, putative	1.552	6.074e-94	2358	0.07466	20.79	5.479e-96	6.074e-94	1.439	6.714e-04	4.667e-04	5.970e-11	1.069e-20
TcCLB.507963.10	TcCLB.507963.10	mRNA	TcChr40-S	-	1479	hypothetical protein, conserved	1.551	1.886e-21	777.3	0.1585	9.789	1.25e-22	1.886e-21	1.481	3.016e-03	2.036e-03	9.387e-06	2.643e-10
TcCLB.428999.30	TcCLB.428999.30	mRNA	TcChr31-S	+	876	hypothetical protein	1.549	9.68e-24	314.6	0.1501	10.32	5.705e-25	9.681e-24	1.482	3.127e-03	2.109e-03	3.673e-07	4.048e-13
TcCLB.511837.90	TcCLB.511837.90	mRNA	TcChr20-P	+	2436	protein kinase, putative	1.549	5.957e-35	544.6	0.123	12.59	2.26e-36	5.956e-35	1.474	2.245e-03	1.523e-03	2.220e-08	1.479e-15
TcCLB.508569.20	TcCLB.508569.20	mRNA	TcChr19-S	-	483	ubiquitin-conjugating enzyme E2, putative	1.549	6.129e-36	523.6	0.1213	12.78	2.242e-37	6.129e-36	1.475	2.288e-03	1.551e-03	1.500e-08	6.750e-16
TcCLB.510669.40	TcCLB.510669.40	mRNA	TcChr39-P	+	372	hypothetical protein	1.549	7.511e-45	888.1	0.1083	14.3	2.07e-46	7.511e-45	1.462	4.564e-04	3.123e-04	4.803e-09	6.922e-17
TcCLB.511217.130	TcCLB.511217.130	mRNA	TcChr25-S	+	3159	hypothetical protein, conserved	1.549	3.313e-51	1090	0.1013	15.3	7.568e-53	3.313e-51	1.445	4.284e-05	2.964e-05	7.427e-10	1.655e-18
TcCLB.506773.100	TcCLB.506773.100	mRNA	TcChr27-S	-	1242	protein kinase, putative	1.548	2.644e-33	485.3	0.126	12.29	1.08e-34	2.644e-33	1.479	3.117e-03	2.108e-03	1.088e-08	3.553e-16
TcCLB.506145.24	TcCLB.506145.24	mRNA	TcChr33-P	+	1077	hypothetical protein, conserved	1.547	1.664e-19	223.2	0.166	9.314	1.228e-20	1.664e-19	1.46	6.234e-04	4.271e-04	3.094e-07	2.871e-13
TcCLB.509163.90	TcCLB.509163.90	mRNA	TcChr35-P	+	2946	retrotransposon hot spot protein (RHS, pseudogene), putative	1.547	8.802e-38	675.6	0.118	13.11	3.004e-39	8.801e-38	1.474	2.456e-03	1.666e-03	4.967e-09	7.400e-17
TcCLB.509413.10	TcCLB.509413.10	mRNA	TcChr33-P	-	1446	hypothetical protein, conserved	1.547	5.731e-51	984.6	0.1014	15.26	1.322e-52	5.730e-51	1.462	7.956e-04	5.441e-04	9.470e-09	2.690e-16
TcCLB.506129.10	TcCLB.506129.10	mRNA	TcChr6-S	+	2178	dispersed gene family protein 1 (DGF-1, pseudogene), putative	1.546	3.872e-07	60.01	0.2875	5.378	7.531e-08	3.872e-07	1.422	1.805e-03	1.270e-03	2.000e-05	1.196e-09
TcCLB.504199.20	TcCLB.504199.20	mRNA	TcChr34-P	+	459	hypothetical protein, conserved	1.546	4.746e-39	1207	0.116	13.33	1.545e-40	4.747e-39	1.462	9.300e-04	6.362e-04	1.321e-08	5.232e-16
TcCLB.510847.40	TcCLB.510847.40	mRNA	TcChr19-S	-	2157	retrotransposon hot spot protein (RHS, pseudogene), putative	1.544	2.234e-22	258.8	0.1543	10.01	1.407e-23	2.235e-22	1.466	1.741e-03	1.187e-03	1.781e-07	9.519e-14
TcCLB.508965.14	TcCLB.508965.14	mRNA	TcChr31-P	+	2296	multidrug resistance protein E, putative (MRPE)	1.544	3.878e-40	517.9	0.1142	13.52	1.227e-41	3.878e-40	1.474	2.822e-03	1.914e-03	3.977e-09	4.744e-17
TcCLB.509647.13	TcCLB.509647.13	mRNA	TcChr37-P	+	3096	hypothetical protein, conserved (fragment)	1.544	1.271e-57	908.4	0.09502	16.25	2.414e-59	1.271e-57	1.452	2.757e-04	1.898e-04	3.687e-10	4.077e-19
TcCLB.504149.100	TcCLB.504149.100	mRNA	TcChr27-S	-	2019	hypothetical protein, conserved	1.544	2.394e-58	1487	0.09447	16.35	4.493e-60	2.394e-58	1.44	3.604e-05	2.503e-05	1.465e-10	6.439e-20
TcCLB.511109.130	TcCLB.511109.130	mRNA	TcChr23-S	-	1347	heterogeneous nuclear ribonucleoprotein H/F, putative	1.543	2.06e-30	428.4	0.1316	11.73	9.239e-32	2.060e-30	1.479	4.071e-03	2.753e-03	3.883e-08	4.524e-15
TcCLB.507917.10	TcCLB.507917.10	mRNA	TcChr19-P	+	1632	surface protease GP63, putative	1.542	6.185e-12	313.1	0.215	7.17	7.502e-13	6.184e-12	1.432	2.167e-04	1.513e-04	1.222e-04	4.482e-08
TcCLB.506055.14	TcCLB.506055.14	mRNA	Tcruzi_6794	-	2067	trans-sialidase (pseudogene), putative	1.54	3.001e-05	68.27	0.3439	4.477	7.554e-06	3.001e-05	1.43	2.127e-04	1.487e-04	6.776e-04	1.362e-06
TcCLB.506183.90	TcCLB.506183.90	mRNA	TcChr26-S	+	2766	trans-sialidase (pseudogene), putative	1.54	2.987e-08	180.8	0.2636	5.844	5.094e-09	2.987e-08	1.489	7.305e-03	4.907e-03	2.057e-03	1.270e-05
TcCLB.511823.14	TcCLB.511823.14	mRNA	TcChr13-P	-	3388	hypothetical protein, conserved	1.538	2.109e-08	95.79	0.2605	5.905	3.527e-09	2.109e-08	1.424	6.360e-04	4.466e-04	2.971e-04	2.649e-07
TcCLB.507625.10	TcCLB.507625.10	mRNA	TcChr40-S	+	4149	retrotransposon hot spot (RHS) protein, putative	1.538	2.734e-44	3250	0.1082	14.21	7.671e-46	2.734e-44	1.382	9.521e-03	6.890e-03	5.343e-09	8.565e-17
TcCLB.506773.104	TcCLB.506773.104	mRNA	TcChr27-S	-	399	hypothetical protein, conserved	1.537	9.884e-24	278.5	0.1489	10.32	5.829e-25	9.884e-24	1.463	2.020e-03	1.381e-03	1.202e-07	4.334e-14
TcCLB.510941.3	TcCLB.510941.3	mRNA	TcChr36-P	-	2061	protein kinase, putative (fragment)	1.537	1.532e-33	607	0.1246	12.33	6.174e-35	1.532e-33	1.464	2.239e-03	1.530e-03	1.658e-08	8.247e-16
TcCLB.510359.350	TcCLB.510359.350	mRNA	TcChr41-P	-	1191	hypothetical protein, conserved	1.537	7.537e-45	531.3	0.1075	14.3	2.081e-46	7.538e-45	1.472	3.479e-03	2.364e-03	6.793e-10	1.384e-18
TcCLB.508219.60	TcCLB.508219.60	mRNA	TcChr41-P	-	582	mucin TcMUCII (pseudogene), putative	1.536	0.02552	23.95	0.6113	2.512	0.012	2.552e-02	1.375	6.780e-03	4.931e-03	1.152e-02	6.620e-05
TcCLB.507035.11	TcCLB.507035.11	mRNA	TcChr35-S	-	1650	trans-sialidase, putative (fragment)	1.536	1.323e-06	203.8	0.2988	5.14	2.742e-07	1.323e-06	1.425	2.730e-04	1.915e-04	1.415e-02	6.009e-04
TcCLB.457101.30	TcCLB.457101.30	mRNA	Tcruzi_22036	-	762	multidrug resistance protein E, putative	1.536	7.052e-19	189.9	0.1677	9.156	5.374e-20	7.052e-19	1.458	1.416e-03	9.708e-04	3.028e-07	2.750e-13
TcCLB.506563.220	TcCLB.506563.220	mRNA	TcChr9-S	+	582	calpain-like cysteine peptidase, putative	1.536	1.132e-47	959.4	0.1041	14.75	2.899e-49	1.132e-47	1.469	3.317e-03	2.258e-03	8.563e-10	2.200e-18
TcCLB.504769.20	TcCLB.504769.20	mRNA	TcChr33-S	+	807	mucin-associated surface protein (MASP), putative	1.535	2.775e-09	192.2	0.2459	6.245	4.247e-10	2.775e-09	1.414	1.074e-03	7.594e-04	2.877e-04	2.483e-07
TcCLB.505373.30	TcCLB.505373.30	mRNA	Tcruzi_5194	+	2826	retrotransposon hot spot protein (RHS, pseudogene), putative	1.534	2.526e-11	122.1	0.2202	6.968	3.226e-12	2.525e-11	1.428	1.567e-04	1.097e-04	1.626e-05	7.932e-10
TcCLB.511245.120	TcCLB.511245.120	mRNA	TcChr11-P	-	510	hypothetical protein, conserved	1.533	9.539e-20	544.4	0.1635	9.375	6.949e-21	9.539e-20	1.462	2.376e-03	1.625e-03	5.300e-06	8.427e-11
TcCLB.507221.60	TcCLB.507221.60	mRNA	TcChr22-P	+	1074	oxidoreductase-like protein (pseudogene), putative	1.533	1.158e-20	291.9	0.1597	9.6	7.993e-22	1.158e-20	1.459	2.008e-03	1.376e-03	1.998e-06	1.197e-11
TcCLB.509489.20	TcCLB.509489.20	mRNA	TcChr35-S	-	1227	hypothetical protein, conserved	1.532	7.812e-22	232	0.1551	9.88	5.081e-23	7.811e-22	1.45	9.886e-04	6.819e-04	4.447e-08	5.932e-15
TcCLB.510697.40	TcCLB.510697.40	mRNA	TcChr38-P	+	831	mucin-associated surface protein (MASP), putative	1.531	0.002815	63.08	0.4665	3.283	0.001028	2.814e-03	1.421	2.054e-04	1.446e-04	7.747e-03	1.534e-04
TcCLB.508119.120	TcCLB.508119.120	mRNA	TcChr33-P	+	1137	GDP-mannose 4,6 dehydratase, putative	1.531	2.557e-38	497	0.1159	13.2	8.533e-40	2.558e-38	1.46	2.662e-03	1.824e-03	2.247e-09	1.514e-17
TcCLB.511149.30	TcCLB.511149.30	mRNA	Tcruzi_8608	+	654	mucin TcMUCII (pseudogene), putative	1.527	0.0167	51.34	0.5706	2.676	0.007451	1.670e-02	1.395	2.528e-03	1.812e-03	5.516e-02	7.558e-03
TcCLB.509601.80	TcCLB.509601.80	mRNA	TcChr22-P	+	1359	hypothetical protein, conserved	1.525	5.444e-25	394.3	0.1439	10.6	3.057e-26	5.443e-25	1.453	2.152e-03	1.481e-03	4.253e-07	5.427e-13
TcCLB.509977.90	TcCLB.509977.90	mRNA	TcChr33-S	+	864	hypothetical protein	1.524	5.155e-13	191.7	0.2029	7.514	5.756e-14	5.155e-13	1.414	3.330e-04	2.355e-04	3.377e-06	3.421e-11
TcCLB.508307.125	TcCLB.508307.125	mRNA	TcChr37-S	+	516	hypothetical protein, conserved	1.522	1.573e-15	242	0.1843	8.259	1.473e-16	1.573e-15	1.427	3.511e-05	2.460e-05	1.811e-06	9.843e-12
TcCLB.507711.90	TcCLB.507711.90	mRNA	TcChr37-S	-	1206	procyclic form surface phosphoprotein, putative	1.522	3.034e-29	531.2	0.1324	11.49	1.433e-30	3.034e-29	1.464	4.681e-03	3.197e-03	2.350e-07	1.657e-13
TcCLB.505047.9	TcCLB.505047.9	mRNA	Tcruzi_6486	-	2177	dispersed gene family protein 1 (DGF-1), putative	1.521	0.0001417	36.02	0.3703	4.108	3.998e-05	1.417e-04	1.431	1.204e-04	8.417e-05	1.637e-04	6.202e-08
TcCLB.507609.40	TcCLB.507609.40	mRNA	TcChr37-P	+	1275	delta-4 fatty acid desaturase, putative	1.52	5.525e-21	970.6	0.1571	9.677	3.762e-22	5.525e-21	1.422	3.028e-06	2.129e-06	4.973e-06	7.420e-11
TcCLB.506529.610	TcCLB.506529.610	mRNA	TcChr6-S	+	1215	hypothetical protein	1.519	4.082e-06	65.49	0.3092	4.912	9.018e-07	4.082e-06	1.408	3.924e-04	2.787e-04	8.163e-04	1.997e-06
TcCLB.504047.5	TcCLB.504047.5	mRNA	TcChr40-S	-	150	urocanate hydratase, putative (fragment)	1.518	0.00117	22.87	0.4284	3.545	0.0003931	1.170e-03	1.427	1.111e-04	7.783e-05	4.939e-04	2.903e-07
TcCLB.509339.10	TcCLB.509339.10	mRNA	TcChr33-P	-	441	hypothetical protein, conserved	1.516	7.603e-18	202.5	0.1706	8.889	6.193e-19	7.603e-18	1.43	3.905e-04	2.731e-04	6.177e-07	1.145e-12
TcCLB.503617.31	TcCLB.503617.31	mRNA	TcChr28-P	+	1008	nuclear receptor binding factor, putative	1.515	1.599e-31	389.1	0.1268	11.95	6.859e-33	1.599e-31	1.452	3.687e-03	2.539e-03	7.677e-09	1.768e-16
TcCLB.504219.40	TcCLB.504219.40	mRNA	TcChr41-S	-	2481	trans-sialidase (pseudogene), putative	1.514	1.966e-05	107.8	0.3311	4.573	4.817e-06	1.966e-05	1.416	5.287e-06	3.735e-06	7.563e-04	1.705e-06
TcCLB.504587.30	TcCLB.504587.30	mRNA	Tcruzi_6336	-	528	mucin-associated surface protein (MASP), putative	1.513	7.566e-09	1692	0.2489	6.079	1.208e-09	7.566e-09	1.388	2.118e-03	1.526e-03	7.877e-04	1.861e-06
TcCLB.511807.40	TcCLB.511807.40	mRNA	TcChr13-P	-	870	hypothetical protein, conserved	1.513	1.331e-24	337.8	0.1439	10.51	7.588e-26	1.331e-24	1.447	3.240e-03	2.240e-03	2.495e-07	1.867e-13
TcCLB.504269.10	TcCLB.504269.10	mRNA	TcChr36-P	-	1299	protein kinase (pseudogene), putative	1.513	1.098e-28	383	0.133	11.38	5.306e-30	1.098e-28	1.447	3.182e-03	2.199e-03	4.293e-08	5.530e-15
TcCLB.504239.280	TcCLB.504239.280	mRNA	TcChr41-S	-	1164	90 kDa surface protein, putative	1.512	0.01036	60.58	0.5306	2.85	0.00437	1.036e-02	1.357	7.478e-03	5.512e-03	2.648e-02	1.688e-03
TcCLB.507065.150	TcCLB.507065.150	mRNA	TcChr38-P	-	669	mucin TcMUCII, putative	1.511	0.001238	49.72	0.4283	3.528	0.000418	1.238e-03	1.407	3.878e-05	2.756e-05	4.195e-04	1.457e-07
TcCLB.511909.50	TcCLB.511909.50	mRNA	TcChr26-P	-	1209	hypothetical protein, conserved	1.511	1.171e-26	341.9	0.1379	10.96	6.117e-28	1.171e-26	1.449	3.710e-03	2.560e-03	8.820e-08	2.334e-14
TcCLB.503597.10	TcCLB.503597.10	mRNA	TcChr32-P	-	1011	homoserine kinase, putative	1.511	3.723e-31	417.3	0.1273	11.87	1.62e-32	3.723e-31	1.451	4.107e-03	2.831e-03	2.009e-08	1.211e-15
TcCLB.511393.70	TcCLB.511393.70	mRNA	TcChr19-S	-	1293	hypothetical protein, conserved	1.511	1.575e-36	471	0.1173	12.88	5.669e-38	1.575e-36	1.446	3.158e-03	2.184e-03	4.377e-09	5.747e-17
TcCLB.504051.20	TcCLB.504051.20	mRNA	TcChr35-S	+	3975	ATP-dependent DNA DEAD/DEAH box helicase, putative	1.51	4.276e-31	466.3	0.1273	11.86	1.869e-32	4.277e-31	1.449	3.888e-03	2.684e-03	3.760e-08	4.241e-15
TcCLB.508641.160	TcCLB.508641.160	mRNA	TcChr26-P	-	2625	glycogenin glucosyltransferase, putative	1.509	1.693e-21	313	0.154	9.801	1.117e-22	1.694e-21	1.45	4.047e-03	2.791e-03	7.123e-07	1.522e-12
TcCLB.511545.120	TcCLB.511545.120	mRNA	TcChr35-S	+	909	superoxide dismutase, putative	1.509	2.429e-25	346.1	0.1414	10.68	1.331e-26	2.429e-25	1.445	3.267e-03	2.261e-03	8.773e-08	2.309e-14
TcCLB.508567.40	TcCLB.508567.40	mRNA	TcChr19-S	-	876	hypothetical protein, conserved	1.509	1.098e-28	332.2	0.1326	11.38	5.309e-30	1.098e-28	1.449	4.333e-03	2.990e-03	3.857e-08	4.462e-15
TcCLB.506595.140	TcCLB.506595.140	mRNA	TcChr33-P	-	786	hypothetical protein	1.508	2.762e-11	130.5	0.2168	6.955	3.536e-12	2.762e-11	1.415	2.327e-04	1.644e-04	4.590e-05	6.320e-09
TcCLB.508435.70	TcCLB.508435.70	mRNA	TcChr38-P	+	1011	mucin-associated surface protein (MASP), putative	1.507	0.01994	100.4	0.5775	2.609	0.009076	1.994e-02	1.302	3.027e-02	2.325e-02	1.006e-02	6.375e-05
TcCLB.507085.10	TcCLB.507085.10	mRNA	TcChr33-P	+	870	mucin TcMUCII, putative	1.507	2.457e-06	126.3	0.3005	5.016	5.273e-07	2.457e-06	1.383	1.741e-03	1.259e-03	1.948e-03	1.138e-05
TcCLB.509147.40	TcCLB.509147.40	mRNA	TcChr24-S	+	1038	surface antigen TASV, putative	1.507	6.542e-15	1766	0.1864	8.082	6.346e-16	6.542e-15	1.411	3.837e-05	2.719e-05	4.000e-06	4.800e-11
TcCLB.506533.142	TcCLB.506533.142	mRNA	TcChr1-S	+	402	mucin TcSMUGL, putative	1.506	9.836e-14	159.5	0.1947	7.735	1.038e-14	9.840e-14	1.404	1.293e-05	9.207e-06	3.623e-06	3.939e-11
TcCLB.508973.9	TcCLB.508973.9	mRNA	TcChr19-S	+	735	hypothetical protein, conserved (fragment)	1.504	3.25e-14	166.7	0.191	7.878	3.334e-15	3.250e-14	1.416	2.901e-04	2.049e-04	6.077e-06	1.108e-10
TcCLB.506471.120	TcCLB.506471.120	mRNA	TcChr33-P	+	2817	trans-sialidase, Group II, putative	1.503	1.089e-18	4087	0.165	9.108	8.387e-20	1.089e-18	1.442	4.201e-03	2.913e-03	2.986e-04	2.675e-07
TcCLB.509157.120	TcCLB.509157.120	mRNA	TcChr35-S	+	3156	hypothetical protein, conserved	1.503	3.839e-19	1075	0.1629	9.223	2.889e-20	3.839e-19	1.429	1.757e-03	1.230e-03	3.430e-05	3.529e-09
TcCLB.506855.180	TcCLB.506855.180	mRNA	TcChr10-P	-	783	adenylate kinase, putative	1.503	1.003e-22	482.1	0.149	10.09	6.207e-24	1.003e-22	1.433	2.657e-03	1.855e-03	1.955e-06	1.147e-11
TcCLB.508113.14	TcCLB.508113.14	mRNA	TcChr33-P	+	732	mucin TcMUC (pseudogene), putative	1.502	1.397e-06	65.84	0.2929	5.129	2.906e-07	1.396e-06	1.391	2.396e-04	1.722e-04	1.087e-04	3.533e-08
TcCLB.506829.80	TcCLB.506829.80	mRNA	TcChr33-S	-	672	nicotinamidase, putative (PNC1)	1.502	7.911e-22	260.3	0.1521	9.879	5.15e-23	7.911e-22	1.427	1.894e-03	1.327e-03	3.269e-07	3.207e-13
TcCLB.506945.20	TcCLB.506945.20	mRNA	TcChr32-S	+	1584	PAS-domain containing phosphoglycerate kinase, putative	1.502	3.659e-45	883	0.1046	14.35	1.005e-46	3.658e-45	1.417	6.073e-04	4.285e-04	3.208e-09	3.087e-17
TcCLB.511827.90	TcCLB.511827.90	mRNA	TcChr13-P	+	312	hypothetical protein, conserved	1.501	2.203e-06	65.77	0.2979	5.039	4.692e-07	2.203e-06	1.411	5.495e-04	3.895e-04	1.849e-04	1.023e-07
TcCLB.506173.270	TcCLB.506173.270	mRNA	Tcruzi_6839	+	693	mucin TcMUCII, putative	1.5	0.009803	31.23	0.5227	2.869	0.004116	9.804e-03	1.37	1.703e-03	1.243e-03	1.465e-02	4.289e-04
TcCLB.510853.50	TcCLB.510853.50	mRNA	TcChr19-S	-	681	beta galactofuranosyl glycosyltransferase, putative	1.497	0.005593	23.97	0.4891	3.062	0.0022	5.593e-03	1.402	1.228e-04	8.763e-05	3.749e-03	2.001e-05
TcCLB.509849.40	TcCLB.509849.40	mRNA	TcChr22-P	+	318	mannosyl-oligosaccharide 1,2-alpha-mannosidase IB, putative (fragment)	1.497	1.807e-08	111.6	0.2524	5.931	3.003e-09	1.807e-08	1.381	1.052e-03	7.612e-04	5.713e-05	9.792e-09
TcCLB.509693.180	TcCLB.509693.180	mRNA	TcChr10-P	+	1251	hypothetical protein, conserved	1.497	1.318e-12	144.4	0.2026	7.385	1.521e-13	1.318e-12	1.395	4.637e-05	3.324e-05	1.887e-05	1.068e-09
TcCLB.508501.280	TcCLB.508501.280	mRNA	TcChr33-P	+	591	hypothetical protein, conserved	1.496	1.956e-16	241.8	0.1758	8.51	1.736e-17	1.956e-16	1.429	2.645e-03	1.851e-03	1.185e-05	4.215e-10
TcCLB.503527.60	TcCLB.503527.60	mRNA	TcChr20-S	+	1050	hypothetical protein, conserved	1.496	3.425e-19	287	0.162	9.235	2.576e-20	3.425e-19	1.415	9.521e-04	6.730e-04	1.716e-06	8.831e-12
TcCLB.510591.10	TcCLB.510591.10	mRNA	TcChr31-S	-	1836	trans-sialidase (pseudogene), putative	1.495	0.04344	23.8	0.6525	2.291	0.02194	4.344e-02	1.357	3.546e-03	2.613e-03	2.212e-02	2.386e-04
TcCLB.509525.400	TcCLB.509525.400	mRNA	TcChr24-P	-	582	mucin TcMUCII, putative	1.495	0.007868	59.1	0.5073	2.946	0.003217	7.867e-03	1.389	4.548e-05	3.275e-05	2.699e-02	1.869e-03
TcCLB.503971.50	TcCLB.503971.50	mRNA	TcChr16-S	+	1056	hypothetical protein, conserved	1.495	2.771e-13	565.3	0.1968	7.598	3.017e-14	2.771e-13	1.421	1.780e-03	1.253e-03	8.360e-04	2.097e-06
TcCLB.507357.80	TcCLB.507357.80	mRNA	Tcruzi_7305	+	597	mucin TcMUCII, putative	1.494	0.02722	38.36	0.6008	2.487	0.01289	2.721e-02	1.324	1.320e-02	9.963e-03	1.982e-02	3.967e-04
TcCLB.509997.40	TcCLB.509997.40	mRNA	TcChr36-P	+	927	hypothetical protein, conserved	1.494	5.443e-26	723.6	0.1382	10.82	2.911e-27	5.442e-26	1.428	3.061e-03	2.143e-03	6.253e-07	1.173e-12
TcCLB.506681.40	TcCLB.506681.40	mRNA	TcChr27-P	+	1548	hypothetical protein, conserved	1.493	1.799e-06	120	0.294	5.079	3.79e-07	1.799e-06	1.402	6.808e-05	4.857e-05	3.058e-04	2.801e-07
TcCLB.510101.320	TcCLB.510101.320	mRNA	TcChr27-S	-	1194	hypothetical protein	1.493	3.163e-40	644.5	0.1103	13.53	9.965e-42	3.163e-40	1.423	2.427e-03	1.705e-03	9.137e-09	2.504e-16
TcCLB.506593.10	TcCLB.506593.10	mRNA	TcChr33-P	-	885	hypothetical protein, conserved	1.491	1.2e-09	121.1	0.2338	6.38	1.775e-10	1.200e-09	1.384	3.245e-04	2.345e-04	4.497e-05	6.066e-09
TcCLB.510579.50	TcCLB.510579.50	mRNA	TcChr8-P	-	1998	hypothetical protein, conserved	1.491	1.713e-28	553.6	0.1315	11.34	8.319e-30	1.714e-28	1.423	2.750e-03	1.933e-03	6.963e-08	1.455e-14
TcCLB.505919.80	TcCLB.505919.80	mRNA	Tcruzi_6736	+	2892	retrotransposon hot spot (RHS) protein, putative	1.491	6.267e-32	780.9	0.124	12.02	2.651e-33	6.268e-32	1.419	2.107e-03	1.484e-03	9.553e-08	2.738e-14
TcCLB.506321.40	TcCLB.506321.40	mRNA	TcChr21-P	+	936	mucin TcMUCII, putative	1.49	3.74e-11	255.9	0.2156	6.91	4.84e-12	3.740e-11	1.389	7.509e-06	5.405e-06	1.802e-05	9.738e-10
TcCLB.506687.10	TcCLB.506687.10	mRNA	Tcruzi_7054	-	2763	retrotransposon hot spot protein (RHS, pseudogene), putative	1.49	1.926e-26	394.5	0.1366	10.91	1.013e-27	1.926e-26	1.428	3.611e-03	2.530e-03	1.532e-07	7.044e-14
TcCLB.510359.660	TcCLB.510359.660	mRNA	TcChr41-P	+	618	mucin TcMUCII, putative	1.489	0.009727	42.73	0.5184	2.872	0.004078	9.728e-03	1.379	1.263e-04	9.153e-05	1.062e-02	1.943e-04
TcCLB.509055.44	TcCLB.509055.44	mRNA	TcChr32-P	+	378	hypothetical protein, conserved	1.489	9.907e-21	235.5	0.1548	9.616	6.831e-22	9.907e-21	1.41	1.034e-03	7.335e-04	6.023e-08	1.088e-14
TcCLB.510861.110	TcCLB.510861.110	mRNA	TcChr19-S	-	2409	hypothetical protein	1.489	6.187e-33	440.1	0.1219	12.22	2.549e-34	6.186e-33	1.426	3.746e-03	2.627e-03	6.337e-09	1.205e-16
TcCLB.508507.59	TcCLB.508507.59	mRNA	TcChr39-P	+	609	NADH dehydrogenase [ubiquinone] iron-sulfur protein 7, mitochondrial (NDHK)	1.488	2.243e-28	407	0.1315	11.32	1.096e-29	2.243e-28	1.429	4.257e-03	2.979e-03	3.967e-08	4.720e-15
TcCLB.507429.49	TcCLB.507429.49	mRNA	TcChr33-S	+	627	mucin TcMUCII, putative	1.487	0.0005156	130.2	0.3942	3.773	0.0001614	5.156e-04	1.384	5.036e-05	3.639e-05	5.504e-03	8.791e-05
TcCLB.511545.160	TcCLB.511545.160	mRNA	TcChr35-S	+	327	hypothetical protein, conserved	1.487	2.388e-14	157.9	0.1879	7.918	2.422e-15	2.388e-14	1.392	1.519e-05	1.091e-05	9.557e-07	2.740e-12
TcCLB.509369.50	TcCLB.509369.50	mRNA	Tcruzi_8081	-	1332	surface protease GP63, putative	1.486	0.01817	22.38	0.5618	2.644	0.008186	1.817e-02	1.511	6.003e-02	3.973e-02	5.041e-03	1.070e-05
TcCLB.503409.20	TcCLB.503409.20	mRNA	TcChr33-S	+	1404	hypothetical protein, conserved	1.486	7.531e-15	182.6	0.1842	8.065	7.347e-16	7.531e-15	1.392	9.070e-05	6.516e-05	3.670e-06	4.041e-11
TcCLB.508601.50	TcCLB.508601.50	mRNA	TcChr30-P	-	522	NADH dehydrogenase subunit NB6M, putative	1.486	4.638e-17	221.9	0.1712	8.68	3.965e-18	4.638e-17	1.413	1.875e-03	1.327e-03	1.042e-05	3.259e-10
TcCLB.507089.110	TcCLB.507089.110	mRNA	TcChr35-S	-	2124	hypothetical protein, conserved	1.486	9.283e-32	701.6	0.124	11.99	3.947e-33	9.283e-32	1.41	1.401e-03	9.939e-04	7.793e-08	1.822e-14
TcCLB.510853.73	TcCLB.510853.73	mRNA	TcChr19-S	-	2193	retrotransposon hot spot protein (pseudogene), putative	1.486	3.595e-59	1100	0.09027	16.46	6.584e-61	3.595e-59	1.381	1.541e-04	1.116e-04	1.194e-10	4.275e-20
TcCLB.509449.5	TcCLB.509449.5	mRNA	TcChr39-S	+	600	receptor-type adenylate cyclase, putative (fragment)	1.485	0.03042	13.03	0.6086	2.441	0.01465	3.043e-02	1.358	2.413e-03	1.778e-03	1.003e-02	4.168e-05
TcCLB.509807.11	TcCLB.509807.11	mRNA	TcChr40-S	+	543	hypothetical protein, conserved (pseudogene)	1.485	4.05e-12	140	0.2054	7.229	4.869e-13	4.050e-12	1.383	3.634e-05	2.627e-05	1.100e-05	3.632e-10
TcCLB.505193.74	TcCLB.505193.74	mRNA	TcChr33-P	+	1023	hypothetical protein, conserved	1.484	2.156e-26	414.9	0.1362	10.9	1.135e-27	2.157e-26	1.416	2.553e-03	1.803e-03	9.123e-08	2.497e-14
TcCLB.507081.110	TcCLB.507081.110	mRNA	TcChr40-P	-	1791	aminopeptidase P1, putative	1.484	3.306e-33	709.8	0.121	12.27	1.353e-34	3.305e-33	1.404	1.077e-03	7.666e-04	3.024e-08	2.743e-15
TcCLB.510795.4	TcCLB.510795.4	mRNA	TcChr33-P	-	357	CLC-type chloride channel protein (pseudogene), putative	1.483	0.004355	22.23	0.4717	3.144	0.001666	4.353e-03	1.373	1.163e-04	8.470e-05	1.402e-03	1.252e-06
TcCLB.504081.440	TcCLB.504081.440	mRNA	TcChr41-P	+	1020	90 kDa surface protein, putative	1.483	8.699e-05	65.51	0.3508	4.227	2.366e-05	8.700e-05	1.412	2.567e-03	1.818e-03	3.725e-04	3.895e-07
TcCLB.503487.50	TcCLB.503487.50	mRNA	TcChr26-S	-	1188	UDP-Gal or UDP-GlcNAc-dependent glycosyltransferase, putative	1.483	5.619e-18	245.8	0.1662	8.923	4.558e-19	5.619e-18	1.396	4.410e-04	3.159e-04	2.196e-07	1.447e-13
TcCLB.503653.60	TcCLB.503653.60	mRNA	TcChr1-S	+	945	cytochrome b-domain protein, putative	1.482	3.935e-20	226.6	0.1565	9.47	2.804e-21	3.935e-20	1.408	1.744e-03	1.238e-03	4.740e-07	6.740e-13
TcCLB.507809.150	TcCLB.507809.150	mRNA	TcChr21-S	+	657	hypothetical protein, conserved	1.482	2.206e-21	290.2	0.1516	9.773	1.47e-22	2.206e-21	1.408	1.705e-03	1.211e-03	2.808e-07	2.365e-13
TcCLB.508851.189	TcCLB.508851.189	mRNA	TcChr18-P	-	900	phosphoenolpyruvate mutase, putative	1.482	1.2e-44	948.3	0.1038	14.27	3.333e-46	1.199e-44	1.394	3.759e-04	2.696e-04	3.813e-09	4.362e-17
TcCLB.506133.140	TcCLB.506133.140	mRNA	Tcruzi_5333	+	849	mucin-associated surface protein (MASP), putative	1.481	0.001748	78.97	0.4322	3.427	0.0006097	1.748e-03	1.38	3.215e-05	2.329e-05	8.430e-03	1.954e-04
TcCLB.511621.60	TcCLB.511621.60	mRNA	TcChr23-S	-	2400	Asparagine-linked glycosylation protein 12 (ALG12)	1.481	4.853e-05	46.49	0.3392	4.366	1.266e-05	4.853e-05	1.385	1.559e-05	1.126e-05	1.867e-04	9.748e-08
TcCLB.504427.64	TcCLB.504427.64	mRNA	TcChr22-S	+	267	hypothetical protein, conserved	1.481	5.872e-22	390.5	0.1494	9.909	3.798e-23	5.871e-22	1.418	3.757e-03	2.651e-03	1.410e-06	5.964e-12
TcCLB.507715.10	TcCLB.507715.10	mRNA	TcChr23-P	-	933	cysteine peptidase, Clan CA, family C51, putative	1.481	2.763e-37	692.6	0.1138	13.02	9.621e-39	2.764e-37	1.41	2.250e-03	1.596e-03	8.123e-09	1.980e-16
TcCLB.503981.30	TcCLB.503981.30	mRNA	TcChr26-S	-	1809	hypothetical protein, conserved	1.48	6.928e-26	343.8	0.1371	10.79	3.734e-27	6.928e-26	1.407	2.196e-03	1.561e-03	1.546e-07	7.170e-14
TcCLB.508495.130	TcCLB.508495.130	mRNA	TcChr33-P	+	327	hypothetical protein	1.479	0.01334	22.23	0.5358	2.76	0.00578	1.334e-02	1.447	1.690e-02	1.168e-02	7.396e-03	5.317e-05
TcCLB.510359.20	TcCLB.510359.20	mRNA	TcChr41-P	-	1779	paraflagellar rod component, putative	1.479	1.022e-07	687.9	0.2629	5.625	1.855e-08	1.022e-07	1.411	2.904e-03	2.058e-03	8.027e-04	1.933e-06
TcCLB.506921.20	TcCLB.506921.20	mRNA	TcChr33-P	+	318	hypothetical protein, conserved	1.478	1.462e-26	325.3	0.1351	10.94	7.663e-28	1.462e-26	1.404	2.338e-03	1.665e-03	2.478e-08	1.843e-15
TcCLB.507699.110	TcCLB.507699.110	mRNA	TcChr33-S	+	1092	mucin-associated surface protein (MASP, pseudogene), putative	1.477	0.001908	87.24	0.4343	3.401	0.0006707	1.908e-03	1.5	4.824e-02	3.217e-02	8.800e-03	2.117e-04
TcCLB.507167.200	TcCLB.507167.200	mRNA	TcChr28-P	+	1026	beta galactofuranosyl glycosyltransferase, putative	1.476	5.386e-05	42.17	0.3401	4.341	1.416e-05	5.387e-05	1.376	1.481e-07	1.077e-07	3.013e-04	2.592e-07
TcCLB.507787.50	TcCLB.507787.50	mRNA	TcChr40-P	+	1554	membrane transporter protein (pseudogene), putative	1.476	1.827e-13	176.6	0.1929	7.653	1.967e-14	1.828e-13	1.395	1.228e-03	8.800e-04	2.948e-05	2.607e-09
TcCLB.511763.19	TcCLB.511763.19	mRNA	TcChr17-P	-	1336	hypothetical protein, conserved	1.476	4.352e-14	165.2	0.1883	7.84	4.496e-15	4.352e-14	1.381	5.879e-05	4.256e-05	2.931e-06	2.578e-11
TcCLB.508461.310	TcCLB.508461.310	mRNA	TcChr39-P	-	1164	protein kinase A catalytic subunit isoform 1, putative	1.476	1.048e-24	710.2	0.1401	10.54	5.955e-26	1.048e-24	1.405	2.771e-03	1.972e-03	3.887e-07	4.532e-13
TcCLB.505193.90	TcCLB.505193.90	mRNA	TcChr33-P	+	1350	hypothetical protein, conserved	1.476	2.442e-28	346.5	0.1305	11.31	1.196e-29	2.441e-28	1.406	2.710e-03	1.927e-03	1.194e-08	4.275e-16
TcCLB.511211.70	TcCLB.511211.70	mRNA	TcChr30-S	+	1191	cytochrome c oxidase assembly protein (COX15)	1.476	6.421e-46	814.4	0.102	14.48	1.72e-47	6.420e-46	1.393	7.690e-04	5.520e-04	6.547e-10	1.286e-18
TcCLB.511853.10	TcCLB.511853.10	mRNA	TcChr14-P	+	378	mucin TcMUCI, putative	1.475	0.04178	38.68	0.6391	2.308	0.02099	4.179e-02	1.333	3.687e-03	2.766e-03	3.399e-02	1.176e-03
TcCLB.510025.30	TcCLB.510025.30	mRNA	TcChr41-S	-	1260	mucin-associated surface protein (MASP, pseudogene), putative	1.474	0.02427	88.07	0.5819	2.532	0.01133	2.428e-02	1.304	1.155e-02	8.857e-03	1.635e-02	2.443e-04
TcCLB.511025.90	TcCLB.511025.90	mRNA	TcChr35-P	-	714	hypothetical protein, conserved	1.474	2.111e-16	180.7	0.1734	8.501	1.877e-17	2.112e-16	1.393	8.710e-04	6.253e-04	2.393e-06	1.718e-11
TcCLB.510073.17	TcCLB.510073.17	mRNA	TcChr6-S	-	573	cysteine peptidase (C-terminal), putative	1.473	6.559e-49	1071	0.09858	14.95	1.641e-50	6.558e-49	1.374	2.065e-06	1.503e-06	4.417e-09	5.852e-17
TcCLB.509401.20	TcCLB.509401.20	mRNA	TcChr6-P	-	1383	cysteine peptidase (pseudogene), putative	1.473	1.256e-72	1868	0.08067	18.26	1.787e-74	1.255e-72	1.364	2.692e-04	1.973e-04	2.465e-10	1.822e-19
TcCLB.509965.330	TcCLB.509965.330	mRNA	TcChr32-S	+	1719	hypothetical protein, conserved	1.472	9.844e-69	1201	0.08292	17.76	1.513e-70	9.846e-69	1.364	2.356e-04	1.727e-04	1.112e-10	3.712e-20
TcCLB.508879.20	TcCLB.508879.20	mRNA	TcChr29-P	-	1146	hypothetical protein	1.471	1.082e-15	353.9	0.1772	8.304	1.005e-16	1.082e-15	1.412	4.684e-03	3.318e-03	6.833e-05	1.401e-08
TcCLB.506951.80	TcCLB.506951.80	mRNA	TcChr24-S	-	2673	trans-sialidase, Group V, putative	1.471	1.966e-18	1419	0.1627	9.041	1.549e-19	1.966e-18	1.397	2.205e-03	1.578e-03	1.289e-05	4.987e-10
TcCLB.508307.70	TcCLB.508307.70	mRNA	TcChr37-S	+	975	hypothetical protein, conserved	1.471	1.322e-25	795.3	0.1371	10.73	7.178e-27	1.322e-25	1.401	2.760e-03	1.971e-03	9.440e-07	2.673e-12
TcCLB.511011.10	TcCLB.511011.10	mRNA	Tcruzi_8568	+	3015	retrotransposon hot spot (RHS) protein, putative	1.471	8.587e-28	406	0.1313	11.2	4.286e-29	8.588e-28	1.399	2.514e-03	1.797e-03	1.166e-07	4.079e-14
TcCLB.506755.110	TcCLB.506755.110	mRNA	TcChr41-S	-	1680	hypothetical protein, conserved	1.471	8.573e-36	524.1	0.1154	12.75	3.156e-37	8.574e-36	1.401	2.760e-03	1.971e-03	2.503e-09	1.880e-17
TcCLB.506297.4	TcCLB.506297.4	mRNA	TcChr27-P	-	426	hypothetical protein, conserved (pseudogene)	1.468	7.62e-15	196.9	0.182	8.063	7.444e-16	7.620e-15	1.377	2.430e-04	1.765e-04	4.517e-06	6.120e-11
TcCLB.511647.10	TcCLB.511647.10	mRNA	TcChr21-P	-	837	hypothetical protein, conserved	1.468	8.285e-51	1188	0.09632	15.24	1.923e-52	8.285e-51	1.369	4.537e-07	3.315e-07	1.044e-09	3.270e-18
TcCLB.508761.160	TcCLB.508761.160	mRNA	Tcruzi_7861	+	567	mucin TcMUCII, putative	1.467	0.001792	63.73	0.429	3.42	0.0006266	1.792e-03	1.417	9.532e-03	6.725e-03	2.170e-03	9.924e-06
TcCLB.510719.100	TcCLB.510719.100	mRNA	TcChr16-S	+	480	hypothetical protein, conserved	1.467	8.107e-12	187.5	0.2058	7.131	9.934e-13	8.107e-12	1.378	3.630e-04	2.635e-04	1.869e-04	1.048e-07
TcCLB.510743.30	TcCLB.510743.30	mRNA	TcChr39-S	+	816	hypothetical protein, conserved	1.467	1.914e-25	334.4	0.1371	10.7	1.047e-26	1.915e-25	1.393	2.133e-03	1.531e-03	2.455e-08	1.808e-15
TcCLB.507699.120	TcCLB.507699.120	mRNA	TcChr33-S	+	867	mucin TcMUCII, putative	1.466	0.009131	81.33	0.5066	2.894	0.003799	9.130e-03	1.49	4.700e-02	3.153e-02	2.168e-02	1.109e-03
TcCLB.510503.100	TcCLB.510503.100	mRNA	Tcruzi_8413	+	2019	surface protease GP63, putative	1.466	0.001201	52.9	0.4146	3.537	0.0004044	1.201e-03	1.391	2.129e-03	1.530e-03	7.790e-04	9.715e-07
TcCLB.509973.80	TcCLB.509973.80	mRNA	TcChr33-S	+	858	hypothetical protein	1.466	4.708e-05	61.54	0.3351	4.373	1.223e-05	4.708e-05	1.366	5.211e-05	3.814e-05	3.306e-04	3.154e-07
TcCLB.506955.184	TcCLB.506955.184	mRNA	TcChr38-P	+	864	mucin-associated surface protein (MASP, pseudogene), putative	1.465	0.003252	59.34	0.4524	3.237	0.001207	3.250e-03	1.479	4.222e-02	2.856e-02	1.833e-02	9.270e-04
TcCLB.506499.70	TcCLB.506499.70	mRNA	TcChr41-S	-	672	mucin TcMUCII, putative	1.464	0.00797	67.19	0.4977	2.942	0.003263	7.971e-03	1.328	3.109e-03	2.342e-03	7.543e-03	9.362e-05
TcCLB.511817.180	TcCLB.511817.180	mRNA	TcChr13-P	+	408	histone H2A, putative	1.464	0.003397	23.95	0.4542	3.223	0.001267	3.396e-03	1.386	3.048e-03	2.199e-03	2.723e-03	1.262e-05
TcCLB.410049.20	TcCLB.410049.20	mRNA	TcChr29-P	-	591	hypothetical protein, conserved	1.463	1.035e-09	126.7	0.2285	6.403	1.521e-10	1.035e-09	1.362	3.731e-06	2.739e-06	3.827e-04	4.393e-07
TcCLB.506407.50	TcCLB.506407.50	mRNA	TcChr36-S	-	1467	hypothetical protein, conserved	1.462	1.092e-30	867.2	0.1241	11.78	4.851e-32	1.092e-30	1.389	2.169e-03	1.562e-03	7.447e-08	1.664e-14
TcCLB.505807.180	TcCLB.505807.180	mRNA	TcChr32-S	-	909	2-hydroxy-3-oxopropionate reductase, putative	1.462	3.109e-49	706.6	0.09751	15	7.666e-51	3.109e-49	1.376	5.632e-04	4.092e-04	4.127e-10	5.109e-19
TcCLB.470827.10	TcCLB.470827.10	mRNA	Tcruzi_25155	-	1443	retrotransposon hot spot protein (RHS, pseudogene), putative	1.461	1.393e-11	128.1	0.2072	7.053	1.745e-12	1.393e-11	1.359	1.173e-05	8.631e-06	1.536e-05	7.081e-10
TcCLB.503781.80	TcCLB.503781.80	mRNA	TcChr37-P	-	405	universal minicircle sequence binding protein 1 (UMSBP1)	1.461	5.44e-34	1121	0.1177	12.42	2.145e-35	5.439e-34	1.354	1.506e-04	1.112e-04	4.920e-07	7.262e-13
TcCLB.506779.110	TcCLB.506779.110	mRNA	TcChr27-S	+	1428	phopshatase, putative	1.461	6.792e-40	632.2	0.1084	13.48	2.155e-41	6.791e-40	1.389	2.301e-03	1.657e-03	3.520e-09	3.717e-17
TcCLB.509769.33	TcCLB.509769.33	mRNA	TcChr22-S	+	918	palmitoyl acyltransferase 12, putative	1.46	1.149e-21	416.4	0.1484	9.841	7.531e-23	1.149e-21	1.39	2.577e-03	1.854e-03	1.013e-06	3.076e-12
TcCLB.511871.90	TcCLB.511871.90	mRNA	TcChr15-S	+	1749	hypothetical protein, conserved	1.46	1.805e-34	1336	0.1168	12.51	6.963e-36	1.805e-34	1.36	1.120e-06	8.240e-07	8.727e-08	2.285e-14
TcCLB.444777.10	TcCLB.444777.10	mRNA	TcChr39-P	-	594	drug resistance protein, putative	1.458	8.85e-07	75.4	0.2794	5.22	1.786e-07	8.850e-07	1.334	1.784e-03	1.338e-03	3.817e-04	4.369e-07
TcCLB.509233.150	TcCLB.509233.150	mRNA	TcChr15-S	-	498	cytochrome oxidase subunit VII (COXVII)	1.457	1.224e-53	1327	0.09303	15.67	2.586e-55	1.224e-53	1.35	2.168e-04	1.606e-04	4.507e-10	6.093e-19
TcCLB.508451.30	TcCLB.508451.30	mRNA	Tcruzi_7735	-	2442	retrotransposon hot spot protein (RHS, pseudogene), putative	1.456	2.839e-07	74.39	0.2677	5.437	5.417e-08	2.839e-07	1.342	6.022e-04	4.488e-04	1.253e-04	4.707e-08
TcCLB.506325.40	TcCLB.506325.40	mRNA	TcChr22-P	-	2331	retrotransposon hot spot protein (RHS, pseudogene), putative	1.456	1.164e-41	810	0.1057	13.78	3.513e-43	1.164e-41	1.377	1.258e-03	9.137e-04	2.089e-09	1.310e-17
TcCLB.510967.20	TcCLB.510967.20	mRNA	TcChr20-P	-	393	hypothetical protein, conserved	1.455	8.607e-11	122.2	0.2144	6.786	1.15e-11	8.605e-11	1.353	1.033e-05	7.639e-06	7.937e-06	1.890e-10
TcCLB.510349.30	TcCLB.510349.30	mRNA	TcChr33-S	+	1680	phosphatidylinositol-4-phosphate 5-kinase, putative	1.455	2.798e-25	496.3	0.1365	10.66	1.542e-26	2.797e-25	1.384	2.591e-03	1.872e-03	4.477e-07	6.012e-13
TcCLB.508207.74	TcCLB.508207.74	mRNA	TcChr29-S	+	708	Adenine phosphoribosyltransferase, putative	1.454	3.072e-20	380.7	0.1532	9.496	2.174e-21	3.072e-20	1.39	3.629e-03	2.610e-03	1.562e-06	7.320e-12
TcCLB.508671.10	TcCLB.508671.10	mRNA	TcChr10-S	+	399	serine carboxypeptidase (CBP1), putative	1.454	1.375e-29	1693	0.1257	11.56	6.349e-31	1.374e-29	1.348	1.247e-04	9.251e-05	1.331e-07	5.315e-14
TcCLB.510759.140	TcCLB.510759.140	mRNA	TcChr39-S	-	3906	hypothetical protein, conserved	1.454	1.816e-34	753.4	0.1163	12.5	7.015e-36	1.816e-34	1.369	6.490e-04	4.741e-04	4.077e-08	4.986e-15
TcCLB.504139.10	TcCLB.504139.10	mRNA	TcChr19-S	+	2913	retrotransposon hot spot protein (RHS, pseudogene), putative	1.452	5.162e-11	125	0.2115	6.862	6.772e-12	5.162e-11	1.349	2.870e-05	2.127e-05	1.581e-05	7.499e-10
TcCLB.510203.34	TcCLB.510203.34	mRNA	TcChr33-P	+	558	mucin-associated surface protein (MASP, pseudogene), putative	1.451	0.0001735	263.8	0.3577	4.057	4.979e-05	1.735e-04	1.333	8.879e-04	6.661e-04	4.972e-02	7.408e-03
TcCLB.511819.40	TcCLB.511819.40	mRNA	TcChr13-P	+	1572	hypothetical protein, conserved	1.451	5.627e-30	441.8	0.1247	11.64	2.561e-31	5.627e-30	1.383	2.990e-03	2.163e-03	2.658e-08	2.119e-15
TcCLB.508817.130	TcCLB.508817.130	mRNA	TcChr30-P	-	1569	carbonic anhydrase-like protein, putative	1.45	7.712e-59	1437	0.08833	16.42	1.43e-60	7.713e-59	1.342	2.695e-04	2.009e-04	2.720e-10	2.220e-19
TcCLB.510693.19	TcCLB.510693.19	mRNA	TcChr38-P	-	1107	mucin-associated surface protein (MASP, pseudogene), putative	1.449	3.952e-05	82.7	0.3283	4.414	1.015e-05	3.952e-05	1.345	3.712e-05	2.760e-05	4.269e-04	5.332e-07
TcCLB.511859.120	TcCLB.511859.120	mRNA	TcChr14-P	-	1101	mucin-like glycoprotein, putative	1.449	8.941e-12	2847	0.2036	7.118	1.098e-12	8.941e-12	1.346	5.515e-05	4.099e-05	2.830e-04	2.403e-07
TcCLB.506513.190	TcCLB.506513.190	mRNA	TcChr17-S	+	786	NADH-ubiquinone oxidoreductase, mitochondrial, putative	1.449	1.236e-20	273.3	0.1511	9.593	8.55e-22	1.236e-20	1.375	2.187e-03	1.590e-03	3.363e-07	3.394e-13
TcCLB.511725.170	TcCLB.511725.170	mRNA	TcChr35-P	-	564	hypothetical protein, conserved	1.448	2.64e-29	432.6	0.1259	11.51	1.242e-30	2.640e-29	1.382	3.300e-03	2.388e-03	1.844e-08	1.020e-15
TcCLB.511613.80	TcCLB.511613.80	mRNA	TcChr18-S	-	1119	mucin-associated surface protein (MASP), putative	1.447	0.002219	44.22	0.4312	3.356	0.0007921	2.219e-03	1.355	5.183e-04	3.824e-04	6.817e-04	3.068e-07
TcCLB.508417.29	TcCLB.508417.29	mRNA	TcChr22-P	+	6324	dispersed gene family protein 1 (DGF-1), putative (fragment)	1.447	9.15e-18	392.5	0.1631	8.867	7.495e-19	9.150e-18	1.394	5.920e-03	4.248e-03	8.053e-06	1.946e-10
TcCLB.506741.110	TcCLB.506741.110	mRNA	Tcruzi_7077	+	1131	mucin TcMUCII, putative	1.446	2.778e-10	261.8	0.2189	6.609	3.866e-11	2.778e-10	1.345	1.173e-05	8.720e-06	6.480e-05	1.260e-08
TcCLB.508909.90	TcCLB.508909.90	mRNA	TcChr17-P	+	2577	Protein kinase domain, putative	1.446	1.112e-35	612.5	0.1136	12.73	4.115e-37	1.112e-35	1.378	2.868e-03	2.082e-03	2.793e-09	2.340e-17
TcCLB.506221.70	TcCLB.506221.70	mRNA	TcChr35-S	+	1032	Paraflagellar Rod Proteome Component 9, putative (PFC9)	1.445	9.185e-14	575	0.1866	7.743	9.681e-15	9.185e-14	1.37	1.939e-03	1.415e-03	4.193e-04	5.275e-07
TcCLB.508401.20	TcCLB.508401.20	mRNA	TcChr16-P	+	2940	retrotransposon hot spot (RHS) protein, putative	1.444	2.462e-39	761.2	0.1079	13.38	7.969e-41	2.462e-39	1.358	5.338e-04	3.931e-04	4.083e-09	5.002e-17
TcCLB.507067.60	TcCLB.507067.60	mRNA	TcChr38-P	+	1086	mucin-associated surface protein (MASP), putative	1.443	0.01155	172.4	0.5132	2.812	0.004924	1.155e-02	1.302	4.392e-03	3.373e-03	1.290e-02	2.889e-04
TcCLB.510345.40	TcCLB.510345.40	mRNA	TcChr33-S	+	2349	hypothetical protein, conserved	1.443	1.177e-29	784.3	0.1246	11.58	5.431e-31	1.177e-29	1.361	9.481e-04	6.966e-04	8.807e-08	2.327e-14
TcCLB.511827.64	TcCLB.511827.64	mRNA	TcChr13-P	+	294	hypothetical protein, conserved	1.443	3.743e-32	500.9	0.1195	12.07	1.573e-33	3.743e-32	1.374	2.842e-03	2.068e-03	1.228e-08	4.526e-16
TcCLB.506297.260	TcCLB.506297.260	mRNA	TcChr27-P	-	1446	lanosterol 14-alpha-demethylase, putative (CYP51)	1.443	2.295e-63	2274	0.08465	17.04	3.922e-65	2.295e-63	1.334	2.739e-04	2.054e-04	4.840e-10	7.028e-19
TcCLB.509973.10	TcCLB.509973.10	mRNA	TcChr33-S	+	528	mucin-associated surface protein (MASP), putative	1.44	8.255e-16	1340	0.1727	8.337	7.615e-17	8.255e-16	1.359	1.015e-03	7.467e-04	3.850e-05	4.447e-09
TcCLB.510149.150	TcCLB.510149.150	mRNA	TcChr36-S	-	804	NADH-ubiquinone oxidoreductase complex I subunit, putative	1.44	5.404e-18	299	0.1613	8.927	4.38e-19	5.404e-18	1.367	2.532e-03	1.852e-03	3.050e-06	2.790e-11
TcCLB.508495.210	TcCLB.508495.210	mRNA	TcChr33-P	+	1524	mucin-associated surface protein (MASP, pseudogene), putative	1.439	0.002989	33.89	0.441	3.264	0.001099	2.990e-03	1.324	2.853e-04	2.154e-04	3.812e-03	3.033e-05
TcCLB.506775.190	TcCLB.506775.190	mRNA	TcChr27-S	-	1923	serine/threonine protein kinase, putative	1.439	4.205e-15	318.8	0.1769	8.137	4.05e-16	4.204e-15	1.37	2.631e-03	1.920e-03	5.340e-05	8.555e-09
TcCLB.503753.29	TcCLB.503753.29	mRNA	TcChr30-S	+	748	NADPH--cytochrome P450 reductase, putative	1.438	2.198e-28	394	0.127	11.32	1.072e-29	2.198e-28	1.367	2.361e-03	1.728e-03	2.792e-08	2.339e-15
TcCLB.504039.180	TcCLB.504039.180	mRNA	TcChr41-S	+	1368	mucin-associated surface protein (MASP), putative	1.437	5.78e-06	673.5	0.2969	4.839	1.304e-06	5.778e-06	1.331	1.227e-04	9.216e-05	1.104e-03	3.655e-06
TcCLB.509977.40	TcCLB.509977.40	mRNA	TcChr33-S	+	828	hypothetical protein	1.437	4.482e-07	131.7	0.2686	5.35	8.787e-08	4.482e-07	1.322	7.951e-04	6.017e-04	5.083e-03	7.752e-05
TcCLB.509849.10	TcCLB.509849.10	mRNA	TcChr22-P	+	789	ammonium transporter, putative	1.437	1.435e-19	245.4	0.154	9.33	1.056e-20	1.434e-19	1.36	1.621e-03	1.192e-03	2.040e-07	1.248e-13
TcCLB.507225.10	TcCLB.507225.10	mRNA	TcChr33-P	-	2334	retrotransposon hot spot (RHS) protein, putative	1.437	7.943e-43	1654	0.1028	13.97	2.312e-44	7.944e-43	1.331	1.663e-04	1.249e-04	3.747e-09	4.211e-17
TcCLB.508495.70	TcCLB.508495.70	mRNA	TcChr33-P	+	633	mucin TcMUCII, putative	1.436	2.245e-07	127.3	0.2621	5.48	4.241e-08	2.245e-07	1.33	1.791e-04	1.347e-04	5.558e-05	9.261e-09
TcCLB.509725.80	TcCLB.509725.80	mRNA	TcChr22-P	-	2904	retrotransposon hot spot protein (RHS, pseudogene), putative	1.436	1.064e-52	848.4	0.09252	15.53	2.33e-54	1.064e-52	1.355	8.503e-04	6.277e-04	1.527e-10	6.992e-20
TcCLB.508113.7	TcCLB.508113.7	mRNA	TcChr33-P	+	786	trans-sialidase (pseudogene), putative	1.435	1.303e-07	83.23	0.2571	5.58	2.399e-08	1.303e-07	1.325	4.323e-04	3.263e-04	1.343e-04	5.411e-08
TcCLB.483623.10	TcCLB.483623.10	mRNA	TcChr39-S	-	1041	hypothetical protein, conserved	1.434	1.11e-11	221.1	0.2023	7.087	1.374e-12	1.110e-11	1.372	4.244e-03	3.093e-03	1.233e-04	4.561e-08
TcCLB.508693.199	TcCLB.508693.199	mRNA	TcChr34-P	-	1663	hypothetical protein, conserved	1.433	3.525e-20	304.7	0.1511	9.482	2.506e-21	3.526e-20	1.361	2.459e-03	1.807e-03	5.150e-07	7.957e-13
TcCLB.510279.140	TcCLB.510279.140	mRNA	TcChr40-S	+	1080	mucin-associated surface protein (MASP), putative	1.432	0.004541	53.83	0.4575	3.13	0.001747	4.541e-03	1.332	1.787e-06	1.341e-06	1.499e-03	1.284e-06
TcCLB.506909.20	TcCLB.506909.20	mRNA	Tcruzi_7138	+	369	mucin TcMUCI, putative	1.432	0.001744	57.8	0.4176	3.428	0.0006082	1.744e-03	1.336	9.823e-05	7.354e-05	1.389e-02	5.488e-04
TcCLB.510789.10	TcCLB.510789.10	mRNA	TcChr33-P	+	669	mucin TcMUCII, putative	1.432	4.288e-05	111.2	0.3258	4.395	1.109e-05	4.290e-05	1.32	4.258e-04	3.225e-04	1.799e-03	9.641e-06
TcCLB.507023.70	TcCLB.507023.70	mRNA	TcChr32-P	+	879	hypothetical protein, conserved	1.432	4.556e-11	119	0.2081	6.881	5.948e-12	4.556e-11	1.339	9.201e-05	6.873e-05	2.276e-05	1.554e-09
TcCLB.507639.30	TcCLB.507639.30	mRNA	TcChr37-S	-	405	universal minicircle sequence binding protein 1 (pdz5)	1.432	1.147e-18	471.4	0.1573	9.102	8.873e-20	1.147e-18	1.373	4.524e-03	3.296e-03	1.608e-05	7.760e-10
TcCLB.506993.86	TcCLB.506993.86	mRNA	TcChr29-P	+	918	mucin-associated surface protein (MASP, pseudogene), putative	1.431	0.001095	54.67	0.4017	3.563	0.0003663	1.095e-03	1.335	6.212e-05	4.655e-05	2.836e-03	2.068e-05
TcCLB.506401.110	TcCLB.506401.110	mRNA	TcChr19-S	-	3342	protein kinase, putative	1.431	4.109e-68	1669	0.08097	17.68	6.463e-70	4.109e-68	1.317	6.681e-04	5.073e-04	4.313e-11	5.581e-21
TcCLB.510013.270	TcCLB.510013.270	mRNA	TcChr41-S	-	2268	trans-sialidase (pseudogene), putative	1.43	7.662e-06	83.27	0.2993	4.779	1.763e-06	7.660e-06	1.33	2.737e-05	2.059e-05	2.523e-04	1.896e-07
TcCLB.508023.50	TcCLB.508023.50	mRNA	Tcruzi_7573	-	777	hypothetical protein	1.43	1.426e-06	65.9	0.2789	5.125	2.972e-07	1.426e-06	1.332	2.111e-06	1.585e-06	5.293e-05	8.358e-09
TcCLB.506337.160	TcCLB.506337.160	mRNA	TcChr16-P	+	768	NADH-ubiquinone oxidoreductase complex I subunit, putative	1.43	6.185e-28	414.5	0.1274	11.23	3.07e-29	6.185e-28	1.367	3.681e-03	2.693e-03	7.083e-08	1.505e-14
TcCLB.508671.20	TcCLB.508671.20	mRNA	TcChr10-S	+	1593	serine carboxypeptidase (CBP1), putative	1.429	5.826e-34	3005	0.1152	12.41	2.306e-35	5.827e-34	1.327	1.679e-05	1.265e-05	7.133e-09	1.527e-16
TcCLB.510305.79	TcCLB.510305.79	mRNA	TcChr27-P	+	4233	hypothetical protein, conserved	1.429	4.197e-59	1417	0.08684	16.45	7.724e-61	4.197e-59	1.322	1.405e-04	1.063e-04	1.023e-10	3.142e-20
TcCLB.509961.51	TcCLB.509961.51	mRNA	Tcruzi_8255	-	1263	tryptophanyl-tRNA synthetase (pseudogene), putative	1.428	8.804e-05	50.12	0.3381	4.224	2.395e-05	8.804e-05	1.311	6.158e-04	4.696e-04	3.308e-04	3.039e-07
TcCLB.503653.20	TcCLB.503653.20	mRNA	TcChr1-S	+	1191	hypothetical protein, conserved	1.428	1.236e-12	378.1	0.1931	7.394	1.423e-13	1.236e-12	1.352	1.696e-03	1.255e-03	4.350e-04	5.677e-07
TcCLB.507475.30	TcCLB.507475.30	mRNA	TcChr21-S	+	2802	retrotransposon hot spot protein (RHS, pseudogene), putative	1.428	8.922e-17	236.8	0.166	8.603	7.737e-18	8.922e-17	1.346	1.118e-03	8.307e-04	7.377e-06	1.632e-10
TcCLB.503521.50	TcCLB.503521.50	mRNA	TcChr40-P	+	1449	UTP-glucose-1-phosphate uridylyltransferase 2, putative	1.428	6.286e-23	647	0.1409	10.14	3.838e-24	6.286e-23	1.357	2.343e-03	1.727e-03	2.144e-06	1.379e-11
TcCLB.509699.30	TcCLB.509699.30	mRNA	TcChr29-S	-	609	mucin TcMUCII (pseudogene), putative	1.427	0.03861	26.62	0.609	2.343	0.01914	3.861e-02	1.259	1.188e-02	9.440e-03	1.980e-02	1.808e-04
TcCLB.511585.260	TcCLB.511585.260	mRNA	TcChr33-S	-	3513	dispersed gene family protein 1 (DGF-1, pseudogene), putative	1.427	5.879e-13	151.7	0.1903	7.496	6.591e-14	5.879e-13	1.342	7.007e-04	5.221e-04	9.740e-06	2.846e-10
TcCLB.507163.60	TcCLB.507163.60	mRNA	TcChr16-S	-	855	hypothetical protein	1.426	0.002984	36.64	0.4369	3.264	0.001097	2.985e-03	1.328	2.826e-05	2.128e-05	9.881e-04	6.495e-07
TcCLB.507693.10	TcCLB.507693.10	mRNA	Tcruzi_5503	-	3081	dispersed gene family protein 1 (DGF-1), putative	1.426	4.217e-07	79.56	0.2659	5.362	8.234e-08	4.217e-07	1.308	9.571e-04	7.315e-04	2.643e-04	2.095e-07
TcCLB.507739.59	TcCLB.507739.59	mRNA	TcChr34-S	-	1089	hypothetical protein, conserved	1.426	3.463e-10	123.9	0.2169	6.575	4.86e-11	3.463e-10	1.327	3.444e-06	2.596e-06	7.307e-05	1.602e-08
TcCLB.510535.90	TcCLB.510535.90	mRNA	TcChr13-S	+	363	hypothetical protein, conserved	1.425	0.0001701	57.53	0.3507	4.062	4.871e-05	1.700e-04	1.343	1.585e-03	1.180e-03	9.866e-04	2.769e-06
TcCLB.510101.350	TcCLB.510101.350	mRNA	TcChr27-S	-	1422	hypothetical protein, conserved	1.425	4.614e-73	3166	0.0778	18.31	6.484e-75	4.614e-73	1.3	1.900e-03	1.462e-03	4.970e-11	7.410e-21
TcCLB.509921.20	TcCLB.509921.20	mRNA	TcChr24-S	-	2217	trans-sialidase (pseudogene), putative	1.424	7.974e-08	90.98	0.2512	5.67	1.428e-08	7.971e-08	1.304	1.161e-03	8.899e-04	2.982e-05	2.666e-09
TcCLB.509463.30	TcCLB.509463.30	mRNA	TcChr22-P	-	1314	3-ketoacyl-CoA thiolase, putative	1.424	9.753e-68	1924	0.0808	17.63	1.547e-69	9.751e-68	1.318	1.025e-04	7.778e-05	1.085e-10	3.534e-20
TcCLB.510343.5	TcCLB.510343.5	mRNA	TcChr33-S	+	807	hypothetical protein, conserved (fragment)	1.423	1.153e-14	182.2	0.1776	8.01	1.145e-15	1.153e-14	1.34	8.085e-04	6.035e-04	5.293e-06	8.406e-11
TcCLB.503643.30	TcCLB.503643.30	mRNA	TcChr36-S	+	585	hypothetical protein, conserved	1.423	1.299e-21	421.2	0.1448	9.828	8.54e-23	1.299e-21	1.35	2.292e-03	1.698e-03	1.068e-06	3.424e-12
TcCLB.511395.20	TcCLB.511395.20	mRNA	TcChr19-S	-	1872	phosphatidylglycerolphosphate synthase, mitochondrial, putative (pgps)	1.423	3e-30	578.4	0.1217	11.69	1.353e-31	3.000e-30	1.353	2.626e-03	1.941e-03	2.018e-07	1.221e-13
TcCLB.511815.170	TcCLB.511815.170	mRNA	TcChr13-P	-	1611	hypothetical protein, conserved	1.423	8.607e-34	2496	0.115	12.38	3.449e-35	8.607e-34	1.299	1.813e-03	1.396e-03	4.887e-08	7.164e-15
TcCLB.506183.9	TcCLB.506183.9	mRNA	TcChr26-S	-	693	pyruvate dehydrogenase (lipoamide) kinase, putative (fragment)	1.422	2.056e-13	192.5	0.1862	7.637	2.221e-14	2.056e-13	1.344	1.276e-03	9.490e-04	2.502e-05	1.878e-09
TcCLB.508973.69	TcCLB.508973.69	mRNA	TcChr19-S	+	324	hypothetical protein, conserved	1.422	1.491e-14	157.4	0.1782	7.978	1.49e-15	1.491e-14	1.332	3.431e-04	2.576e-04	5.697e-07	9.736e-13
TcCLB.510513.10	TcCLB.510513.10	mRNA	TcChr22-S	+	990	mannosyl-oligosaccharide 1,2-alpha-mannosidase IB, putative	1.422	7.298e-25	520.5	0.1345	10.57	4.122e-26	7.298e-25	1.349	2.450e-03	1.816e-03	2.078e-07	1.295e-13
TcCLB.506501.190	TcCLB.506501.190	mRNA	TcChr41-S	+	645	mucin TcMUCII, putative	1.421	0.03885	25.97	0.6074	2.34	0.01928	3.885e-02	1.245	1.522e-02	1.223e-02	1.900e-02	1.505e-04
TcCLB.510795.30	TcCLB.510795.30	mRNA	TcChr33-P	+	642	fatty acid desaturase (pseudogene), putative	1.421	8.066e-27	421	0.1293	10.99	4.176e-28	8.067e-27	1.351	2.637e-03	1.952e-03	1.236e-07	4.581e-14
TcCLB.507875.110	TcCLB.507875.110	mRNA	TcChr34-S	-	2775	retrotransposon hot spot protein (RHS, pseudogene), putative	1.42	3.294e-20	387.9	0.1496	9.489	2.337e-21	3.294e-20	1.351	2.952e-03	2.185e-03	3.079e-06	2.843e-11
TcCLB.506775.100	TcCLB.506775.100	mRNA	TcChr27-S	-	3156	DNA repair and recombination helicase protein PIF2, putative	1.42	1.254e-22	821.8	0.1411	10.07	7.798e-24	1.254e-22	1.336	7.132e-04	5.339e-04	9.590e-06	2.759e-10
TcCLB.509843.20	TcCLB.509843.20	mRNA	TcChr22-S	+	2619	trans-sialidase, Group VII, putative	1.419	3.191e-43	2513	0.1011	14.04	9.171e-45	3.191e-43	1.321	2.370e-06	1.795e-06	2.151e-08	1.388e-15
TcCLB.509179.10	TcCLB.509179.10	mRNA	TcChr17-P	-	1332	choline/carnitine O-acyltransferase (pseudogene), putative	1.418	1.978e-09	144.4	0.2251	6.299	2.992e-10	1.978e-09	1.324	1.571e-04	1.187e-04	8.083e-04	1.960e-06
TcCLB.509331.189	TcCLB.509331.189	mRNA	TcChr22-P	+	4443	hypothetical protein, conserved	1.417	1.834e-21	1204	0.1448	9.792	1.213e-22	1.834e-21	1.328	3.139e-04	2.364e-04	3.510e-06	3.696e-11
TcCLB.511817.120	TcCLB.511817.120	mRNA	TcChr13-P	+	2079	hypothetical protein, conserved	1.416	2.31e-35	647.4	0.1117	12.67	8.66e-37	2.310e-35	1.346	2.558e-03	1.900e-03	2.008e-08	1.210e-15
TcCLB.509331.200	TcCLB.509331.200	mRNA	TcChr22-P	+	3513	ABC transporter, putative	1.415	5.044e-21	1966	0.1461	9.687	3.427e-22	5.043e-21	1.302	5.651e-04	4.340e-04	3.450e-06	3.571e-11
TcCLB.506271.30	TcCLB.506271.30	mRNA	TcChr20-P	+	324	retrotransposon hot spot (RHS) protein, putative (fragment)	1.414	2.851e-06	66.58	0.2836	4.986	6.173e-07	2.851e-06	1.304	4.006e-04	3.071e-04	1.494e-04	6.669e-08
TcCLB.508355.127	TcCLB.508355.127	mRNA	TcChr39-P	+	468	hypothetical protein, conserved	1.414	7.679e-28	364.3	0.1262	11.21	3.829e-29	7.679e-28	1.348	3.105e-03	2.304e-03	1.570e-08	7.395e-16
TcCLB.507237.20	TcCLB.507237.20	mRNA	TcChr18-S	-	876	mucin-associated surface protein (MASP), putative	1.413	0.04037	29.42	0.6083	2.323	0.02016	4.037e-02	1.325	1.079e-03	8.148e-04	1.958e-02	1.657e-04
TcCLB.510377.210	TcCLB.510377.210	mRNA	TcChr41-S	-	2262	trans-sialidase (pseudogene), putative	1.413	0.008183	30.3	0.4819	2.933	0.00336	8.182e-03	1.333	7.935e-04	5.953e-04	4.433e-03	1.989e-05
TcCLB.506299.9	TcCLB.506299.9	mRNA	Tcruzi_6891	-	7410	dispersed gene family protein 1 (DGF-1), putative (fragment)	1.413	3.143e-11	179.9	0.2037	6.936	4.044e-12	3.143e-11	1.33	8.755e-04	6.582e-04	4.877e-04	7.135e-07
TcCLB.508741.160	TcCLB.508741.160	mRNA	TcChr24-P	+	483	hypothetical protein, conserved	1.413	6.683e-38	612.7	0.1076	13.13	2.269e-39	6.683e-38	1.341	2.214e-03	1.651e-03	3.154e-09	2.984e-17
TcCLB.510099.120	TcCLB.510099.120	mRNA	TcChr34-P	+	1023	D-isomer specific 2-hydroxyacid dehydrogenase-protein, putative	1.413	1.316e-122	5753	0.05946	23.77	7.442e-125	1.317e-122	1.241	1.590e-02	1.281e-02	4.727e-11	6.702e-21
TcCLB.503865.60	TcCLB.503865.60	mRNA	TcChr34-S	-	2013	hypothetical protein, conserved	1.412	7.272e-34	831.4	0.1139	12.39	2.904e-35	7.272e-34	1.335	1.489e-03	1.116e-03	7.510e-08	1.692e-14
TcCLB.508499.10	TcCLB.508499.10	mRNA	TcChr33-P	+	660	mucin TcMUCII, putative	1.41	3.349e-05	153.7	0.3167	4.452	8.494e-06	3.349e-05	1.339	2.885e-03	2.154e-03	1.661e-03	8.236e-06
TcCLB.503987.30	TcCLB.503987.30	mRNA	TcChr35-P	+	1161	Enriched in surface-labeled proteome protein 16 (ESP16)	1.409	5.64e-25	481.7	0.133	10.59	3.181e-26	5.641e-25	1.337	2.262e-03	1.692e-03	4.107e-07	5.059e-13
TcCLB.510993.10	TcCLB.510993.10	mRNA	TcChr22-P	+	336	(H )-ATPase G subunit	1.408	5.359e-31	592.1	0.1189	11.84	2.359e-32	5.359e-31	1.334	1.768e-03	1.326e-03	4.543e-08	6.193e-15
TcCLB.511825.30	TcCLB.511825.30	mRNA	TcChr13-P	-	1293	hypothetical protein, conserved	1.407	5.619e-18	273.4	0.1577	8.922	4.559e-19	5.619e-18	1.339	2.611e-03	1.949e-03	3.232e-06	3.133e-11
TcCLB.509331.180	TcCLB.509331.180	mRNA	TcChr22-P	+	1143	aldose 1-epimerase-like protein, putative	1.407	2.894e-18	715.5	0.1564	8.997	2.314e-19	2.894e-18	1.334	1.793e-03	1.344e-03	1.720e-05	8.879e-10
TcCLB.510079.10	TcCLB.510079.10	mRNA	TcChr38-P	+	1452	retrotransposon hot spot protein (RHS, pseudogene), putative	1.407	8.999e-23	360.8	0.1393	10.1	5.556e-24	8.999e-23	1.338	2.582e-03	1.930e-03	3.222e-07	3.114e-13
TcCLB.511573.49	TcCLB.511573.49	mRNA	TcChr12-S	+	708	hypothetical protein	1.407	1.449e-23	275.3	0.1369	10.28	8.626e-25	1.449e-23	1.335	2.063e-03	1.546e-03	2.207e-08	1.461e-15
TcCLB.506859.240	TcCLB.506859.240	mRNA	TcChr13-S	-	1575	hypothetical protein, conserved	1.406	0.000266	39.52	0.3562	3.947	7.905e-05	2.660e-04	1.321	3.475e-04	2.631e-04	3.802e-04	3.449e-07
TcCLB.503519.30	TcCLB.503519.30	mRNA	TcChr33-P	+	1080	mucin-associated surface protein (MASP), putative	1.406	0.0001456	55.65	0.3428	4.101	4.113e-05	1.456e-04	1.304	1.200e-05	9.202e-06	1.908e-04	8.648e-08
TcCLB.510423.50	TcCLB.510423.50	mRNA	TcChr16-P	+	1296	hypothetical protein, conserved	1.405	2.315e-28	457	0.1242	11.31	1.133e-29	2.314e-28	1.341	3.406e-03	2.541e-03	3.091e-08	2.866e-15
TcCLB.507737.40	TcCLB.507737.40	mRNA	TcChr34-S	+	456	hypothetical protein, conserved (fragment)	1.404	0.01083	20.91	0.4952	2.834	0.004592	1.083e-02	1.298	5.645e-05	4.349e-05	3.636e-03	6.466e-06
TcCLB.508501.140	TcCLB.508501.140	mRNA	TcChr33-P	+	849	mucin TcMUCII, putative	1.404	1.219e-05	147.6	0.3	4.679	2.888e-06	1.219e-05	1.283	1.508e-03	1.176e-03	1.462e-04	6.279e-08
TcCLB.510265.4	TcCLB.510265.4	mRNA	TcChr36-P	-	571	hypothetical protein, conserved	1.404	4.295e-07	143.2	0.262	5.359	8.388e-08	4.295e-07	1.288	9.630e-04	7.476e-04	4.863e-03	7.096e-05
TcCLB.509213.100	TcCLB.509213.100	mRNA	TcChr20-P	+	984	3-ketoacyl-CoA reductase, putative	1.404	2.817e-35	761.1	0.1109	12.65	1.061e-36	2.817e-35	1.334	2.333e-03	1.749e-03	6.003e-09	1.081e-16
TcCLB.511331.10	TcCLB.511331.10	mRNA	TcChr31-S	+	663	calpain cysteine peptidase, putative (fragment)	1.403	0.01736	22.62	0.5272	2.662	0.007778	1.736e-02	1.306	3.201e-04	2.451e-04	7.141e-03	2.489e-05
TcCLB.511843.80	TcCLB.511843.80	mRNA	TcChr20-P	+	2508	retrotransposon hot spot (RHS) protein, putative	1.402	2.5e-13	144.8	0.1842	7.611	2.71e-14	2.499e-13	1.312	1.735e-04	1.322e-04	7.843e-07	1.846e-12
TcCLB.506457.140	TcCLB.506457.140	mRNA	TcChr10-S	+	1251	hypothetical protein, conserved	1.401	2.554e-09	120.9	0.2238	6.258	3.895e-10	2.553e-09	1.29	4.401e-04	3.411e-04	3.817e-04	4.370e-07
TcCLB.510377.190	TcCLB.510377.190	mRNA	TcChr41-S	-	576	mucin TcMUCII, putative	1.4	0.003857	72.8	0.4399	3.183	0.001456	3.858e-03	1.314	8.192e-04	6.236e-04	2.156e-03	5.237e-06
TcCLB.506285.50	TcCLB.506285.50	mRNA	TcChr29-S	-	636	mucin TcMUCII, putative	1.4	0.001009	162.3	0.3904	3.587	0.000335	1.009e-03	1.322	1.288e-03	9.748e-04	2.005e-03	9.904e-06
TcCLB.506331.130	TcCLB.506331.130	mRNA	TcChr40-P	-	2247	trans-sialidase, Group II, putative	1.4	0.0004584	264	0.368	3.805	0.0001421	4.584e-04	1.323	1.565e-03	1.183e-03	1.304e-03	4.506e-06
TcCLB.508493.100	TcCLB.508493.100	mRNA	TcChr33-P	+	699	mucin TcMUCII, putative	1.4	7.139e-06	335.2	0.292	4.795	1.631e-06	7.140e-06	1.277	1.776e-03	1.391e-03	1.215e-04	4.365e-08
TcCLB.507645.11	TcCLB.507645.11	mRNA	TcChr22-P	+	861	hypothetical protein, conserved (fragment)	1.4	1.159e-09	116.3	0.2192	6.385	1.71e-10	1.159e-09	1.281	1.207e-03	9.422e-04	1.608e-05	7.754e-10
TcCLB.509331.30	TcCLB.509331.30	mRNA	TcChr22-P	+	2034	acetyl-CoA synthetase, putative	1.4	2.407e-27	772.6	0.1261	11.1	1.217e-28	2.406e-27	1.319	8.794e-04	6.666e-04	1.570e-07	7.398e-14
TcCLB.507847.30	TcCLB.507847.30	mRNA	TcChr23-S	-	345	mucin TcMUCII (pseudogene), putative	1.397	0.006915	35.06	0.467	2.991	0.002784	6.916e-03	1.294	2.962e-05	2.289e-05	2.013e-03	1.765e-06
TcCLB.506961.130	TcCLB.506961.130	mRNA	TcChr18-S	-	2061	retrotransposon hot spot protein (RHS, pseudogene), putative	1.396	4.026e-28	401.8	0.1239	11.26	1.982e-29	4.026e-28	1.329	3.041e-03	2.287e-03	2.983e-08	2.669e-15
TcCLB.506675.30	TcCLB.506675.30	mRNA	Tcruzi_7050	-	2955	retrotransposon hot spot protein (RHS, pseudogene), putative	1.396	7.02e-30	519.8	0.1201	11.62	3.205e-31	7.021e-30	1.33	2.849e-03	2.141e-03	2.837e-08	2.415e-15
TcCLB.508043.20	TcCLB.508043.20	mRNA	TcChr22-P	-	1251	metallo-beta-lactamase-like protein, putative	1.395	2.802e-26	390.8	0.1283	10.88	1.48e-27	2.802e-26	1.333	3.370e-03	2.529e-03	3.171e-08	3.017e-15
TcCLB.508017.10	TcCLB.508017.10	mRNA	TcChr31-P	+	183	hypothetical protein, conserved	1.394	0.002514	30.9	0.4202	3.318	0.0009073	2.514e-03	1.338	4.342e-03	3.246e-03	1.124e-03	1.377e-06
TcCLB.509973.25	TcCLB.509973.25	mRNA	TcChr33-S	+	870	mucin TcMUC (pseudogene), putative	1.394	1.552e-05	75.03	0.3015	4.625	3.749e-06	1.552e-05	1.274	1.431e-03	1.124e-03	4.815e-03	6.948e-05
TcCLB.511669.10	TcCLB.511669.10	mRNA	TcChr30-P	+	3138	trans-sialidase, Group VIII, putative	1.394	8.579e-15	641.3	0.1732	8.048	8.404e-16	8.579e-15	1.311	6.458e-04	4.927e-04	3.620e-05	3.931e-09
TcCLB.509535.9	TcCLB.509535.9	mRNA	TcChr33-P	+	525	electon transport protein SCO1/SCO2, putative	1.393	2.024e-12	139	0.1901	7.326	2.366e-13	2.024e-12	1.302	1.424e-04	1.093e-04	4.867e-06	7.105e-11
TcCLB.503779.109	TcCLB.503779.109	mRNA	TcChr37-S	+	849	hypothetical protein, conserved (fragment)	1.393	7.14e-16	242.2	0.1667	8.355	6.564e-17	7.140e-16	1.315	1.200e-03	9.123e-04	5.087e-06	7.762e-11
TcCLB.510131.40	TcCLB.510131.40	mRNA	TcChr30-P	+	936	haloacid dehalogenase-like hydrolase, putative	1.393	2.027e-17	195.2	0.1588	8.776	1.698e-18	2.027e-17	1.316	1.302e-03	9.899e-04	4.067e-07	4.961e-13
TcCLB.510855.20	TcCLB.510855.20	mRNA	TcChr19-S	-	1722	hypothetical protein, conserved	1.393	3.913e-20	388.7	0.1471	9.471	2.785e-21	3.913e-20	1.325	2.660e-03	2.007e-03	2.380e-06	1.699e-11
TcCLB.508777.110	TcCLB.508777.110	mRNA	TcChr41-S	+	2451	hypothetical protein, conserved	1.393	2.045e-35	539.5	0.1099	12.68	7.631e-37	2.045e-35	1.325	2.499e-03	1.886e-03	4.723e-09	6.693e-17
TcCLB.509961.20	TcCLB.509961.20	mRNA	Tcruzi_8255	-	1161	dispersed gene family protein 1 (DGF-1), putative	1.392	0.007968	27.36	0.4731	2.942	0.003262	7.969e-03	1.308	4.179e-04	3.195e-04	4.783e-03	2.590e-05
TcCLB.511817.260	TcCLB.511817.260	mRNA	TcChr13-P	+	3459	hypothetical protein, conserved	1.392	9.233e-48	1320	0.09428	14.77	2.357e-49	9.235e-48	1.284	3.775e-04	2.939e-04	1.990e-09	1.188e-17
TcCLB.508677.150	TcCLB.508677.150	mRNA	TcChr22-P	+	1974	glycosyl transferase, putative	1.392	2.295e-52	1142	0.08994	15.48	5.098e-54	2.295e-52	1.302	1.690e-04	1.298e-04	2.017e-10	1.220e-19
TcCLB.506219.40	TcCLB.506219.40	mRNA	TcChr22-P	+	933	hypothetical protein, conserved	1.392	1.589e-59	1607	0.08428	16.51	2.882e-61	1.589e-59	1.276	1.039e-03	8.144e-04	1.669e-10	8.360e-20
TcCLB.508225.4	TcCLB.508225.4	mRNA	TcChr41-S	+	1280	trans-sialidase, putative	1.391	0.004822	141.9	0.4471	3.111	0.001866	4.822e-03	1.292	1.693e-05	1.310e-05	4.139e-03	2.754e-05
TcCLB.509967.140	TcCLB.509967.140	mRNA	TcChr10-S	+	426	hypothetical protein, conserved	1.388	1.334e-14	183.4	0.1736	7.992	1.33e-15	1.334e-14	1.304	5.031e-04	3.859e-04	2.691e-06	2.173e-11
TcCLB.503607.4	TcCLB.503607.4	mRNA	TcChr32-P	-	2027	retrotransposon hot spot (RHS) protein, putative	1.388	6.999e-21	338	0.1438	9.653	4.788e-22	7.000e-21	1.32	2.389e-03	1.811e-03	7.530e-07	1.701e-12
TcCLB.511809.120	TcCLB.511809.120	mRNA	TcChr13-P	-	903	hypothetical protein, conserved	1.388	6.725e-43	1366	0.09923	13.98	1.948e-44	6.725e-43	1.278	5.070e-04	3.966e-04	2.835e-09	2.411e-17
TcCLB.507699.64	TcCLB.507699.64	mRNA	TcChr33-S	+	588	mucin TcMUCII, putative	1.387	0.02247	36.85	0.5411	2.563	0.01039	2.248e-02	1.245	5.083e-03	4.081e-03	2.370e-02	8.389e-04
TcCLB.504031.11	TcCLB.504031.11	mRNA	Tcruzi_4874	+	600	hypothetical protein	1.385	0.0008403	149.5	0.3808	3.638	0.0002744	8.403e-04	1.289	3.306e-05	2.566e-05	1.575e-02	7.288e-04
TcCLB.460127.30	TcCLB.460127.30	mRNA	TcChr39-P	-	399	amino acid permease, putative	1.385	4.781e-07	90.02	0.2595	5.338	9.405e-08	4.781e-07	1.266	1.354e-03	1.070e-03	7.424e-04	1.653e-06
TcCLB.506577.120	TcCLB.506577.120	mRNA	TcChr37-P	+	1467	sterol C-24 reductase, putative	1.385	2.176e-16	224.4	0.1629	8.498	1.937e-17	2.176e-16	1.31	1.334e-03	1.018e-03	2.842e-06	2.423e-11
TcCLB.509797.30	TcCLB.509797.30	mRNA	TcChr37-P	+	1413	hypothetical protein, conserved	1.385	2.329e-24	400.3	0.1324	10.46	1.339e-25	2.328e-24	1.319	2.801e-03	2.125e-03	1.279e-07	4.905e-14
TcCLB.510819.119	TcCLB.510819.119	mRNA	TcChr3-P	-	522	zinc finger (CCCH type) protein, putative	1.385	8.737e-29	429.4	0.1215	11.4	4.206e-30	8.737e-29	1.319	2.660e-03	2.017e-03	6.490e-08	1.264e-14
TcCLB.503823.40	TcCLB.503823.40	mRNA	TcChr16-P	+	3168	glycosyl hydrolase-like protein, putative	1.385	3.452e-41	684.6	0.1011	13.7	1.058e-42	3.453e-41	1.307	9.482e-04	7.257e-04	1.229e-09	4.529e-18
TcCLB.510021.140	TcCLB.510021.140	mRNA	TcChr41-S	+	630	mucin TcMUCII (pseudogene), putative	1.384	0.001726	58.44	0.4033	3.431	0.0006009	1.726e-03	1.285	4.083e-06	3.178e-06	1.412e-02	5.668e-04
TcCLB.509765.20	TcCLB.509765.20	mRNA	TcChr17-S	-	996	retrotransposon hot spot protein (RHS, pseudogene), putative	1.384	0.0001364	49.72	0.3361	4.117	3.837e-05	1.364e-04	1.272	5.912e-04	4.647e-04	1.688e-04	6.688e-08
TcCLB.506823.20	TcCLB.506823.20	mRNA	Tcruzi_5398	-	2706	retrotransposon hot spot protein (RHS, pseudogene), putative	1.382	6.081e-10	126.6	0.2131	6.487	8.743e-11	6.080e-10	1.282	2.826e-05	2.204e-05	3.883e-05	4.524e-09
TcCLB.511861.120	TcCLB.511861.120	mRNA	TcChr15-P	+	684	surface antigen TASV, putative	1.381	5.544e-11	1588	0.2016	6.852	7.299e-12	5.545e-11	1.28	6.859e-05	5.358e-05	1.950e-05	1.141e-09
TcCLB.508799.240	TcCLB.508799.240	mRNA	TcChr27-P	-	1563	aminopeptidase, putative	1.381	3.104e-54	2890	0.08766	15.75	6.459e-56	3.104e-54	1.255	2.660e-03	2.119e-03	1.925e-10	1.111e-19
TcCLB.510861.50	TcCLB.510861.50	mRNA	TcChr19-S	-	426	hypothetical protein, conserved	1.38	0.0001774	49.03	0.3407	4.051	5.107e-05	1.774e-04	1.329	6.960e-03	5.238e-03	1.139e-03	3.715e-06
TcCLB.511809.40	TcCLB.511809.40	mRNA	TcChr13-P	-	912	hypothetical protein, conserved	1.38	2.77e-18	281.1	0.1533	9.002	2.206e-19	2.770e-18	1.313	2.495e-03	1.901e-03	5.197e-07	8.102e-13
TcCLB.508741.140	TcCLB.508741.140	mRNA	TcChr24-P	+	1293	imidazolonepropionase, putative	1.38	9.248e-44	654.7	0.09766	14.13	2.62e-45	9.248e-44	1.3	7.897e-04	6.073e-04	3.443e-10	3.557e-19
TcCLB.509025.20	TcCLB.509025.20	mRNA	TcChr41-P	+	897	hypothetical protein, conserved	1.379	7.655e-09	109.3	0.2269	6.077	1.223e-09	7.656e-09	1.262	1.146e-03	9.078e-04	8.203e-05	2.019e-08
TcCLB.511821.40	TcCLB.511821.40	mRNA	TcChr13-P	+	1875	hypothetical protein, conserved	1.379	6.259e-13	169.7	0.1841	7.487	7.025e-14	6.259e-13	1.293	3.892e-04	3.010e-04	1.312e-05	5.167e-10
TcCLB.510883.10	TcCLB.510883.10	mRNA	Tcruzi_6002	-	951	retrotransposon hot spot (RHS) protein, putative	1.379	3.106e-17	227	0.158	8.726	2.633e-18	3.106e-17	1.314	2.681e-03	2.040e-03	9.197e-07	2.537e-12
TcCLB.506931.80	TcCLB.506931.80	mRNA	TcChr30-S	+	675	p450 reductase, putative	1.379	7.643e-29	400.5	0.1208	11.41	3.672e-30	7.642e-29	1.324	4.489e-03	3.391e-03	1.628e-08	7.951e-16
TcCLB.510759.40	TcCLB.510759.40	mRNA	TcChr39-S	-	1611	Protein kinase domain, putative	1.379	5.569e-31	434.4	0.1164	11.84	2.454e-32	5.569e-31	1.314	2.873e-03	2.186e-03	6.660e-09	1.331e-16
TcCLB.511391.160	TcCLB.511391.160	mRNA	TcChr19-P	-	777	cytochrome c1, heme protein, mitochondrial, putative (CYC1)	1.379	2.569e-68	1993	0.07789	17.7	3.994e-70	2.569e-68	1.269	6.021e-04	4.745e-04	4.557e-11	6.229e-21
TcCLB.506777.110	TcCLB.506777.110	mRNA	TcChr27-S	-	4092	hypothetical protein, conserved	1.377	2.54e-33	1780	0.1121	12.29	1.035e-34	2.540e-33	1.265	8.558e-04	6.767e-04	1.391e-07	5.805e-14
TcCLB.504107.10	TcCLB.504107.10	mRNA	TcChr39-S	+	1728	calpain-like cysteine peptidase, putative (fragment)	1.376	0.03135	16.26	0.5665	2.428	0.01517	3.135e-02	1.257	1.047e-03	8.324e-04	1.164e-02	4.399e-05
TcCLB.506059.10	TcCLB.506059.10	mRNA	Tcruzi_5327	-	642	trans-sialidase, putative	1.375	0.0007609	55.79	0.375	3.666	0.0002466	7.607e-04	1.28	6.808e-05	5.321e-05	8.327e-04	1.470e-06
TcCLB.401569.10	TcCLB.401569.10	mRNA	TcChr33-S	+	1173	trans-sialidase, putative	1.375	0.0006766	82.23	0.3719	3.698	0.000217	6.765e-04	1.301	1.605e-03	1.233e-03	2.408e-03	1.560e-05
TcCLB.508495.200	TcCLB.508495.200	mRNA	TcChr33-P	+	795	mucin TcMUCII, putative	1.375	1.57e-10	302.9	0.2053	6.696	2.146e-11	1.570e-10	1.268	3.894e-04	3.071e-04	2.077e-05	1.294e-09
TcCLB.506435.424	TcCLB.506435.424	mRNA	TcChr34-P	-	1350	hypothetical protein, conserved	1.375	7.278e-11	135.7	0.2018	6.811	9.673e-12	7.278e-11	1.291	6.349e-04	4.918e-04	1.823e-05	9.966e-10
TcCLB.506005.10	TcCLB.506005.10	mRNA	Tcruzi_6773	+	9345	dispersed gene family protein 1 (DGF-1, pseudogene), putative	1.375	5.193e-20	584.2	0.1456	9.44	3.724e-21	5.193e-20	1.307	2.169e-03	1.660e-03	5.587e-06	9.363e-11
TcCLB.506823.80	TcCLB.506823.80	mRNA	Tcruzi_5398	-	2277	retrotransposon hot spot protein (RHS, pseudogene), putative	1.374	2.853e-16	344.7	0.1624	8.465	2.557e-17	2.853e-16	1.305	2.405e-03	1.843e-03	1.454e-05	6.342e-10
TcCLB.510279.180	TcCLB.510279.180	mRNA	TcChr40-S	+	840	mucin TcMUCII (pseudogene), putative	1.373	0.04372	14.94	0.6	2.289	0.0221	4.372e-02	1.227	6.510e-03	5.306e-03	1.781e-02	1.021e-04
TcCLB.505919.11	TcCLB.505919.11	mRNA	Tcruzi_6736	+	1317	mucin-associated surface protein (MASP, pseudogene), putative	1.373	3.137e-23	509.4	0.1345	10.2	1.891e-24	3.137e-23	1.308	2.765e-03	2.115e-03	4.790e-07	6.883e-13
TcCLB.506501.80	TcCLB.506501.80	mRNA	TcChr41-S	-	1707	mucin-associated surface protein (MASP, pseudogene), putative	1.372	9.7e-05	299.4	0.3265	4.201	2.655e-05	9.700e-05	1.275	1.815e-06	1.424e-06	1.414e-03	5.876e-06
TcCLB.510279.120	TcCLB.510279.120	mRNA	TcChr40-S	-	1023	mucin-associated surface protein (MASP), putative	1.371	0.03408	34.87	0.5725	2.395	0.01663	3.408e-02	1.208	1.253e-02	1.037e-02	5.234e-02	5.015e-03
TcCLB.507757.30	TcCLB.507757.30	mRNA	TcChr31-S	+	1050	hypothetical protein, conserved	1.371	2.678e-14	159.4	0.1735	7.903	2.729e-15	2.678e-14	1.29	5.191e-04	4.025e-04	8.270e-07	2.052e-12
TcCLB.509545.79	TcCLB.509545.79	mRNA	TcChr18-P	-	1204	mucin-associated surface protein (MASP), putative	1.37	0.02527	90.57	0.5445	2.516	0.01186	2.528e-02	1.228	5.745e-03	4.678e-03	1.495e-02	1.601e-04
TcCLB.510349.10	TcCLB.510349.10	mRNA	TcChr33-S	+	954	hypothetical protein, conserved	1.37	7.251e-19	347.9	0.1497	9.153	5.532e-20	7.251e-19	1.303	2.343e-03	1.798e-03	3.723e-06	4.159e-11
TcCLB.506263.20	TcCLB.506263.20	mRNA	TcChr34-P	+	597	D-isomer specific 2-hydroxyacid dehydrogenase-protein, putative	1.37	1.01e-45	1128	0.09486	14.44	2.734e-47	1.010e-45	1.264	3.950e-04	3.126e-04	1.959e-08	1.151e-15
TcCLB.511375.30	TcCLB.511375.30	mRNA	Tcruzi_6105	+	777	hypothetical protein (fragment)	1.369	0.02835	21.27	0.5543	2.47	0.01351	2.834e-02	1.221	6.197e-03	5.074e-03	9.961e-03	2.770e-05
TcCLB.508499.20	TcCLB.508499.20	mRNA	TcChr33-P	+	894	mucin-associated surface protein (MASP), putative	1.368	3.417e-06	115.8	0.2765	4.948	7.482e-07	3.417e-06	1.264	2.311e-04	1.829e-04	1.098e-03	3.612e-06
TcCLB.399997.10	TcCLB.399997.10	mRNA	TcChr37-P	-	1053	retrotransposon hot spot (RHS) protein, putative	1.368	2.676e-23	527	0.1338	10.22	1.609e-24	2.677e-23	1.304	2.731e-03	2.095e-03	2.767e-07	2.296e-13
TcCLB.510961.40	TcCLB.510961.40	mRNA	TcChr9-S	+	498	mucin TcMUCII, putative	1.365	0.02808	47.65	0.5518	2.474	0.01336	2.808e-02	1.309	5.601e-03	4.279e-03	1.074e-02	2.914e-05
TcCLB.508493.70	TcCLB.508493.70	mRNA	TcChr33-P	+	654	hypothetical protein	1.365	0.00432	27.55	0.4339	3.147	0.001651	4.319e-03	1.268	8.778e-06	6.921e-06	1.400e-03	1.264e-06
TcCLB.511607.60	TcCLB.511607.60	mRNA	TcChr18-S	+	2745	trans-sialidase (pseudogene), putative	1.365	6.256e-09	139.5	0.2234	6.111	9.92e-10	6.256e-09	1.268	8.111e-06	6.398e-06	2.561e-04	1.967e-07
TcCLB.508069.10	TcCLB.508069.10	mRNA	Tcruzi_7588	-	2793	retrotransposon hot spot protein (RHS, pseudogene), putative	1.365	1.672e-10	136.4	0.2041	6.686	2.29e-11	1.672e-10	1.27	8.981e-07	7.070e-07	9.050e-05	2.457e-08
TcCLB.506157.30	TcCLB.506157.30	mRNA	TcChr31-P	+	2913	retrotransposon hot spot protein (RHS, pseudogene), putative	1.365	2.754e-15	215.7	0.1667	8.19	2.619e-16	2.754e-15	1.309	3.618e-03	2.764e-03	1.827e-06	1.001e-11
TcCLB.508221.790	TcCLB.508221.790	mRNA	TcChr41-P	+	2376	trans-sialidase, Group V, putative	1.364	0.006021	570.9	0.449	3.037	0.002389	6.021e-03	1.283	1.240e-03	9.667e-04	3.404e-02	3.218e-03
TcCLB.452475.10	TcCLB.452475.10	mRNA	Tcruzi_3062	-	687	trans-sialidase, Group V, putative	1.363	0.001126	67.24	0.3834	3.556	0.0003769	1.126e-03	1.281	4.051e-04	3.162e-04	3.367e-03	2.979e-05
TcCLB.511909.60	TcCLB.511909.60	mRNA	TcChr26-P	-	963	hypothetical protein, conserved	1.363	1.054e-16	253.6	0.1587	8.584	9.168e-18	1.054e-16	1.296	2.089e-03	1.612e-03	5.780e-06	1.002e-10
TcCLB.508443.30	TcCLB.508443.30	mRNA	TcChr35-P	+	2325	hypothetical protein, conserved	1.362	1.959e-44	1028	0.09566	14.24	5.48e-46	1.959e-44	1.282	5.562e-04	4.340e-04	8.437e-10	2.135e-18
TcCLB.504071.110	TcCLB.504071.110	mRNA	TcChr32-P	-	621	ama1 protein, putative	1.361	1.403e-13	937.8	0.1771	7.688	1.497e-14	1.403e-13	1.291	1.634e-03	1.266e-03	3.697e-04	4.100e-07
TcCLB.506477.10	TcCLB.506477.10	mRNA	TcChr9-P	+	1020	cytochrome c oxidase assembly factor, putative	1.361	3.029e-19	285.9	0.1472	9.249	2.274e-20	3.029e-19	1.292	1.748e-03	1.353e-03	5.167e-07	8.008e-13
TcCLB.509387.10	TcCLB.509387.10	mRNA	TcChr17-P	+	3117	trans-sialidase, Group VIII, putative	1.36	6.418e-18	816.8	0.1527	8.908	5.219e-19	6.418e-18	1.295	2.409e-03	1.860e-03	5.740e-06	9.884e-11
TcCLB.511727.220	TcCLB.511727.220	mRNA	TcChr35-P	-	1293	hypothetical protein, conserved	1.36	1.281e-19	291.3	0.1456	9.342	9.413e-21	1.281e-19	1.298	2.883e-03	2.221e-03	3.103e-07	2.889e-13
TcCLB.510265.10	TcCLB.510265.10	mRNA	TcChr36-P	-	1005	quinone oxidoreductase, putative	1.36	1.76e-23	483	0.1326	10.26	1.053e-24	1.760e-23	1.301	3.240e-03	2.491e-03	2.645e-07	2.099e-13
TcCLB.510377.10	TcCLB.510377.10	mRNA	TcChr41-S	+	2361	trans-sialidase, Group V, putative	1.359	0.0009629	122.9	0.3774	3.6	0.0003185	9.629e-04	1.259	9.544e-05	7.583e-05	6.388e-02	1.216e-02
TcCLB.509965.144	TcCLB.509965.144	mRNA	TcChr32-S	+	378	hypothetical protein, conserved	1.359	4.077e-16	219.7	0.1614	8.422	3.687e-17	4.077e-16	1.286	1.391e-03	1.082e-03	1.023e-06	3.140e-12
TcCLB.509281.30	TcCLB.509281.30	mRNA	Tcruzi_8059	+	963	hypothetical protein	1.358	1.358e-09	120.7	0.2135	6.36	2.019e-10	1.357e-09	1.261	4.281e-05	3.395e-05	3.171e-05	3.016e-09
TcCLB.508677.30	TcCLB.508677.30	mRNA	TcChr22-P	+	2766	trans-sialidase (pseudogene), putative	1.358	4.324e-11	312.2	0.1972	6.889	5.636e-12	4.325e-11	1.275	3.489e-04	2.736e-04	4.663e-04	6.524e-07
TcCLB.508799.160	TcCLB.508799.160	mRNA	TcChr27-P	-	756	cytochrome b5-like protein, putative	1.357	2.415e-42	703.4	0.09766	13.89	7.147e-44	2.414e-42	1.279	7.214e-04	5.639e-04	1.407e-09	5.936e-18
TcCLB.511079.71	TcCLB.511079.71	mRNA	Tcruzi_8592	-	663	mucin TcMUC (pseudogene), putative	1.356	0.004355	30.21	0.4313	3.144	0.001666	4.353e-03	1.297	2.722e-03	2.099e-03	1.357e-03	1.107e-06
TcCLB.508119.144	TcCLB.508119.144	mRNA	TcChr33-P	+	249	ribosomal protein L38, putative	1.355	4.816e-32	573.9	0.1125	12.05	2.03e-33	4.815e-32	1.287	1.952e-03	1.516e-03	4.203e-08	5.300e-15
TcCLB.506521.9	TcCLB.506521.9	mRNA	Tcruzi_6983	+	5242	dispersed gene family protein 1 (DGF-1), putative	1.354	4.655e-16	311.4	0.1611	8.406	4.227e-17	4.655e-16	1.296	3.559e-03	2.745e-03	1.877e-05	1.057e-09
TcCLB.506585.70	TcCLB.506585.70	mRNA	TcChr30-P	+	1890	p450 reductase, putative	1.354	1.245e-56	1261	0.08409	16.1	2.444e-58	1.245e-56	1.249	4.136e-04	3.311e-04	1.140e-09	3.897e-18
TcCLB.511797.130	TcCLB.511797.130	mRNA	TcChr28-S	-	591	mucin TcMUCII (pseudogene), putative	1.353	4.903e-06	88.75	0.2776	4.874	1.096e-06	4.903e-06	1.245	7.390e-04	5.935e-04	2.472e-03	1.832e-05
TcCLB.508903.100	TcCLB.508903.100	mRNA	TcChr17-S	-	531	ATPase, putative	1.353	3.794e-07	1315	0.2515	5.382	7.366e-08	3.794e-07	1.291	2.931e-03	2.271e-03	1.543e-04	7.138e-08
TcCLB.510025.50	TcCLB.510025.50	mRNA	TcChr41-S	-	2583	trans-sialidase, Group V, putative	1.353	3.514e-10	361.6	0.2059	6.573	4.943e-11	3.514e-10	1.25	2.933e-04	2.347e-04	7.093e-04	1.509e-06
TcCLB.506865.2	TcCLB.506865.2	mRNA	TcChr12-S	-	177	nucleoside phosphorylase, putative	1.352	8.833e-15	187.7	0.168	8.045	8.657e-16	8.833e-15	1.276	8.916e-04	6.988e-04	4.737e-06	6.731e-11
TcCLB.507427.20	TcCLB.507427.20	mRNA	Tcruzi_7332	+	378	dispersed gene family protein 1 (DGF-1, pseudogene), putative	1.351	2.92e-06	68.13	0.2712	4.981	6.334e-07	2.920e-06	1.258	1.490e-05	1.184e-05	2.259e-04	1.526e-07
TcCLB.506187.20	TcCLB.506187.20	mRNA	Tcruzi_6844	-	2643	trans-sialidase, Group V, putative	1.351	2.12e-10	149.2	0.2031	6.65	2.925e-11	2.120e-10	1.263	7.078e-05	5.604e-05	5.580e-05	9.341e-09
TcCLB.503519.20	TcCLB.503519.20	mRNA	TcChr33-P	+	585	mucin TcMUCII, putative	1.35	0.009631	40.74	0.4693	2.876	0.00403	9.632e-03	1.247	9.644e-05	7.736e-05	5.207e-03	2.412e-05
TcCLB.507699.90	TcCLB.507699.90	mRNA	TcChr33-S	+	960	mucin TcMUCII, putative	1.35	0.0002429	110.6	0.3401	3.97	7.174e-05	2.428e-04	1.252	4.762e-05	3.804e-05	4.403e-04	4.843e-07
TcCLB.505843.49	TcCLB.505843.49	mRNA	TcChr7-S	+	572	ERV/ALR sulfhydryl oxidase domain-containing protein (POMP4)	1.35	3.142e-06	81.16	0.2718	4.966	6.843e-07	3.142e-06	1.239	9.545e-04	7.705e-04	1.039e-03	3.236e-06
TcCLB.507179.7	TcCLB.507179.7	mRNA	TcChr16-S	-	2124	trans-sialidase (pseudogene), putative	1.349	3.069e-11	149.6	0.1945	6.939	3.942e-12	3.068e-11	1.251	7.837e-05	6.265e-05	1.633e-05	8.000e-10
TcCLB.508449.31	TcCLB.508449.31	mRNA	Tcruzi_7734	-	642	trans-sialidase, putative	1.348	0.02539	21.03	0.5361	2.514	0.01193	2.538e-02	1.23	1.319e-03	1.072e-03	2.408e-02	7.689e-04
TcCLB.510115.70	TcCLB.510115.70	mRNA	Tcruzi_5842	-	843	trans-sialidase, putative	1.348	0.001291	38.77	0.3833	3.517	0.0004371	1.292e-03	1.239	5.257e-04	4.243e-04	9.678e-04	1.603e-06
TcCLB.510879.170	TcCLB.510879.170	mRNA	TcChr34-S	-	792	hypothetical protein, conserved	1.348	1.262e-14	346.5	0.1686	7.999	1.257e-15	1.262e-14	1.28	1.834e-03	1.432e-03	3.298e-05	3.262e-09
TcCLB.507085.30	TcCLB.507085.30	mRNA	TcChr33-P	+	2679	trans-sialidase, Group I, putative	1.347	3.626e-16	425.9	0.1596	8.437	3.268e-17	3.626e-16	1.269	6.073e-04	4.786e-04	9.303e-07	2.597e-12
TcCLB.504769.140	TcCLB.504769.140	mRNA	TcChr33-S	+	1107	trans-sialidase, Group VIII, putative	1.346	0.0001969	53.35	0.3346	4.024	5.721e-05	1.969e-04	1.263	6.194e-04	4.905e-04	3.078e-03	2.783e-05
TcCLB.511127.270	TcCLB.511127.270	mRNA	TcChr41-S	+	474	ankyrin repeat protein, putative	1.345	5.494e-10	213.8	0.2068	6.503	7.862e-11	5.494e-10	1.239	5.299e-04	4.275e-04	4.170e-05	5.217e-09
TcCLB.510151.19	TcCLB.510151.19	mRNA	TcChr33-P	-	949	fatty acyl CoA syntetase 1, putative	1.345	1.16e-14	177.4	0.1679	8.009	1.152e-15	1.160e-14	1.268	8.501e-04	6.703e-04	1.064e-06	3.394e-12
TcCLB.511511.40	TcCLB.511511.40	mRNA	TcChr32-P	-	843	hypothetical protein, conserved	1.345	4.294e-25	353	0.1267	10.62	2.387e-26	4.293e-25	1.286	3.216e-03	2.500e-03	4.453e-08	5.950e-15
TcCLB.504093.10	TcCLB.504093.10	mRNA	TcChr12-P	-	1899	hypothetical protein, conserved (pseudogene)	1.345	1.179e-25	477.3	0.1252	10.74	6.399e-27	1.179e-25	1.281	2.334e-03	1.823e-03	2.207e-08	1.461e-15
TcCLB.506369.20	TcCLB.506369.20	mRNA	TcChr39-S	-	1401	transporter, putative	1.343	2.494e-10	177.6	0.2026	6.626	3.459e-11	2.494e-10	1.256	1.289e-04	1.026e-04	8.267e-04	2.050e-06
TcCLB.441241.10	TcCLB.441241.10	mRNA	TcChr33-S	+	1239	microtubule-associated protein Gb4, putative (fragment)	1.343	2.021e-22	435.2	0.1341	10.02	1.266e-23	2.021e-22	1.279	2.514e-03	1.965e-03	7.153e-07	1.535e-12
TcCLB.508873.25	TcCLB.508873.25	mRNA	TcChr41-P	+	900	hypothetical protein	1.342	0.004605	58.83	0.4292	3.126	0.001774	4.606e-03	1.287	4.172e-03	3.241e-03	4.782e-03	4.176e-05
TcCLB.511019.84	TcCLB.511019.84	mRNA	TcChr35-P	+	723	GDP-mannose 4,6 dehydratase, putative	1.342	2.144e-17	253.6	0.1531	8.769	1.8e-18	2.144e-17	1.272	1.752e-03	1.377e-03	2.070e-06	1.285e-11
TcCLB.506631.30	TcCLB.506631.30	mRNA	TcChr34-S	+	1341	hypothetical protein, conserved	1.342	3.606e-23	312.8	0.1317	10.19	2.182e-24	3.606e-23	1.278	2.345e-03	1.835e-03	6.783e-08	1.380e-14
TcCLB.509915.50	TcCLB.509915.50	mRNA	TcChr31-P	-	2349	trans-sialidase (pseudogene), putative	1.34	0.03926	28.62	0.5737	2.336	0.01952	3.926e-02	1.181	1.065e-02	9.018e-03	2.754e-02	6.220e-04
TcCLB.506615.29	TcCLB.506615.29	mRNA	TcChr33-P	+	927	mucin-associated surface protein (MASP, pseudogene), putative	1.34	9.012e-14	321.8	0.173	7.746	9.495e-15	9.013e-14	1.26	4.024e-04	3.194e-04	2.530e-06	1.920e-11
TcCLB.509151.70	TcCLB.509151.70	mRNA	TcChr27-S	+	1701	hypothetical protein, conserved	1.34	5.969e-39	657.2	0.1007	13.31	1.951e-40	5.969e-39	1.272	1.754e-03	1.378e-03	3.443e-09	3.557e-17
TcCLB.510013.260	TcCLB.510013.260	mRNA	TcChr41-S	-	1170	mucin-associated surface protein (MASP), putative	1.339	0.02865	165.9	0.543	2.466	0.01368	2.865e-02	1.206	3.788e-03	3.140e-03	2.039e-02	3.658e-04
TcCLB.511203.5	TcCLB.511203.5	mRNA	TcChr30-P	-	243	hypothetical protein, conserved	1.339	0.002559	42.57	0.4042	3.312	0.0009264	2.559e-03	1.244	1.544e-05	1.241e-05	2.170e-03	8.120e-06
TcCLB.511751.150	TcCLB.511751.150	mRNA	TcChr32-S	+	1026	hypothetical protein, conserved	1.339	2.367e-11	199	0.1919	6.977	3.018e-12	2.367e-11	1.25	8.193e-05	6.553e-05	4.730e-05	6.712e-09
TcCLB.511655.40	TcCLB.511655.40	mRNA	TcChr21-P	+	879	hypothetical protein, conserved	1.338	5.419e-21	340.4	0.1382	9.679	3.687e-22	5.419e-21	1.272	2.241e-03	1.762e-03	4.510e-07	6.102e-13
TcCLB.507021.110	TcCLB.507021.110	mRNA	TcChr32-P	+	810	phosphopantothenoylcysteine decarboxylase, putative (PPCDC)	1.337	9.836e-22	341.9	0.1357	9.856	6.438e-23	9.835e-22	1.274	2.406e-03	1.889e-03	2.076e-07	1.293e-13
TcCLB.506989.220	TcCLB.506989.220	mRNA	TcChr36-P	-	840	hypothetical protein, conserved	1.337	4.428e-22	380.3	0.1346	9.938	2.84e-23	4.428e-22	1.294	6.328e-03	4.890e-03	1.830e-07	1.005e-13
TcCLB.508071.20	TcCLB.508071.20	mRNA	Tcruzi_7589	-	2490	trans-sialidase (pseudogene), putative	1.336	0.04692	56.44	0.5915	2.258	0.02395	4.691e-02	1.172	1.260e-02	1.075e-02	4.014e-02	1.588e-03
TcCLB.503633.30	TcCLB.503633.30	mRNA	Tcruzi_4675	-	975	surface protease GP63, putative	1.336	0.01197	24.61	0.4773	2.799	0.005127	1.197e-02	1.282	5.814e-03	4.533e-03	4.578e-03	1.018e-05
TcCLB.510671.10	TcCLB.510671.10	mRNA	TcChr22-P	+	2907	dispersed gene family protein 1 (DGF-1), putative	1.336	1.922e-11	203.1	0.1907	7.007	2.436e-12	1.923e-11	1.272	2.123e-03	1.669e-03	1.742e-04	9.100e-08
TcCLB.506063.20	TcCLB.506063.20	mRNA	Tcruzi_6797	-	2751	retrotransposon hot spot protein (RHS, pseudogene), putative	1.334	2.051e-10	156.6	0.2005	6.655	2.826e-11	2.051e-10	1.232	2.875e-04	2.333e-04	5.287e-06	8.385e-11
TcCLB.508269.40	TcCLB.508269.40	mRNA	TcChr16-P	+	1056	hypothetical protein, conserved	1.334	8.118e-12	458.8	0.1871	7.131	9.951e-13	8.118e-12	1.277	3.403e-03	2.666e-03	4.867e-04	7.105e-07
TcCLB.510523.20	TcCLB.510523.20	mRNA	TcChr13-S	-	927	hypothetical protein, conserved	1.334	6.653e-13	210.6	0.1784	7.479	7.485e-14	6.653e-13	1.255	5.333e-04	4.251e-04	9.977e-06	2.986e-10
TcCLB.506999.180	TcCLB.506999.180	mRNA	TcChr39-P	-	2280	hypothetical protein	1.334	1.356e-37	728	0.1021	13.07	4.658e-39	1.356e-37	1.254	4.407e-04	3.514e-04	4.540e-09	6.183e-17
TcCLB.510715.120	TcCLB.510715.120	mRNA	TcChr38-P	-	669	mucin TcMUCII, putative	1.333	0.00281	49.39	0.4059	3.283	0.001026	2.809e-03	1.24	5.140e-05	4.144e-05	1.351e-03	1.898e-06
TcCLB.459199.10	TcCLB.459199.10	mRNA	TcChr15-P	-	2820	retrotransposon hot spot (RHS) protein, putative	1.333	4.47e-63	2196	0.07837	17	7.679e-65	4.470e-63	1.218	1.622e-03	1.332e-03	5.610e-11	9.442e-21
TcCLB.506593.50	TcCLB.506593.50	mRNA	TcChr33-P	-	834	hypothetical protein, conserved	1.332	4.746e-20	269.4	0.141	9.45	3.397e-21	4.746e-20	1.269	2.567e-03	2.023e-03	1.107e-07	3.679e-14
TcCLB.508163.234	TcCLB.508163.234	mRNA	TcChr40-S	-	852	trans-sialidase, putative	1.331	0.0021	49.35	0.3947	3.372	0.0007458	2.100e-03	1.259	1.002e-03	7.956e-04	1.271e-03	2.284e-06
TcCLB.508687.20	TcCLB.508687.20	mRNA	TcChr41-S	+	2748	retrotransposon hot spot protein (RHS, pseudogene), putative	1.33	2.697e-14	237	0.1683	7.902	2.749e-15	2.696e-14	1.255	8.196e-04	6.532e-04	1.059e-05	3.362e-10
TcCLB.508267.20	TcCLB.508267.20	mRNA	TcChr40-P	-	885	hypothetical protein, conserved	1.33	5.913e-34	526.4	0.1072	12.41	2.345e-35	5.912e-34	1.27	2.895e-03	2.279e-03	3.332e-09	3.331e-17
TcCLB.511117.60	TcCLB.511117.60	mRNA	Tcruzi_6050	-	1071	mucin-associated surface protein (MASP, pseudogene), putative	1.329	0.004757	37	0.4266	3.115	0.001838	4.756e-03	1.235	3.176e-06	2.571e-06	3.354e-03	1.554e-05
TcCLB.510933.120	TcCLB.510933.120	mRNA	Tcruzi_8548	+	2181	surface protease GP63, putative	1.329	8.866e-07	571	0.2546	5.22	1.79e-07	8.866e-07	1.234	2.275e-05	1.844e-05	7.211e-04	1.559e-06
TcCLB.506583.70	TcCLB.506583.70	mRNA	TcChr20-P	+	1188	cytosolic factor SEC14, putative	1.329	2.148e-15	256.7	0.1616	8.22	2.028e-16	2.148e-15	1.262	2.050e-03	1.624e-03	1.562e-05	7.320e-10
TcCLB.508593.130	TcCLB.508593.130	mRNA	TcChr6-P	-	1347	hypothetical protein, conserved	1.329	5.854e-31	901.4	0.1123	11.83	2.585e-32	5.855e-31	1.267	2.646e-03	2.088e-03	6.037e-09	1.093e-16
TcCLB.509869.10	TcCLB.509869.10	mRNA	TcChr29-P	-	387	mucin TcMUCI, putative	1.328	0.01037	59.79	0.4658	2.85	0.004376	1.037e-02	1.213	9.560e-04	7.882e-04	6.818e-03	5.127e-05
TcCLB.510769.60	TcCLB.510769.60	mRNA	TcChr39-S	+	1122	hypothetical protein, conserved (pseudogene)	1.328	4.591e-25	370.2	0.1251	10.61	2.568e-26	4.591e-25	1.265	2.746e-03	2.171e-03	8.280e-08	2.057e-14
TcCLB.508173.10	TcCLB.508173.10	mRNA	TcChr27-P	+	1041	retrotransposon hot spot protein (RHS, pseudogene), putative	1.328	1.009e-48	1467	0.089	14.92	2.529e-50	1.009e-48	1.222	5.406e-04	4.422e-04	1.220e-09	4.468e-18
TcCLB.508079.10	TcCLB.508079.10	mRNA	TcChr33-P	-	1674	conserved protein	1.328	2.536e-50	1317	0.08756	15.17	6.023e-52	2.536e-50	1.224	4.467e-04	3.650e-04	6.373e-10	1.219e-18
TcCLB.506761.54	TcCLB.506761.54	mRNA	TcChr41-S	-	858	mucin-associated surface protein (MASP, pseudogene), putative	1.327	0.01203	67.51	0.4744	2.797	0.005156	1.203e-02	1.23	4.693e-05	3.816e-05	9.054e-03	1.008e-04
TcCLB.504479.10	TcCLB.504479.10	mRNA	Tcruzi_6306	-	2613	trans-sialidase, Group II, putative	1.327	5.171e-15	619.2	0.1636	8.112	4.997e-16	5.170e-15	1.259	1.777e-03	1.411e-03	1.135e-04	3.862e-08
TcCLB.506777.40	TcCLB.506777.40	mRNA	TcChr27-S	-	1653	hypothetical protein, conserved	1.327	2.126e-28	448.6	0.1173	11.32	1.036e-29	2.126e-28	1.267	3.084e-03	2.434e-03	1.634e-08	8.010e-16
TcCLB.508389.50	TcCLB.508389.50	mRNA	TcChr28-S	-	942	mucin-associated surface protein (MASP), putative	1.326	0.008592	73.93	0.4547	2.916	0.003546	8.591e-03	1.247	6.837e-04	5.482e-04	5.964e-03	4.291e-05
TcCLB.508229.30	TcCLB.508229.30	mRNA	TcChr41-S	-	843	mucin-associated surface protein (MASP), putative	1.326	0.004976	148.9	0.4276	3.1	0.001934	4.977e-03	1.238	2.045e-04	1.652e-04	1.712e-03	1.323e-06
TcCLB.424123.20	TcCLB.424123.20	mRNA	TcChr37-P	+	381	paraflagellar rod component, putative (PFC16)	1.326	1.357e-11	368.2	0.188	7.057	1.696e-12	1.357e-11	1.26	1.915e-03	1.520e-03	2.595e-04	2.021e-07
TcCLB.506287.100	TcCLB.506287.100	mRNA	TcChr29-S	-	1500	hypothetical protein, conserved	1.326	1.835e-16	276.8	0.1557	8.518	1.623e-17	1.834e-16	1.254	1.190e-03	9.495e-04	1.016e-06	3.097e-12
TcCLB.510979.60	TcCLB.510979.60	mRNA	TcChr23-P	-	489	mucin TcMUCII, putative	1.325	0.01329	56.83	0.48	2.761	0.005757	1.330e-02	1.232	2.528e-06	2.052e-06	1.100e-02	1.619e-04
TcCLB.508515.90	TcCLB.508515.90	mRNA	TcChr26-S	-	645	hypothetical protein, conserved	1.325	3.473e-10	150.9	0.2016	6.575	4.876e-11	3.473e-10	1.241	1.605e-04	1.293e-04	3.200e-04	3.073e-07
TcCLB.509725.113	TcCLB.509725.113	mRNA	TcChr22-P	-	1023	ATP-dependent DEAD/H RNA helicase (pseudogene), putative	1.323	0.001162	44.32	0.3731	3.547	0.0003903	1.162e-03	1.231	0.000e+00	0.000e+00	7.130e-04	7.780e-07
TcCLB.506469.30	TcCLB.506469.30	mRNA	TcChr33-P	+	1434	protein kinase, putative	1.323	1.525e-09	129.2	0.2086	6.341	2.28e-10	1.525e-09	1.232	1.544e-05	1.254e-05	1.168e-04	4.095e-08
TcCLB.503477.10	TcCLB.503477.10	mRNA	TcChr25-S	+	1065	hypothetical protein, conserved	1.323	3.127e-14	163.6	0.1678	7.883	3.201e-15	3.127e-14	1.246	6.078e-04	4.877e-04	6.080e-07	1.109e-12
TcCLB.506459.60	TcCLB.506459.60	mRNA	TcChr41-P	-	3030	retrotransposon hot spot protein (RHS, pseudogene), putative	1.323	1.182e-18	287.1	0.1454	9.099	9.154e-20	1.182e-18	1.256	1.998e-03	1.590e-03	7.927e-07	1.885e-12
TcCLB.506015.50	TcCLB.506015.50	mRNA	Tcruzi_6776	-	432	hypothetical protein (pseudogene)	1.322	0.01342	25.15	0.4795	2.758	0.00582	1.342e-02	1.218	1.847e-04	1.517e-04	3.844e-03	5.764e-06
TcCLB.511613.50	TcCLB.511613.50	mRNA	TcChr18-S	-	684	mucin TcMUCII, putative	1.322	0.006495	29.8	0.4389	3.012	0.002598	6.496e-03	1.229	3.123e-05	2.540e-05	2.167e-03	2.181e-06
TcCLB.510021.150	TcCLB.510021.150	mRNA	TcChr41-S	+	933	hypothetical protein, conserved (pseudogene)	1.322	0.0001239	64.83	0.3193	4.141	3.454e-05	1.239e-04	1.222	2.144e-04	1.754e-04	1.343e-03	5.260e-06
TcCLB.504533.40	TcCLB.504533.40	mRNA	TcChr24-P	-	2757	trans-sialidase, Group IV, putative	1.322	1.793e-29	2252	0.1146	11.54	8.354e-31	1.793e-29	1.224	1.294e-04	1.057e-04	5.787e-08	1.005e-14
TcCLB.509533.10	TcCLB.509533.10	mRNA	Tcruzi_8126	-	2223	trans-sialidase, Group II, putative	1.321	1.096e-11	268.3	0.1864	7.089	1.355e-12	1.096e-11	1.25	1.289e-03	1.031e-03	2.464e-04	1.821e-07
TcCLB.507031.100	TcCLB.507031.100	mRNA	TcChr40-P	-	1473	hypothetical protein, conserved	1.321	1.551e-16	811.6	0.1547	8.538	1.364e-17	1.551e-16	1.256	2.219e-03	1.767e-03	3.272e-05	3.212e-09
TcCLB.504149.160	TcCLB.504149.160	mRNA	TcChr27-S	-	2163	phosphoinositide-specific phospholipase C, putative	1.32	7.627e-45	1568	0.09231	14.3	2.112e-46	7.625e-45	1.215	4.903e-04	4.034e-04	2.220e-09	1.478e-17
TcCLB.510089.60	TcCLB.510089.60	mRNA	TcChr40-S	-	1686	hypothetical protein, conserved	1.319	1.669e-12	202.3	0.1794	7.353	1.939e-13	1.670e-12	1.241	6.163e-04	4.968e-04	6.120e-05	1.124e-08
TcCLB.503411.20	TcCLB.503411.20	mRNA	TcChr23-P	-	1647	hypothetical protein, conserved	1.319	1.137e-18	350.3	0.1449	9.103	8.792e-20	1.137e-18	1.274	5.662e-03	4.446e-03	8.240e-07	2.037e-12
TcCLB.508173.40	TcCLB.508173.40	mRNA	TcChr27-P	+	1164	mercaptopyruvate sulfurtransferase, putative (MST)	1.319	1.862e-27	1196	0.1186	11.13	9.384e-29	1.862e-27	1.255	2.306e-03	1.838e-03	1.306e-07	5.120e-14
TcCLB.508851.120	TcCLB.508851.120	mRNA	TcChr18-P	-	1410	ADP-ribosylation factor GTPase activating protein, putative	1.317	1.609e-20	280.5	0.1376	9.565	1.118e-21	1.609e-20	1.252	2.187e-03	1.746e-03	8.427e-08	2.130e-14
TcCLB.509495.30	TcCLB.509495.30	mRNA	TcChr33-P	+	2823	trans-sialidase, Group I, putative	1.316	1.102e-14	607.8	0.1641	8.016	1.091e-15	1.101e-14	1.245	1.450e-03	1.165e-03	4.067e-05	4.961e-09
TcCLB.507089.210	TcCLB.507089.210	mRNA	TcChr35-S	-	1554	hypothetical protein, conserved	1.316	3.193e-26	465.5	0.1211	10.87	1.69e-27	3.192e-26	1.251	2.138e-03	1.708e-03	8.283e-08	2.058e-14
TcCLB.506327.99	TcCLB.506327.99	mRNA	TcChr37-P	-	582	serine/threonine protein kinase, putative (fragment)	1.315	3.175e-20	282.9	0.1385	9.493	2.251e-21	3.175e-20	1.255	2.762e-03	2.200e-03	1.320e-07	5.225e-14
TcCLB.507765.149	TcCLB.507765.149	mRNA	TcChr27-P	-	617	hypothetical protein, conserved	1.314	1.838e-16	282.3	0.1542	8.518	1.627e-17	1.838e-16	1.241	9.871e-04	7.954e-04	1.884e-06	1.065e-11
TcCLB.509109.120	TcCLB.509109.120	mRNA	TcChr21-P	-	543	protein tyrosine phosphatase, putative	1.314	8.935e-20	344.3	0.1401	9.381	6.505e-21	8.935e-20	1.25	2.059e-03	1.647e-03	7.713e-07	1.785e-12
TcCLB.511257.100	TcCLB.511257.100	mRNA	TcChr29-P	-	2361	surface protease GP63, putative	1.313	1.89e-13	367.6	0.1717	7.648	2.034e-14	1.889e-13	1.224	1.723e-05	1.407e-05	1.637e-06	8.036e-12
TcCLB.507953.180	TcCLB.507953.180	mRNA	TcChr41-S	+	561	mucin TcMUCII, putative	1.312	0.01154	155	0.4666	2.812	0.004921	1.154e-02	1.193	1.854e-03	1.555e-03	1.132e-02	1.973e-04
TcCLB.503991.20	TcCLB.503991.20	mRNA	TcChr40-S	-	1791	Xaa-Pro aminopeptidase, putative	1.312	3.86e-29	606.2	0.1144	11.47	1.829e-30	3.861e-29	1.243	1.330e-03	1.070e-03	3.243e-08	3.154e-15
TcCLB.504039.230	TcCLB.504039.230	mRNA	TcChr41-S	+	864	mucin-associated surface protein (MASP), putative	1.311	0.0008225	239.2	0.3598	3.644	0.0002682	8.226e-04	1.232	4.187e-04	3.398e-04	3.658e-02	3.977e-03
TcCLB.506779.100	TcCLB.506779.100	mRNA	TcChr27-S	+	843	RNA-binding protein, putative	1.311	2.499e-14	216	0.1657	7.912	2.542e-15	2.499e-14	1.237	7.681e-04	6.208e-04	1.223e-05	4.490e-10
TcCLB.510525.139	TcCLB.510525.139	mRNA	TcChr13-S	+	992	protein kinase, putative	1.31	8.335e-09	164	0.216	6.063	1.336e-09	8.333e-09	1.202	9.571e-04	7.964e-04	3.400e-05	3.468e-09
TcCLB.509259.180	TcCLB.509259.180	mRNA	TcChr25-P	+	1404	retrotransposon hot spot (RHS) protein, putative	1.31	4.075e-23	417.5	0.1287	10.18	2.476e-24	4.076e-23	1.248	2.553e-03	2.045e-03	1.495e-07	6.702e-14
TcCLB.506857.20	TcCLB.506857.20	mRNA	TcChr13-S	-	810	pyrroline-5-carboxylate reductase, putative (P5CR)	1.31	2.672e-25	718.1	0.1228	10.67	1.467e-26	2.672e-25	1.232	4.222e-04	3.427e-04	3.244e-07	3.157e-13
TcCLB.503553.10	TcCLB.503553.10	mRNA	Tcruzi_4635	-	528	trans-sialidase (pseudogene), putative	1.309	0.02092	25.04	0.5053	2.591	0.009581	2.092e-02	1.194	1.087e-03	9.104e-04	8.150e-03	2.157e-05
TcCLB.503889.10	TcCLB.503889.10	mRNA	TcChr33-P	+	660	mucin TcMUCII, putative	1.309	2.3e-05	127	0.2884	4.538	5.691e-06	2.300e-05	1.196	1.329e-03	1.112e-03	3.513e-04	3.640e-07
TcCLB.506331.90	TcCLB.506331.90	mRNA	TcChr40-P	-	2307	trans-sialidase, Group II, putative	1.309	1.329e-05	326.4	0.281	4.66	3.17e-06	1.329e-05	1.194	1.611e-03	1.349e-03	2.195e-02	1.446e-03
TcCLB.510325.40	TcCLB.510325.40	mRNA	TcChr36-S	-	906	acyltransferase, putative	1.309	7.708e-18	244.6	0.1473	8.887	6.29e-19	7.709e-18	1.24	1.423e-03	1.147e-03	2.226e-07	1.487e-13
TcCLB.506529.70	TcCLB.506529.70	mRNA	TcChr6-S	-	1341	hypothetical protein, conserved	1.309	1.009e-19	531.6	0.1398	9.368	7.363e-21	1.009e-19	1.245	2.080e-03	1.671e-03	9.690e-07	2.817e-12
TcCLB.509493.110	TcCLB.509493.110	mRNA	TcChr33-P	+	594	mucin TcMUCII, putative	1.308	0.0003966	118.1	0.3403	3.843	0.0001213	3.965e-04	1.21	8.290e-05	6.853e-05	4.601e-04	4.661e-07
TcCLB.509295.50	TcCLB.509295.50	mRNA	TcChr28-P	+	1026	beta galactofuranosyl glycosyltransferase, putative	1.308	4.625e-06	60.71	0.2678	4.886	1.03e-06	4.625e-06	1.205	2.889e-04	2.397e-04	8.331e-05	2.056e-08
TcCLB.509967.170	TcCLB.509967.170	mRNA	TcChr10-S	+	843	dynein arm light chain, putative	1.308	1.026e-22	374.8	0.1297	10.09	6.354e-24	1.026e-22	1.243	2.116e-03	1.703e-03	1.154e-07	3.997e-14
TcCLB.506779.160	TcCLB.506779.160	mRNA	TcChr27-S	+	882	palmitoyl acyltransferase 9, putative	1.308	1.246e-23	426.7	0.127	10.3	7.386e-25	1.246e-23	1.246	2.504e-03	2.010e-03	5.317e-07	8.480e-13
TcCLB.511643.73	TcCLB.511643.73	mRNA	TcChr21-P	-	1149	mucin-associated surface protein (MASP, pseudogene), putative	1.307	0.02286	37.04	0.5114	2.556	0.01059	2.286e-02	1.218	5.646e-04	4.635e-04	1.009e-02	4.132e-05
TcCLB.506649.50	TcCLB.506649.50	mRNA	TcChr8-S	-	813	cytochrome c oxidase assembly factor, putative	1.307	1.472e-20	270.9	0.1365	9.575	1.021e-21	1.471e-20	1.245	2.353e-03	1.891e-03	6.033e-08	1.092e-14
TcCLB.511865.10	TcCLB.511865.10	mRNA	TcChr15-P	+	1743	hypothetical protein, conserved	1.307	1.804e-39	1498	0.09751	13.4	5.797e-41	1.804e-39	1.208	2.296e-04	1.900e-04	3.537e-09	3.752e-17
TcCLB.503527.40	TcCLB.503527.40	mRNA	TcChr20-S	+	1827	GPI alpha-mannosyltransferase III (GPI10)	1.306	2.261e-17	630.3	0.149	8.763	1.9e-18	2.261e-17	1.241	2.187e-03	1.763e-03	7.180e-06	1.547e-10
TcCLB.511817.100	TcCLB.511817.100	mRNA	TcChr13-P	+	1233	hypothetical protein, conserved	1.306	1.01e-33	563.2	0.1056	12.36	4.05e-35	1.010e-33	1.242	2.262e-03	1.821e-03	7.260e-09	1.581e-16
TcCLB.506401.320	TcCLB.506401.320	mRNA	TcChr19-S	-	960	60S ribosomal protein L7a, putative	1.306	3.082e-64	6604	0.07611	17.16	5.226e-66	3.083e-64	1.121	2.676e-02	2.388e-02	3.195e-09	3.062e-17
TcCLB.508009.10	TcCLB.508009.10	mRNA	Tcruzi_7567	-	1485	surface protease GP63 (pseudogene), putative	1.305	0.003598	45.55	0.4072	3.205	0.00135	3.598e-03	1.249	4.257e-03	3.407e-03	1.653e-03	2.574e-06
TcCLB.510093.20	TcCLB.510093.20	mRNA	Tcruzi_5838	-	3147	trans-sialidase, Group VIII, putative	1.305	4.384e-07	499.2	0.2437	5.355	8.574e-08	4.383e-07	1.196	8.004e-04	6.693e-04	1.097e-02	3.610e-04
TcCLB.507711.20	TcCLB.507711.20	mRNA	TcChr37-S	+	381	paraflagellar rod component, putative (PFC16)	1.305	1.619e-14	580	0.1638	7.967	1.625e-15	1.619e-14	1.248	3.722e-03	2.982e-03	5.263e-05	8.311e-09
TcCLB.509259.40	TcCLB.509259.40	mRNA	TcChr25-P	+	2301	surface protease GP63, putative	1.304	0.01857	111.1	0.4947	2.636	0.00839	1.857e-02	1.233	2.242e-03	1.818e-03	6.357e-02	9.929e-03
TcCLB.509777.140	TcCLB.509777.140	mRNA	TcChr21-S	+	879	hypothetical protein, conserved	1.304	6.751e-17	357.3	0.151	8.636	5.811e-18	6.750e-17	1.241	2.657e-03	2.140e-03	5.300e-06	8.427e-11
TcCLB.509973.40	TcCLB.509973.40	mRNA	TcChr33-S	+	318	hypothetical protein	1.302	0.01617	21.37	0.4844	2.688	0.007183	1.617e-02	1.192	4.978e-04	4.175e-04	4.036e-03	8.609e-06
TcCLB.506325.36	TcCLB.506325.36	mRNA	TcChr22-P	-	450	N-acetyltransferase complex ARD1 subunit (pseudogene), putative	1.302	0.007342	27.34	0.4384	2.97	0.002974	7.343e-03	1.212	3.062e-05	2.527e-05	2.892e-03	5.709e-06
TcCLB.503503.30	TcCLB.503503.30	mRNA	TcChr41-S	-	669	mucin TcMUCII, putative	1.302	0.0003353	149.8	0.335	3.888	0.0001012	3.353e-04	1.206	1.519e-05	1.259e-05	3.402e-04	2.442e-07
TcCLB.511309.40	TcCLB.511309.40	mRNA	TcChr17-S	-	1221	hydrolase-like protein, putative	1.302	7.685e-09	134.6	0.2142	6.077	1.228e-09	7.683e-09	1.209	1.412e-05	1.168e-05	3.653e-04	4.004e-07
TcCLB.506465.14	TcCLB.506465.14	mRNA	TcChr33-S	+	342	hypothetical protein, conserved	1.302	1.092e-18	268.2	0.1429	9.108	8.423e-20	1.092e-18	1.234	1.955e-03	1.584e-03	4.610e-07	6.376e-13
TcCLB.508511.49	TcCLB.508511.49	mRNA	Tcruzi_7757	+	1565	trans-sialidase, putative	1.301	0.0006983	103	0.3525	3.69	0.0002246	6.982e-04	1.209	4.504e-05	3.725e-05	1.241e-02	4.523e-04
TcCLB.506217.40	TcCLB.506217.40	mRNA	Tcruzi_6856	+	3144	trans-sialidase, Group VIII, putative	1.3	4.384e-05	1969	0.2961	4.39	1.135e-05	4.383e-05	1.224	8.207e-04	6.703e-04	1.512e-03	6.805e-06
TcCLB.511885.20	TcCLB.511885.20	mRNA	TcChr32-P	-	2331	trans-sialidase, Group II, putative	1.3	9.178e-11	526.8	0.1918	6.777	1.23e-11	9.176e-11	1.21	3.333e-05	2.755e-05	1.114e-03	3.723e-06
TcCLB.507391.20	TcCLB.507391.20	mRNA	Tcruzi_7316	-	1719	hypothetical protein, conserved (pseudogene)	1.3	2.66e-19	334.3	0.1404	9.263	1.987e-20	2.660e-19	1.231	1.670e-03	1.356e-03	1.967e-07	1.160e-13
TcCLB.509857.50	TcCLB.509857.50	mRNA	TcChr22-P	+	2076	bilobe protein, conserved	1.299	5.667e-33	661.1	0.1063	12.22	2.333e-34	5.668e-33	1.228	1.380e-03	1.124e-03	2.621e-08	2.061e-15
TcCLB.506367.30	TcCLB.506367.30	mRNA	TcChr39-S	-	996	1,2-Dihydroxy-3-keto-5-methylthiopentene dioxygenase, putative	1.298	1.448e-55	1474	0.08141	15.95	2.934e-57	1.448e-55	1.185	1.516e-03	1.280e-03	1.596e-10	7.645e-20
TcCLB.509759.10	TcCLB.509759.10	mRNA	TcChr20-S	-	933	L-ribulokinase, putative	1.297	1.047e-06	79.61	0.25	5.187	2.14e-07	1.047e-06	1.187	1.215e-03	1.024e-03	4.974e-05	7.390e-09
TcCLB.510155.115	TcCLB.510155.115	mRNA	TcChr33-P	-	1203	hypothetical protein, conserved	1.297	1.316e-18	288	0.1428	9.087	1.021e-19	1.316e-18	1.227	1.557e-03	1.269e-03	3.803e-07	4.340e-13
TcCLB.508521.40	TcCLB.508521.40	mRNA	TcChr35-P	-	480	hypothetical protein	1.296	0.04737	24.74	0.575	2.254	0.02422	4.737e-02	1.168	3.790e-03	3.246e-03	2.243e-02	1.539e-04
TcCLB.511807.284	TcCLB.511807.284	mRNA	TcChr13-P	-	2037	carnitine O-palmitoyltransferase II, putative	1.296	1.245e-33	1189	0.105	12.35	5.001e-35	1.245e-33	1.199	7.500e-05	6.257e-05	2.486e-08	1.855e-15
TcCLB.511461.60	TcCLB.511461.60	mRNA	TcChr38-P	+	3648	NADH-dependent fumarate reductase (pseudogene), putative	1.296	3.182e-45	1057	0.09026	14.36	8.726e-47	3.182e-45	1.193	3.748e-04	3.141e-04	1.107e-09	3.674e-18
TcCLB.506425.90	TcCLB.506425.90	mRNA	TcChr35-P	+	1770	hypothetical protein, conserved	1.295	3.935e-20	427.8	0.1367	9.47	2.803e-21	3.935e-20	1.235	3.000e-03	2.428e-03	8.887e-07	2.369e-12
TcCLB.510407.90	TcCLB.510407.90	mRNA	TcChr11-S	+	1386	serine hydroxymethyltransferase, putative	1.295	4.027e-24	564.6	0.1245	10.41	2.333e-25	4.027e-24	1.246	4.791e-03	3.846e-03	1.324e-07	5.262e-14
TcCLB.510101.250	TcCLB.510101.250	mRNA	TcChr27-S	-	2610	hypothetical protein, conserved	1.295	3.784e-30	1136	0.111	11.67	1.712e-31	3.784e-30	1.211	1.717e-04	1.418e-04	5.763e-08	9.965e-15
TcCLB.509963.30	TcCLB.509963.30	mRNA	Tcruzi_8256	-	1266	tryptophanyl-tRNA synthetase (pseudogene), putative	1.294	0.04191	15.64	0.5609	2.307	0.02106	4.191e-02	1.151	6.700e-03	5.821e-03	1.442e-02	6.055e-05
TcCLB.509331.100	TcCLB.509331.100	mRNA	TcChr22-P	+	705	hypothetical protein, conserved	1.294	1.642e-11	241.9	0.184	7.03	2.072e-12	1.642e-11	1.208	1.318e-04	1.091e-04	1.459e-04	6.386e-08
TcCLB.445635.10	TcCLB.445635.10	mRNA	TcChr35-S	+	2097	receptor-type adenylate cyclase (pseudogene), putative	1.294	1.925e-17	280.6	0.1473	8.782	1.608e-18	1.925e-17	1.223	1.474e-03	1.205e-03	6.880e-07	1.420e-12
TcCLB.509437.60	TcCLB.509437.60	mRNA	TcChr15-P	-	1206	hypothetical protein, conserved	1.294	4.84e-29	459.2	0.113	11.45	2.304e-30	4.841e-29	1.232	2.821e-03	2.290e-03	1.277e-08	4.892e-16
TcCLB.511233.160	TcCLB.511233.160	mRNA	TcChr18-P	+	1005	hypothetical protein	1.293	0.001879	93.5	0.3797	3.406	0.0006595	1.879e-03	1.22	1.323e-03	1.085e-03	1.943e-03	7.312e-06
TcCLB.504423.15	TcCLB.504423.15	mRNA	TcChr33-S	+	594	hypothetical protein, conserved	1.293	4.215e-14	461.5	0.1648	7.844	4.352e-15	4.214e-14	1.219	1.296e-03	1.063e-03	2.772e-05	2.305e-09
TcCLB.508045.120	TcCLB.508045.120	mRNA	TcChr22-P	-	3009	trans-sialidase, Group III, putative	1.293	4.115e-22	836.8	0.13	9.946	2.632e-23	4.115e-22	1.228	2.428e-03	1.976e-03	5.473e-07	8.987e-13
TcCLB.509149.80	TcCLB.509149.80	mRNA	TcChr27-S	+	1857	hypothetical protein, conserved	1.293	1.445e-27	693.7	0.116	11.15	7.266e-29	1.445e-27	1.217	8.403e-04	6.903e-04	1.215e-07	4.431e-14
TcCLB.511771.40	TcCLB.511771.40	mRNA	TcChr17-P	-	2493	trans-sialidase (pseudogene), putative	1.292	0.0452	21.83	0.5682	2.274	0.02295	4.520e-02	1.145	7.263e-03	6.343e-03	2.397e-02	2.002e-04
TcCLB.510483.300	TcCLB.510483.300	mRNA	TcChr38-P	-	684	mucin TcMUCII, putative	1.291	0.001175	86.32	0.3643	3.543	0.000395	1.175e-03	1.199	1.529e-05	1.275e-05	6.362e-04	5.284e-07
TcCLB.503579.119	TcCLB.503579.119	mRNA	TcChr29-S	+	288	hypothetical protein, conserved	1.291	8.631e-07	85.52	0.247	5.225	1.739e-07	8.632e-07	1.199	7.936e-05	6.620e-05	3.290e-04	3.245e-07
TcCLB.509977.30	TcCLB.509977.30	mRNA	TcChr33-S	+	810	mucin-associated surface protein (MASP), putative	1.291	4.543e-08	1192	0.2237	5.771	7.902e-09	4.543e-08	1.197	1.003e-05	8.380e-06	2.481e-03	1.847e-05
TcCLB.507677.160	TcCLB.507677.160	mRNA	TcChr37-S	+	1818	hypothetical protein, conserved	1.291	3.372e-37	835.6	0.0993	13	1.18e-38	3.372e-37	1.198	9.537e-07	7.959e-07	5.387e-09	8.705e-17
TcCLB.506487.37	TcCLB.506487.37	mRNA	TcChr19-S	+	699	hypothetical protein	1.29	0.0008752	42.37	0.3557	3.627	0.0002869	8.754e-04	1.409	1.427e-01	1.013e-01	4.205e-03	4.917e-05
TcCLB.510667.110	TcCLB.510667.110	mRNA	TcChr39-P	+	681	hypothetical protein, conserved	1.29	1.015e-14	242.5	0.1607	8.027	1.001e-15	1.015e-14	1.219	1.355e-03	1.111e-03	4.043e-06	4.905e-11
TcCLB.506467.29	TcCLB.506467.29	mRNA	TcChr33-S	+	1065	methyltransferase domain containing protein, putative (POMP1)	1.29	4.447e-31	590.3	0.1088	11.86	1.947e-32	4.446e-31	1.215	9.105e-04	7.494e-04	1.304e-08	5.101e-16
TcCLB.504269.20	TcCLB.504269.20	mRNA	TcChr36-P	-	753	GPR1/FUN34/yaaH family, putative	1.29	3.481e-31	815.5	0.1086	11.88	1.51e-32	3.481e-31	1.204	1.334e-04	1.108e-04	2.979e-08	2.663e-15
TcCLB.509877.60	TcCLB.509877.60	mRNA	TcChr26-P	-	810	hypothetical protein, conserved	1.289	3.717e-23	506.1	0.1265	10.19	2.254e-24	3.716e-23	1.225	2.592e-03	2.116e-03	2.570e-07	1.982e-13
TcCLB.506615.120	TcCLB.506615.120	mRNA	TcChr33-P	+	2046	trans-sialidase (pseudogene), putative	1.288	2.775e-11	241	0.1852	6.954	3.553e-12	2.774e-11	1.211	7.554e-04	6.236e-04	1.366e-04	5.598e-08
TcCLB.506129.30	TcCLB.506129.30	mRNA	TcChr6-S	+	2187	trans-sialidase, Group II, putative	1.288	4.887e-16	287.6	0.1533	8.4	4.446e-17	4.887e-16	1.212	8.567e-04	7.071e-04	1.356e-06	5.519e-12
TcCLB.506241.160	TcCLB.506241.160	mRNA	TcChr39-P	+	1122	hypothetical protein, conserved	1.288	5.703e-31	497.9	0.1088	11.84	2.515e-32	5.702e-31	1.229	3.229e-03	2.628e-03	6.700e-09	1.347e-16
TcCLB.511255.640	TcCLB.511255.640	mRNA	TcChr41-P	-	573	mucin TcMUCII, putative	1.287	0.0473	32.88	0.571	2.254	0.02417	4.729e-02	1.151	4.667e-03	4.053e-03	3.206e-02	6.944e-04
TcCLB.510495.11	TcCLB.510495.11	mRNA	Tcruzi_8410	-	1893	surface protease GP63 (pseudogene), putative	1.287	0.002544	57.89	0.3885	3.314	0.0009205	2.544e-03	1.198	4.978e-05	4.154e-05	3.022e-03	1.847e-05
TcCLB.511173.89	TcCLB.511173.89	mRNA	TcChr38-S	+	681	mucin TcMUCII (pseudogene), putative	1.287	5.026e-05	74.47	0.2953	4.358	1.314e-05	5.025e-05	1.168	1.827e-03	1.564e-03	1.783e-03	9.462e-06
TcCLB.505955.4	TcCLB.505955.4	mRNA	Tcruzi_6750	-	519	mucin TcMUCII, putative (fragment)	1.286	0.009403	43.87	0.4458	2.884	0.003923	9.403e-03	1.193	6.759e-07	5.668e-07	3.136e-03	3.885e-06
TcCLB.506129.20	TcCLB.506129.20	mRNA	TcChr6-S	+	930	dispersed gene family protein 1 (DGF-1, pseudogene), putative	1.286	0.003285	29.02	0.3975	3.234	0.001221	3.285e-03	1.193	1.083e-06	9.082e-07	2.030e-03	5.526e-06
TcCLB.510289.54	TcCLB.510289.54	mRNA	TcChr20-S	-	393	hypothetical protein, conserved	1.286	5.824e-09	123.2	0.2101	6.123	9.205e-10	5.823e-09	1.191	5.211e-05	4.377e-05	6.210e-05	1.157e-08
TcCLB.506715.44	TcCLB.506715.44	mRNA	TcChr33-S	+	249	hypothetical protein, conserved	1.285	1.514e-09	122.6	0.2026	6.342	2.263e-10	1.514e-09	1.191	5.926e-07	4.975e-07	2.938e-05	2.590e-09
TcCLB.503531.20	TcCLB.503531.20	mRNA	TcChr21-S	-	1719	hypothetical protein, conserved	1.285	1.173e-19	298.8	0.1375	9.352	8.602e-21	1.173e-19	1.217	1.938e-03	1.593e-03	2.986e-07	2.675e-13
TcCLB.510611.50	TcCLB.510611.50	mRNA	TcChr28-S	+	1806	hypothetical protein, conserved	1.285	2.388e-20	557.5	0.135	9.523	1.679e-21	2.388e-20	1.219	2.179e-03	1.788e-03	1.448e-06	6.293e-12
TcCLB.510593.20	TcCLB.510593.20	mRNA	TcChr31-S	+	765	hypothetical protein, conserved	1.285	1.145e-24	447.7	0.1221	10.53	6.525e-26	1.145e-24	1.222	2.812e-03	2.301e-03	6.807e-08	1.390e-14
TcCLB.508117.20	TcCLB.508117.20	mRNA	TcChr33-P	+	561	mucin-associated surface protein (MASP, pseudogene), putative	1.284	0.0001348	707.7	0.3116	4.12	3.786e-05	1.348e-04	1.175	6.049e-04	5.146e-04	2.293e-02	1.574e-03
TcCLB.509461.50	TcCLB.509461.50	mRNA	TcChr22-P	-	1212	hypothetical protein, conserved	1.284	2.587e-16	311	0.1515	8.477	2.315e-17	2.587e-16	1.212	1.413e-03	1.165e-03	2.168e-06	1.410e-11
TcCLB.506133.75	TcCLB.506133.75	mRNA	Tcruzi_5333	+	666	mucin TcMUCII (pseudogene), putative	1.283	0.0001848	58.78	0.3175	4.04	5.338e-05	1.849e-04	1.194	2.155e-04	1.804e-04	2.612e-03	2.001e-05
TcCLB.511827.125	TcCLB.511827.125	mRNA	TcChr13-P	+	321	trans-sialidase (pseudogene), putative	1.283	0.0001436	58.8	0.3125	4.104	4.056e-05	1.436e-04	1.189	1.000e-06	8.413e-07	3.618e-04	3.484e-07
TcCLB.510053.10	TcCLB.510053.10	mRNA	TcChr17-S	+	621	hypothetical protein, conserved	1.283	3.374e-08	105.2	0.2204	5.823	5.795e-09	3.374e-08	1.178	2.448e-04	2.077e-04	1.130e-04	3.833e-08
TcCLB.511821.60	TcCLB.511821.60	mRNA	TcChr13-P	+	1869	protein kinase, putative	1.283	1.719e-18	342.8	0.1416	9.056	1.347e-19	1.719e-18	1.212	1.626e-03	1.341e-03	2.715e-07	2.212e-13
TcCLB.507707.20	TcCLB.507707.20	mRNA	TcChr37-S	+	1818	hypothetical protein, conserved	1.282	4.518e-25	1170	0.1208	10.62	2.521e-26	4.518e-25	1.171	1.003e-03	8.564e-04	4.073e-07	4.978e-13
TcCLB.510849.11	TcCLB.510849.11	mRNA	TcChr19-S	-	543	retrotransposon hot spot protein (RHS, pseudogene), putative	1.281	6.471e-05	53.91	0.2981	4.298	1.725e-05	6.471e-05	1.167	1.022e-03	8.757e-04	1.840e-04	9.205e-08
TcCLB.504015.30	TcCLB.504015.30	mRNA	TcChr15-P	-	2382	surface protease GP63, putative	1.281	2.843e-07	1024	0.2357	5.437	5.425e-08	2.843e-07	1.164	1.595e-03	1.370e-03	2.564e-04	1.971e-07
TcCLB.504669.40	TcCLB.504669.40	mRNA	Tcruzi_6358	-	1113	mucin-associated surface protein (MASP, pseudogene), putative	1.281	1.976e-17	266.5	0.146	8.779	1.652e-18	1.975e-17	1.212	1.772e-03	1.462e-03	7.180e-07	1.547e-12
TcCLB.508641.220	TcCLB.508641.220	mRNA	TcChr26-P	-	1188	UDP-Gal or UDP-GlcNAc-dependent glycosyltransferase, putative	1.28	3.269e-10	186.3	0.1945	6.584	4.573e-11	3.269e-10	1.191	3.693e-05	3.101e-05	4.600e-05	6.348e-09
TcCLB.508799.220	TcCLB.508799.220	mRNA	TcChr27-P	-	1191	hypothetical protein, conserved (pseudogene)	1.279	0.009751	22.59	0.4456	2.871	0.00409	9.752e-03	1.206	1.419e-03	1.177e-03	2.790e-03	3.776e-06
TcCLB.510041.30	TcCLB.510041.30	mRNA	TcChr33-P	+	1332	hypothetical protein, conserved (fragment)	1.279	9.104e-06	69.86	0.2699	4.741	2.122e-06	9.102e-06	1.166	1.195e-03	1.024e-03	1.634e-04	7.900e-08
TcCLB.477983.10	TcCLB.477983.10	mRNA	TcChr31-S	+	546	calpain cysteine peptidase, putative	1.278	0.03956	20.99	0.5478	2.332	0.01968	3.955e-02	1.128	8.417e-03	7.464e-03	3.195e-02	1.033e-03
TcCLB.506995.40	TcCLB.506995.40	mRNA	TcChr29-P	+	699	mucin TcMUCII, putative	1.278	0.002859	69.23	0.3899	3.278	0.001047	2.860e-03	1.186	3.695e-05	3.115e-05	1.561e-03	2.781e-06
TcCLB.511771.30	TcCLB.511771.30	mRNA	TcChr17-P	-	1089	beta galactofuranosyl glycosyltransferase (pseudogene), putative	1.278	1.174e-05	69.1	0.2726	4.687	2.776e-06	1.174e-05	1.188	1.302e-04	1.096e-04	3.820e-04	4.344e-07
TcCLB.509217.60	TcCLB.509217.60	mRNA	TcChr20-P	+	2046	trans-sialidase (pseudogene), putative	1.277	0.003167	38.61	0.3935	3.246	0.001172	3.166e-03	1.211	3.007e-03	2.483e-03	2.751e-03	1.297e-05
TcCLB.506145.30	TcCLB.506145.30	mRNA	TcChr33-P	+	471	O-6 methyl-guanine alkyl transferase, putative	1.277	2.511e-08	117.8	0.2175	5.874	4.246e-09	2.511e-08	1.175	1.474e-04	1.254e-04	1.512e-04	6.861e-08
TcCLB.510595.30	TcCLB.510595.30	mRNA	TcChr31-S	+	336	hypothetical protein	1.276	3.203e-07	94.69	0.2356	5.414	6.161e-08	3.203e-07	1.163	9.547e-04	8.206e-04	1.648e-04	8.147e-08
TcCLB.511025.80	TcCLB.511025.80	mRNA	TcChr35-P	-	1701	hypothetical protein, conserved	1.276	3.808e-08	101.5	0.22	5.802	6.567e-09	3.808e-08	1.187	5.636e-05	4.748e-05	1.400e-04	5.880e-08
TcCLB.503469.9	TcCLB.503469.9	mRNA	Tcruzi_4593	-	7779	dispersed gene family protein 1 (DGF-1), putative (fragment)	1.275	9.542e-13	309.2	0.1717	7.43	1.087e-13	9.546e-13	1.206	1.674e-03	1.387e-03	1.540e-04	7.115e-08
TcCLB.509459.60	TcCLB.509459.60	mRNA	TcChr22-P	-	3627	Na/H antiporter-like protein, putative	1.275	2.429e-39	1646	0.0953	13.38	7.84e-41	2.429e-39	1.168	6.634e-04	5.680e-04	1.134e-08	3.856e-16
TcCLB.506843.40	TcCLB.506843.40	mRNA	Tcruzi_7113	-	2925	retrotransposon hot spot (RHS) protein, putative	1.275	7.301e-54	1336	0.08122	15.7	1.536e-55	7.303e-54	1.168	6.844e-04	5.857e-04	5.983e-10	1.074e-18
TcCLB.507163.20	TcCLB.507163.20	mRNA	TcChr16-S	-	855	hypothetical protein	1.273	0.0228	24.48	0.498	2.557	0.01056	2.280e-02	1.157	1.135e-03	9.812e-04	7.986e-03	1.957e-05
TcCLB.415803.10	TcCLB.415803.10	mRNA	TcChr36-P	-	690	hypothetical protein, conserved	1.273	9.319e-07	87.88	0.2443	5.21	1.888e-07	9.318e-07	1.166	6.031e-04	5.172e-04	1.278e-04	4.895e-08
TcCLB.508995.60	TcCLB.508995.60	mRNA	TcChr9-S	+	879	electron transport protein SCO1/2, putative	1.273	7.364e-14	206.1	0.1638	7.772	7.715e-15	7.364e-14	1.198	1.089e-03	9.092e-04	1.166e-05	4.081e-10
TcCLB.507105.100	TcCLB.507105.100	mRNA	TcChr35-S	+	2559	retrotransposon hot spot protein (RHS, pseudogene), putative	1.273	1.387e-41	1025	0.09251	13.76	4.214e-43	1.387e-41	1.175	1.108e-04	9.427e-05	1.637e-09	8.039e-18
TcCLB.511829.5	TcCLB.511829.5	mRNA	TcChr13-P	+	882	trans-sialidase (pseudogene), putative	1.272	3.564e-10	145.1	0.1936	6.57	5.019e-11	3.565e-10	1.192	2.850e-04	2.392e-04	1.382e-05	5.727e-10
TcCLB.508039.30	TcCLB.508039.30	mRNA	TcChr27-S	-	1983	retrotransposon hot spot (RHS) protein, putative	1.272	1.481e-25	627.5	0.1187	10.72	8.064e-27	1.481e-25	1.217	3.910e-03	3.214e-03	1.115e-07	3.727e-14
TcCLB.507547.90	TcCLB.507547.90	mRNA	TcChr23-S	-	1578	Phosphoenolpyruvate carboxykinase [ATP], glycosomal	1.272	7.495e-56	4202	0.07956	15.99	1.495e-57	7.495e-56	1.095	2.195e-02	2.005e-02	5.477e-09	8.998e-17
TcCLB.508055.20	TcCLB.508055.20	mRNA	Tcruzi_7582	-	2349	retrotransposon hot spot protein (RHS, pseudogene), putative	1.271	3.512e-07	97.83	0.2355	5.397	6.79e-08	3.512e-07	1.171	1.170e-04	9.989e-05	3.031e-04	2.756e-07
TcCLB.507959.200	TcCLB.507959.200	mRNA	TcChr41-S	-	582	mucin TcMUCII, putative	1.27	0.03236	48.81	0.5257	2.416	0.01571	3.236e-02	1.113	1.003e-02	9.006e-03	1.696e-02	1.282e-04
TcCLB.504177.10	TcCLB.504177.10	mRNA	TcChr33-P	-	714	fatty acyl CoA synthetase 2, putative	1.27	1.307e-12	165.2	0.1719	7.387	1.507e-13	1.307e-12	1.196	1.048e-03	8.759e-04	4.407e-06	5.826e-11
TcCLB.506401.170	TcCLB.506401.170	mRNA	TcChr19-S	-	3306	plasma membrane Ca2 ATPase	1.27	4.217e-55	1279	0.07998	15.88	8.621e-57	4.217e-55	1.166	4.352e-04	3.733e-04	1.300e-09	5.073e-18
TcCLB.509153.130	TcCLB.509153.130	mRNA	TcChr27-S	+	807	hypothetical protein	1.268	3.815e-21	323.8	0.1305	9.716	2.577e-22	3.815e-21	1.206	2.622e-03	2.174e-03	4.687e-08	6.589e-15
TcCLB.508157.40	TcCLB.508157.40	mRNA	TcChr40-S	+	420	hypothetical protein	1.266	0.005465	79.88	0.4124	3.069	0.002145	5.466e-03	1.211	4.524e-03	3.735e-03	5.961e-03	6.423e-05
TcCLB.507167.80	TcCLB.507167.80	mRNA	TcChr28-P	+	2163	trans-sialidase, Group II, putative	1.266	1.489e-05	214.4	0.2731	4.634	3.586e-06	1.489e-05	1.145	2.380e-03	2.079e-03	1.883e-02	1.064e-03
TcCLB.510303.200	TcCLB.510303.200	mRNA	TcChr27-P	+	2082	glucosamine-fructose-6-phosphate aminotransferase, putative	1.266	2.828e-23	1001	0.124	10.21	1.702e-24	2.827e-23	1.188	5.540e-04	4.664e-04	6.540e-07	1.283e-12
TcCLB.510087.90	TcCLB.510087.90	mRNA	TcChr31-P	+	810	hypothetical protein, conserved	1.265	3.439e-12	573.9	0.1744	7.252	4.109e-13	3.439e-12	1.201	2.352e-03	1.957e-03	3.065e-04	2.819e-07
TcCLB.507991.129	TcCLB.507991.129	mRNA	TcChr26-P	-	702	cyclophilin, putative	1.264	1.22e-12	229.2	0.1708	7.396	1.404e-13	1.221e-12	1.198	2.169e-03	1.811e-03	2.174e-05	1.418e-09
TcCLB.511807.22	TcCLB.511807.22	mRNA	TcChr13-P	-	1740	retrotransposon hot spot protein (RHS, pseudogene), putative	1.264	3.01e-22	487.6	0.1267	9.978	1.91e-23	3.010e-22	1.204	3.030e-03	2.517e-03	5.423e-07	8.824e-13
TcCLB.507925.60	TcCLB.507925.60	mRNA	TcChr32-S	+	1539	calcium-binding protein, putative	1.263	1.246e-14	353.2	0.1579	8	1.24e-15	1.246e-14	1.194	1.776e-03	1.487e-03	1.593e-05	7.616e-10
TcCLB.509859.80	TcCLB.509859.80	mRNA	TcChr22-P	+	1497	coronin, putative (CRN12)	1.262	4.436e-43	1119	0.09006	14.01	1.283e-44	4.436e-43	1.18	2.418e-04	2.049e-04	2.928e-09	2.573e-17
TcCLB.503775.50	TcCLB.503775.50	mRNA	TcChr15-P	+	498	mucin TcMUCII (pseudogene), putative	1.261	0.02666	30.52	0.5055	2.495	0.0126	2.665e-02	1.157	1.348e-04	1.166e-04	1.228e-02	5.007e-05
TcCLB.511531.30	TcCLB.511531.30	mRNA	TcChr35-S	-	1695	hypothetical protein, conserved	1.26	1.362e-06	85.91	0.2454	5.134	2.83e-07	1.363e-06	1.163	6.062e-05	5.214e-05	6.738e-04	1.361e-06
TcCLB.506779.180	TcCLB.506779.180	mRNA	TcChr27-S	+	2286	surface protease GP63, putative	1.26	4.579e-10	212	0.1929	6.532	6.511e-11	4.579e-10	1.164	9.849e-05	8.461e-05	1.231e-05	4.544e-10
TcCLB.510921.20	TcCLB.510921.20	mRNA	Tcruzi_8545	+	684	mucin TcMUCII, putative	1.259	0.001033	93.63	0.3518	3.58	0.0003436	1.033e-03	1.218	8.204e-03	6.735e-03	6.470e-03	1.178e-04
TcCLB.507895.80	TcCLB.507895.80	mRNA	TcChr31-P	+	765	hypothetical protein, conserved	1.259	2.027e-22	486.8	0.1257	10.02	1.272e-23	2.027e-22	1.205	3.783e-03	3.139e-03	1.981e-07	1.177e-13
TcCLB.490989.10	TcCLB.490989.10	mRNA	Tcruzi_29909	+	1610	trans-sialidase, putative	1.258	0.001253	45.58	0.3569	3.525	0.0004233	1.253e-03	1.162	8.408e-05	7.234e-05	1.779e-03	7.150e-06
TcCLB.511005.10	TcCLB.511005.10	mRNA	Tcruzi_6030	+	1608	retrotransposon hot spot (RHS) protein, putative (fragment)	1.258	5.001e-16	327.5	0.1498	8.398	4.557e-17	5.001e-16	1.192	1.781e-03	1.494e-03	8.547e-06	2.191e-10
TcCLB.510359.120	TcCLB.510359.120	mRNA	TcChr41-P	-	1683	hypothetical protein, conserved (pseudogene)	1.258	7.782e-19	351.9	0.1375	9.145	5.951e-20	7.782e-19	1.202	3.542e-03	2.947e-03	7.083e-07	1.505e-12
TcCLB.511593.20	TcCLB.511593.20	mRNA	TcChr18-S	+	522	mucin TcMUCII, putative	1.257	0.0347	55.57	0.5264	2.387	0.01697	3.470e-02	1.139	1.338e-03	1.174e-03	2.751e-02	7.188e-04
TcCLB.511245.10	TcCLB.511245.10	mRNA	TcChr11-P	-	612	hypothetical protein, conserved	1.257	4.047e-12	303.7	0.1739	7.229	4.863e-13	4.047e-12	1.175	2.196e-04	1.869e-04	5.270e-06	8.332e-11
TcCLB.511065.23	TcCLB.511065.23	mRNA	TcChr26-S	+	942	hypothetical protein, conserved	1.257	1.068e-13	369.5	0.1627	7.724	1.128e-14	1.068e-13	1.192	1.914e-03	1.605e-03	3.197e-05	3.066e-09
TcCLB.509137.30	TcCLB.509137.30	mRNA	TcChr24-S	+	1293	imidazolonepropionase, putative	1.257	1.556e-34	525.4	0.1004	12.52	5.988e-36	1.556e-34	1.184	9.363e-04	7.908e-04	1.369e-09	5.620e-18
TcCLB.508441.20	TcCLB.508441.20	mRNA	TcChr23-P	-	1578	Phosphoenolpyruvate carboxykinase [ATP], glycosomal	1.257	4.516e-63	4266	0.07391	17	7.779e-65	4.516e-63	1.086	1.943e-02	1.789e-02	1.294e-09	5.023e-18
TcCLB.511517.44	TcCLB.511517.44	mRNA	TcChr32-P	-	876	chaperone DNAJ protein, putative	1.256	6.425e-22	469.6	0.1269	9.9	4.165e-23	6.425e-22	1.193	2.260e-03	1.894e-03	1.004e-06	3.024e-12
TcCLB.505183.14	TcCLB.505183.14	mRNA	TcChr26-P	-	555	hypothetical protein, conserved	1.255	3.131e-12	220.2	0.1727	7.265	3.721e-13	3.131e-12	1.185	1.725e-03	1.455e-03	1.816e-05	9.897e-10
TcCLB.506811.20	TcCLB.506811.20	mRNA	TcChr39-S	-	2271	hypothetical protein, conserved	1.255	1.417e-18	391.1	0.1383	9.078	1.103e-19	1.417e-18	1.186	1.493e-03	1.258e-03	1.549e-06	7.198e-12
TcCLB.511337.4	TcCLB.511337.4	mRNA	TcChr31-S	+	1267	hypothetical protein, conserved	1.254	1.663e-06	83.61	0.2462	5.095	3.49e-07	1.663e-06	1.154	2.785e-04	2.414e-04	6.761e-04	1.371e-06
TcCLB.510187.439	TcCLB.510187.439	mRNA	TcChr37-P	+	1053	hypothetical protein	1.254	1.419e-42	937.6	0.09003	13.93	4.148e-44	1.419e-42	1.166	1.793e-05	1.537e-05	1.547e-09	7.180e-18
TcCLB.508261.80	TcCLB.508261.80	mRNA	TcChr28-P	-	2832	trans-sialidase (pseudogene), putative	1.253	0.001432	49.36	0.3592	3.487	0.0004892	1.432e-03	1.162	3.170e-05	2.729e-05	6.168e-04	4.033e-07
TcCLB.510603.160	TcCLB.510603.160	mRNA	TcChr21-S	-	2481	hypothetical protein, conserved	1.253	2.06e-20	601.4	0.1314	9.539	1.442e-21	2.059e-20	1.186	1.549e-03	1.306e-03	7.873e-07	1.860e-12
TcCLB.504669.30	TcCLB.504669.30	mRNA	Tcruzi_6358	-	1716	surface protease GP63, putative	1.252	3.07e-15	275.1	0.1531	8.176	2.928e-16	3.070e-15	1.185	1.512e-03	1.276e-03	1.760e-06	9.296e-12
TcCLB.508045.90	TcCLB.508045.90	mRNA	TcChr22-P	-	1314	oxidoreductase, putative	1.252	4.328e-19	357.7	0.136	9.21	3.266e-20	4.327e-19	1.185	1.788e-03	1.509e-03	1.164e-06	4.065e-12
TcCLB.509373.30	TcCLB.509373.30	mRNA	Tcruzi_8082	+	1044	mucin-associated surface protein (MASP, pseudogene), putative	1.251	0.005835	39.52	0.4103	3.048	0.002305	5.834e-03	1.204	4.814e-03	4.000e-03	2.223e-03	3.284e-06
TcCLB.509769.30	TcCLB.509769.30	mRNA	TcChr22-S	+	4515	hypothetical protein, conserved	1.251	2.582e-06	114.6	0.25	5.006	5.562e-07	2.583e-06	1.14	1.196e-03	1.049e-03	9.209e-04	2.542e-06
TcCLB.508501.190	TcCLB.508501.190	mRNA	TcChr33-P	+	354	hypothetical protein, conserved	1.251	4.466e-09	129.2	0.2029	6.166	6.99e-10	4.466e-09	1.158	1.823e-05	1.574e-05	7.873e-05	1.860e-08
TcCLB.458015.4	TcCLB.458015.4	mRNA	TcChr16-S	+	831	hypothetical protein, conserved	1.251	1.719e-18	469.7	0.1382	9.056	1.348e-19	1.719e-18	1.186	1.805e-03	1.522e-03	5.480e-06	9.009e-11
TcCLB.510479.11	TcCLB.510479.11	mRNA	TcChr38-P	+	1701	retrotransposon hot spot (RHS) protein, putative (fragment)	1.251	2.494e-21	411.7	0.1281	9.76	1.665e-22	2.494e-21	1.192	2.666e-03	2.237e-03	2.141e-07	1.376e-13
TcCLB.511773.110	TcCLB.511773.110	mRNA	TcChr17-P	-	2472	retrotransposon hot spot (RHS) protein, putative	1.251	1.801e-37	1042	0.09583	13.05	6.219e-39	1.800e-37	1.166	7.269e-05	6.234e-05	7.373e-09	1.631e-16
TcCLB.508743.10	TcCLB.508743.10	mRNA	TcChr24-P	+	1083	surface antigen TASV, putative	1.25	4.963e-25	7218	0.1179	10.61	2.785e-26	4.963e-25	1.185	1.768e-03	1.493e-03	8.103e-06	1.970e-10
TcCLB.507801.200	TcCLB.507801.200	mRNA	TcChr23-P	-	2613	dispersed gene family protein 1 (DGF-1), putative	1.248	0.04702	15.38	0.5531	2.257	0.02401	4.701e-02	1.142	2.688e-04	2.355e-04	1.923e-02	9.945e-05
TcCLB.510361.160	TcCLB.510361.160	mRNA	TcChr41-P	+	2961	retrotransposon hot spot protein (RHS, pseudogene), putative	1.248	1.366e-06	80.69	0.2431	5.134	2.84e-07	1.366e-06	1.155	1.413e-05	1.223e-05	1.064e-04	3.385e-08
TcCLB.506941.40	TcCLB.506941.40	mRNA	TcChr32-S	-	843	hypothetical protein, conserved	1.248	2.813e-16	235.4	0.1474	8.467	2.52e-17	2.813e-16	1.18	1.201e-03	1.018e-03	3.103e-07	2.889e-13
TcCLB.508077.9	TcCLB.508077.9	mRNA	TcChr33-P	-	1872	conserved protein (fragment)	1.248	2.458e-39	1137	0.09325	13.38	7.944e-41	2.458e-39	1.144	6.628e-04	5.796e-04	3.249e-09	3.166e-17
TcCLB.418221.30	TcCLB.418221.30	mRNA	Tcruzi_13347	-	1299	hypothetical protein, conserved	1.248	9.615e-51	2214	0.08193	15.23	2.245e-52	9.616e-51	1.143	8.191e-04	7.167e-04	1.984e-09	1.181e-17
TcCLB.508115.10	TcCLB.508115.10	mRNA	TcChr33-P	-	489	hypothetical protein	1.247	0.000348	48.4	0.3217	3.878	0.0001053	3.479e-04	1.135	1.270e-03	1.119e-03	1.149e-03	3.578e-06
TcCLB.507133.10	TcCLB.507133.10	mRNA	TcChr22-S	+	333	trans-sialidase, putative	1.247	1.371e-05	74.64	0.2681	4.653	3.277e-06	1.371e-05	1.126	2.475e-03	2.198e-03	4.725e-04	6.648e-07
TcCLB.509237.90	TcCLB.509237.90	mRNA	TcChr31-P	+	1494	hypothetical protein, conserved	1.247	1.161e-09	133	0.1953	6.385	1.715e-10	1.162e-09	1.16	4.486e-05	3.866e-05	5.220e-05	8.175e-09
TcCLB.506015.30	TcCLB.506015.30	mRNA	Tcruzi_6776	-	1113	mucin-associated surface protein (MASP, pseudogene), putative	1.247	3.29e-12	256.3	0.1718	7.258	3.916e-13	3.290e-12	1.194	4.019e-03	3.365e-03	2.315e-05	1.608e-09
TcCLB.504105.70	TcCLB.504105.70	mRNA	TcChr36-P	-	1032	hypothetical protein, conserved	1.247	1.918e-21	681.5	0.1274	9.788	1.273e-22	1.918e-21	1.181	1.866e-03	1.580e-03	7.277e-07	1.588e-12
TcCLB.509199.24	TcCLB.509199.24	mRNA	TcChr30-S	-	480	ribose 5-phosphate isomerase type B	1.247	6.184e-22	436.5	0.1259	9.904	4.003e-23	6.184e-22	1.182	1.914e-03	1.619e-03	5.110e-07	7.834e-13
TcCLB.506775.130	TcCLB.506775.130	mRNA	TcChr27-S	-	5067	hypothetical protein, conserved	1.247	1.611e-31	1302	0.1044	11.94	6.914e-33	1.611e-31	1.157	7.937e-07	6.860e-07	3.447e-08	3.564e-15
TcCLB.503521.30	TcCLB.503521.30	mRNA	TcChr40-P	+	351	Dynein light chain roadblock-type protein, putative	1.246	4.589e-17	321.6	0.1436	8.681	3.919e-18	4.589e-17	1.182	2.102e-03	1.778e-03	2.187e-06	1.435e-11
TcCLB.494675.10	TcCLB.494675.10	mRNA	Tcruzi_4492	+	1632	fatty acyl CoA synthetase 2, putative	1.246	5.264e-22	340.7	0.1256	9.921	3.388e-23	5.263e-22	1.182	2.176e-03	1.840e-03	1.060e-07	3.369e-14
TcCLB.508873.30	TcCLB.508873.30	mRNA	TcChr41-P	-	1095	mucin-associated surface protein (MASP), putative	1.245	2.432e-08	273.8	0.2117	5.88	4.107e-09	2.432e-08	1.146	1.514e-04	1.321e-04	1.239e-03	4.603e-06
TcCLB.509279.10	TcCLB.509279.10	mRNA	TcChr3-S	+	672	hypothetical protein, conserved	1.245	1.226e-08	147.3	0.2076	5.997	2.006e-09	1.226e-08	1.171	7.188e-04	6.138e-04	4.280e-04	5.496e-07
TcCLB.503891.80	TcCLB.503891.80	mRNA	TcChr20-P	-	1158	hypothetical protein, conserved	1.245	1.078e-14	201.6	0.1553	8.019	1.067e-15	1.078e-14	1.171	8.490e-04	7.248e-04	5.810e-07	1.013e-12
TcCLB.508325.270	TcCLB.508325.270	mRNA	TcChr13-S	+	1950	retrotransposon hot spot protein (RHS, pseudogene), putative	1.245	6.195e-15	260.1	0.1539	8.089	6.007e-16	6.195e-15	1.179	1.638e-03	1.389e-03	3.183e-06	3.039e-11
TcCLB.506799.120	TcCLB.506799.120	mRNA	TcChr26-S	+	588	hypothetical protein	1.244	0.000332	66.56	0.3198	3.89	0.0001001	3.320e-04	1.155	1.207e-05	1.045e-05	1.496e-03	6.220e-06
TcCLB.511645.21	TcCLB.511645.21	mRNA	TcChr21-P	-	705	mucin TcMUCII, putative	1.244	0.0001993	163.4	0.3093	4.021	5.793e-05	1.992e-04	1.228	1.810e-02	1.474e-02	1.460e-03	6.121e-06
TcCLB.511233.80	TcCLB.511233.80	mRNA	TcChr18-P	-	459	calmodulin, putative	1.244	1.486e-16	251.8	0.1456	8.543	1.304e-17	1.486e-16	1.176	1.374e-03	1.169e-03	5.933e-07	1.056e-12
TcCLB.507485.100	TcCLB.507485.100	mRNA	TcChr34-S	-	2406	hypothetical protein, conserved	1.244	3.015e-18	384.9	0.1384	8.993	2.414e-19	3.015e-18	1.184	2.633e-03	2.224e-03	8.163e-07	1.999e-12
TcCLB.437121.9	TcCLB.437121.9	mRNA	TcChr36-S	-	2148	hypothetical protein, conserved (fragment)	1.244	4.529e-20	431.7	0.1316	9.455	3.24e-21	4.529e-20	1.18	2.112e-03	1.789e-03	6.850e-07	1.408e-12
TcCLB.510851.21	TcCLB.510851.21	mRNA	TcChr19-S	-	2184	retrotransposon hot spot protein (RHS, pseudogene), putative	1.244	1.098e-27	521	0.1113	11.17	5.502e-29	1.098e-27	1.177	1.752e-03	1.488e-03	7.013e-08	1.476e-14
TcCLB.510025.80	TcCLB.510025.80	mRNA	TcChr41-S	-	1455	hypothetical protein, conserved (pseudogene)	1.243	1.025e-05	90.58	0.2635	4.716	2.409e-06	1.026e-05	1.127	1.991e-03	1.767e-03	4.452e-04	5.912e-07
TcCLB.506615.50	TcCLB.506615.50	mRNA	TcChr33-P	+	864	mucin TcMUCII, putative	1.243	3.298e-08	444.7	0.2133	5.827	5.656e-09	3.298e-08	1.133	1.001e-03	8.833e-04	6.047e-05	1.097e-08
TcCLB.508179.60	TcCLB.508179.60	mRNA	TcChr36-S	-	2802	protein kinase, putative	1.243	1.064e-25	739	0.1156	10.75	5.757e-27	1.064e-25	1.171	9.423e-04	8.047e-04	7.247e-08	1.575e-14
TcCLB.503849.60	TcCLB.503849.60	mRNA	TcChr38-P	+	2370	NADH-dependent fumarate reductase, putative	1.243	4.347e-29	947	0.1085	11.46	2.063e-30	4.347e-29	1.146	1.401e-04	1.223e-04	8.843e-08	2.346e-14
TcCLB.508443.60	TcCLB.508443.60	mRNA	TcChr35-P	+	3012	hypothetical protein, conserved	1.242	7.682e-19	1804	0.1358	9.147	5.871e-20	7.682e-19	1.154	1.630e-05	1.412e-05	6.513e-06	1.273e-10
TcCLB.510859.17	TcCLB.510859.17	mRNA	TcChr19-S	-	1020	nucleolar RNA-binding protein, putative	1.242	6.03e-65	2284	0.07195	17.26	1.003e-66	6.029e-65	1.127	1.906e-03	1.691e-03	3.773e-10	4.271e-19
TcCLB.505807.10	TcCLB.505807.10	mRNA	TcChr32-S	-	801	cyclophilin, putative	1.241	4.075e-11	235	0.1799	6.897	5.298e-12	4.075e-11	1.164	4.788e-04	4.112e-04	6.807e-05	1.390e-08
TcCLB.510861.30	TcCLB.510861.30	mRNA	TcChr19-S	-	1008	hypothetical protein, conserved	1.241	4.707e-21	388.7	0.128	9.694	3.192e-22	4.707e-21	1.174	1.684e-03	1.434e-03	1.401e-07	5.888e-14
TcCLB.505757.20	TcCLB.505757.20	mRNA	Tcruzi_6695	-	513	transcriptional regulator, putative	1.239	1.78e-13	234.4	0.1618	7.656	1.914e-14	1.781e-13	1.175	1.896e-03	1.613e-03	1.553e-05	7.235e-10
TcCLB.509013.10	TcCLB.509013.10	mRNA	TcChr39-S	+	4056	calpain-like cysteine peptidase, putative	1.238	3.025e-09	117.2	0.1987	6.231	4.648e-10	3.026e-09	1.143	8.095e-05	7.083e-05	1.512e-05	6.861e-10
TcCLB.504797.100	TcCLB.504797.100	mRNA	TcChr33-P	+	927	35 kDa cyclophilin, putative (CYP35)	1.238	1.521e-14	301.3	0.1552	7.975	1.522e-15	1.521e-14	1.172	1.622e-03	1.384e-03	1.063e-05	3.390e-10
TcCLB.510519.14	TcCLB.510519.14	mRNA	TcChr10-P	-	417	hypothetical protein, conserved	1.237	1.659e-07	121.9	0.2234	5.537	3.085e-08	1.659e-07	1.136	2.326e-04	2.048e-04	1.941e-04	1.130e-07
TcCLB.509979.150	TcCLB.509979.150	mRNA	TcChr33-S	+	831	nitrilase, putative	1.237	4.523e-25	654.5	0.1165	10.62	2.526e-26	4.523e-25	1.167	9.960e-04	8.536e-04	5.290e-08	8.395e-15
TcCLB.511825.180	TcCLB.511825.180	mRNA	TcChr13-P	+	3789	ATP-dependent DEAD/H RNA helicase, putative	1.237	4.805e-38	1285	0.09407	13.15	1.625e-39	4.805e-38	1.132	7.900e-04	6.980e-04	9.390e-09	2.645e-16
TcCLB.452283.10	TcCLB.452283.10	mRNA	TcChr39-P	-	735	amino acid permease (pseudogene), putative	1.236	8.552e-08	115.1	0.2186	5.657	1.54e-08	8.551e-08	1.134	5.031e-04	4.438e-04	2.284e-04	1.565e-07
TcCLB.510037.10	TcCLB.510037.10	mRNA	TcChr33-P	+	552	mucin-associated surface protein (MASP), putative	1.235	7.907e-09	933.9	0.2035	6.072	1.266e-09	7.909e-09	1.153	2.358e-04	2.044e-04	1.835e-03	1.010e-05
TcCLB.511731.74	TcCLB.511731.74	mRNA	TcChr32-S	-	426	hypothetical protein, conserved	1.235	7.393e-13	209.9	0.1654	7.465	8.358e-14	7.393e-13	1.163	9.778e-04	8.406e-04	8.813e-06	2.330e-10
TcCLB.509721.40	TcCLB.509721.40	mRNA	TcChr21-P	+	597	MIX protein, putative	1.234	7.221e-15	213.8	0.1529	8.07	7.025e-16	7.221e-15	1.165	1.261e-03	1.082e-03	1.962e-06	1.154e-11
TcCLB.508461.580	TcCLB.508461.580	mRNA	TcChr39-P	+	372	hypothetical protein	1.234	6.831e-37	914.2	0.09535	12.95	2.425e-38	6.832e-37	1.153	1.716e-04	1.488e-04	3.713e-09	4.137e-17
TcCLB.508167.20	TcCLB.508167.20	mRNA	TcChr40-S	+	531	mucin TcMUCII, putative	1.233	0.007308	61.42	0.4149	2.972	0.002959	7.309e-03	1.142	9.136e-06	8.002e-06	3.299e-03	7.097e-06
TcCLB.507023.80	TcCLB.507023.80	mRNA	TcChr32-P	+	825	hypothetical protein, conserved	1.233	3.346e-08	157.2	0.2117	5.824	5.744e-09	3.346e-08	1.13	5.857e-04	5.182e-04	1.847e-04	1.024e-07
TcCLB.509767.230	TcCLB.509767.230	mRNA	TcChr22-S	+	438	hypothetical protein, conserved	1.233	1.167e-14	281.9	0.154	8.009	1.16e-15	1.167e-14	1.169	1.803e-03	1.542e-03	1.584e-05	7.527e-10
TcCLB.507645.20	TcCLB.507645.20	mRNA	TcChr22-P	+	837	hypothetical protein, conserved	1.233	4.109e-16	314.2	0.1464	8.421	3.72e-17	4.109e-16	1.163	1.106e-03	9.511e-04	1.300e-06	5.073e-12
TcCLB.511393.49	TcCLB.511393.49	mRNA	TcChr19-S	-	474	hypothetical protein, conserved	1.233	1.095e-18	502	0.1354	9.107	8.445e-20	1.095e-18	1.162	1.054e-03	9.072e-04	6.677e-06	1.337e-10
TcCLB.506567.70	TcCLB.506567.70	mRNA	TcChr20-S	+	801	NAD(P)-dependent oxidoreductase, putative	1.233	4.207e-26	428	0.1137	10.84	2.241e-27	4.207e-26	1.174	2.614e-03	2.226e-03	1.537e-08	7.087e-16
TcCLB.506825.100	TcCLB.506825.100	mRNA	TcChr27-S	+	2781	hypothetical protein, conserved	1.232	3.416e-23	1075	0.1208	10.2	2.064e-24	3.416e-23	1.152	2.650e-04	2.300e-04	2.454e-06	1.807e-11
TcCLB.506261.10	TcCLB.506261.10	mRNA	Tcruzi_6875	-	2088	fatty acyl CoA synthetase 2, putative	1.231	2.239e-24	507.3	0.1177	10.46	1.287e-25	2.239e-24	1.165	1.426e-03	1.224e-03	5.670e-08	9.645e-15
TcCLB.507787.100	TcCLB.507787.100	mRNA	TcChr40-P	+	2082	gamma-glutamylcysteine synthetase, putative	1.23	1.076e-22	924.7	0.122	10.08	6.67e-24	1.076e-22	1.154	4.550e-04	3.943e-04	3.637e-07	3.968e-13
TcCLB.509597.29	TcCLB.509597.29	mRNA	TcChr30-S	-	579	hypothetical protein, conserved	1.229	9.216e-12	181.5	0.1727	7.113	1.133e-12	9.213e-12	1.148	2.367e-04	2.061e-04	6.060e-06	1.102e-10
TcCLB.508501.10	TcCLB.508501.10	mRNA	TcChr33-P	+	666	hypothetical protein	1.228	0.002212	42.62	0.3659	3.356	0.0007897	2.212e-03	1.133	5.240e-05	4.624e-05	2.285e-03	1.008e-05
TcCLB.508143.50	TcCLB.508143.50	mRNA	TcChr16-S	-	2313	trans-sialidase (pseudogene), putative	1.227	1.773e-10	158.5	0.1838	6.677	2.434e-11	1.773e-10	1.142	5.869e-05	5.139e-05	2.054e-05	1.266e-09
TcCLB.506843.20	TcCLB.506843.20	mRNA	Tcruzi_7113	-	2598	retrotransposon hot spot protein (RHS, pseudogene), putative	1.227	3.118e-11	164.4	0.1769	6.937	4.01e-12	3.118e-11	1.148	2.607e-04	2.271e-04	8.783e-06	2.314e-10
TcCLB.511589.74	TcCLB.511589.74	mRNA	TcChr18-S	-	1461	hypothetical protein	1.227	1.13e-17	437.1	0.1388	8.843	9.31e-19	1.130e-17	1.178	4.190e-03	3.558e-03	1.400e-06	5.877e-12
TcCLB.507709.60	TcCLB.507709.60	mRNA	TcChr37-S	+	1872	hypothetical protein, conserved	1.227	9.579e-35	845.9	0.09769	12.56	3.656e-36	9.579e-35	1.144	1.028e-04	8.982e-05	2.844e-08	2.427e-15
TcCLB.510137.10	TcCLB.510137.10	mRNA	Tcruzi_5845	+	2772	trans-sialidase (pseudogene), putative	1.226	3.394e-05	88.71	0.2755	4.449	8.622e-06	3.394e-05	1.13	2.126e-04	1.882e-04	1.354e-03	5.460e-06
TcCLB.508541.160	TcCLB.508541.160	mRNA	TcChr38-S	+	561	hypothetical protein, conserved	1.226	3.442e-07	88.48	0.227	5.401	6.644e-08	3.442e-07	1.124	4.744e-04	4.220e-04	1.231e-04	4.545e-08
TcCLB.510889.261	TcCLB.510889.261	mRNA	TcChr6-P	-	735	cruzipain precursor, putative	1.226	1.815e-08	127.3	0.2068	5.931	3.017e-09	1.814e-08	1.122	6.628e-04	5.908e-04	4.640e-05	6.459e-09
TcCLB.509431.10	TcCLB.509431.10	mRNA	TcChr26-P	+	891	hypothetical protein, conserved (pseudogene)	1.226	6.708e-15	208.2	0.1518	8.079	6.514e-16	6.709e-15	1.167	2.887e-03	2.473e-03	2.353e-06	1.661e-11
TcCLB.504071.30	TcCLB.504071.30	mRNA	TcChr32-P	-	1563	hypothetical protein, conserved	1.226	9.661e-50	1028	0.08135	15.08	2.343e-51	9.661e-50	1.132	8.506e-05	7.513e-05	6.100e-10	1.116e-18
TcCLB.506327.90	TcCLB.506327.90	mRNA	TcChr37-P	-	1488	serine/threonine protein kinase, putative	1.225	2.968e-35	750.9	0.09681	12.65	1.119e-36	2.967e-35	1.154	8.979e-04	7.783e-04	5.230e-09	8.206e-17
TcCLB.506055.30	TcCLB.506055.30	mRNA	Tcruzi_6794	-	2304	retrotransposon hot spot protein (RHS, pseudogene), putative	1.224	7.329e-05	57.23	0.2868	4.268	1.974e-05	7.330e-05	1.119	6.320e-04	5.648e-04	3.152e-04	2.789e-07
TcCLB.510111.11	TcCLB.510111.11	mRNA	Tcruzi_5841	-	2202	trans-sialidase (pseudogene), putative	1.224	1.071e-05	77.42	0.2601	4.707	2.52e-06	1.071e-05	1.109	1.942e-03	1.750e-03	3.672e-04	4.016e-07
TcCLB.507011.240	TcCLB.507011.240	mRNA	TcChr39-S	+	621	hypothetical protein, conserved	1.224	1.433e-09	178.9	0.1927	6.351	2.137e-10	1.433e-09	1.143	3.077e-04	2.691e-04	2.085e-04	1.305e-07
TcCLB.511671.20	TcCLB.511671.20	mRNA	TcChr30-P	+	2757	trans-sialidase (pseudogene), putative	1.223	0.0003099	147.8	0.3128	3.908	9.296e-05	3.099e-04	1.14	1.207e-04	1.059e-04	2.065e-03	1.215e-05
TcCLB.509115.50	TcCLB.509115.50	mRNA	TcChr21-P	-	1155	mucin-like glycoprotein, putative	1.223	6.225e-05	399.5	0.284	4.307	1.656e-05	6.224e-05	1.116	7.907e-04	7.082e-04	7.630e-03	1.742e-04
TcCLB.508297.41	TcCLB.508297.41	mRNA	TcChr38-P	+	369	hypothetical protein, conserved	1.223	7.648e-08	125.1	0.2155	5.677	1.369e-08	7.649e-08	1.129	6.882e-05	6.094e-05	8.473e-04	2.154e-06
TcCLB.506943.40	TcCLB.506943.40	mRNA	TcChr32-S	-	675	hypothetical protein, conserved	1.223	6.589e-13	188.7	0.1635	7.48	7.411e-14	6.590e-13	1.146	4.539e-04	3.959e-04	9.797e-07	2.879e-12
TcCLB.506779.90	TcCLB.506779.90	mRNA	TcChr27-S	+	1521	hypothetical protein, conserved	1.223	2.622e-38	717.6	0.09263	13.2	8.772e-40	2.622e-38	1.143	2.472e-04	2.163e-04	1.171e-09	4.111e-18
TcCLB.510165.90	TcCLB.510165.90	mRNA	TcChr13-S	-	2160	trans-sialidase (pseudogene), putative	1.222	3.542e-05	70.02	0.2753	4.439	9.025e-06	3.542e-05	1.112	1.144e-03	1.029e-03	3.808e-04	4.244e-07
TcCLB.507747.180	TcCLB.507747.180	mRNA	TcChr29-S	+	2673	trans-sialidase, Group VI, putative	1.222	2.139e-12	422.7	0.167	7.319	2.504e-13	2.139e-12	1.152	1.092e-03	9.482e-04	3.007e-05	2.713e-09
TcCLB.508831.10	TcCLB.508831.10	mRNA	TcChr30-S	-	1038	hypothetical protein, conserved	1.222	1.145e-17	306.9	0.1382	8.842	9.44e-19	1.145e-17	1.156	1.565e-03	1.354e-03	2.162e-07	1.402e-13
TcCLB.511395.80	TcCLB.511395.80	mRNA	TcChr19-S	-	2187	hypothetical protein	1.222	1.314e-20	394.8	0.1275	9.587	9.097e-22	1.314e-20	1.16	2.377e-03	2.049e-03	5.517e-07	9.130e-13
TcCLB.508081.50	TcCLB.508081.50	mRNA	TcChr41-S	-	954	mucin-associated surface protein (MASP), putative	1.221	0.001475	963	0.3511	3.478	0.0005054	1.475e-03	1.124	7.748e-05	6.890e-05	2.741e-02	2.199e-03
TcCLB.510661.190	TcCLB.510661.190	mRNA	TcChr39-P	+	4074	protein kinase, putative	1.221	0.0007532	51.69	0.3329	3.669	0.0002438	7.531e-04	1.179	5.535e-03	4.693e-03	9.444e-04	1.997e-06
TcCLB.508547.150	TcCLB.508547.150	mRNA	TcChr19-P	+	2658	hypothetical protein, conserved	1.221	9.555e-37	1281	0.09451	12.92	3.413e-38	9.555e-37	1.125	1.540e-04	1.370e-04	9.517e-09	2.717e-16
TcCLB.506775.30	TcCLB.506775.30	mRNA	TcChr27-S	-	2895	tubulin-tyrosine ligase-like protein, putative	1.221	7.193e-37	1482	0.0943	12.94	2.56e-38	7.194e-37	1.114	9.225e-04	8.280e-04	7.717e-08	1.786e-14
TcCLB.503993.20	TcCLB.503993.20	mRNA	TcChr30-P	-	372	hypothetical protein	1.22	0.04997	28.86	0.5472	2.23	0.02573	4.997e-02	1.096	1.871e-03	1.707e-03	2.772e-02	2.949e-04
TcCLB.511181.40	TcCLB.511181.40	mRNA	TcChr38-S	+	1044	hypothetical protein	1.22	2.591e-10	176.1	0.1843	6.62	3.598e-11	2.590e-10	1.132	3.801e-05	3.357e-05	4.023e-05	4.856e-09
TcCLB.506349.47	TcCLB.506349.47	mRNA	Tcruzi_6908	+	741	retrotransposon hot spot protein (RHS, pseudogene), putative	1.218	0.0004415	51.48	0.3193	3.815	0.0001364	4.416e-04	1.121	7.897e-05	7.047e-05	6.493e-04	9.899e-07
TcCLB.510039.70	TcCLB.510039.70	mRNA	TcChr33-P	+	726	hypothetical protein, conserved	1.218	4.618e-16	458.8	0.1448	8.407	4.191e-17	4.618e-16	1.154	1.964e-03	1.703e-03	2.958e-05	2.624e-09
TcCLB.506501.70	TcCLB.506501.70	mRNA	TcChr41-S	-	561	mucin TcMUCII, putative	1.217	0.03847	70.13	0.5189	2.344	0.01906	3.847e-02	1.078	6.471e-03	6.002e-03	1.659e-02	5.013e-05
TcCLB.506831.63	TcCLB.506831.63	mRNA	TcChr32-P	-	426	hypothetical protein, conserved	1.217	3.109e-13	185.5	0.1605	7.582	3.405e-14	3.109e-13	1.147	1.019e-03	8.886e-04	1.676e-06	8.424e-12
TcCLB.503613.60	TcCLB.503613.60	mRNA	TcChr27-S	-	1245	acidocalcisomal pyrophosphatase, putative	1.217	3.026e-29	742.3	0.1059	11.49	1.428e-30	3.026e-29	1.143	6.790e-04	5.941e-04	3.797e-08	4.324e-15
TcCLB.506329.50	TcCLB.506329.50	mRNA	TcChr29-P	-	708	mucin TcMUCII, putative	1.216	0.03921	27.07	0.5204	2.336	0.01949	3.921e-02	1.095	2.601e-03	2.376e-03	3.140e-02	8.683e-04
TcCLB.509925.20	TcCLB.509925.20	mRNA	TcChr24-S	-	615	mucin TcMUCII, putative	1.216	2.252e-07	150.3	0.222	5.48	4.256e-08	2.252e-07	1.118	1.457e-04	1.303e-04	1.363e-04	5.575e-08
TcCLB.509331.150	TcCLB.509331.150	mRNA	TcChr22-P	+	3441	permease-like protein, putative	1.216	5.252e-08	187.4	0.2116	5.745	9.206e-09	5.252e-08	1.133	1.440e-04	1.270e-04	1.370e-03	5.628e-06
TcCLB.511805.20	TcCLB.511805.20	mRNA	TcChr30-S	+	2067	Trichohyalin, putative	1.216	1.713e-08	172.8	0.2047	5.941	2.841e-09	1.713e-08	1.127	7.779e-07	6.903e-07	2.711e-04	2.205e-07
TcCLB.503697.40	TcCLB.503697.40	mRNA	TcChr36-S	-	837	hypothetical protein	1.215	2.819e-09	143.7	0.1946	6.242	4.315e-10	2.819e-09	1.134	2.648e-04	2.334e-04	1.662e-04	8.287e-08
TcCLB.503925.40	TcCLB.503925.40	mRNA	TcChr33-P	+	954	hypothetical protein	1.215	6.022e-12	220.8	0.1694	7.174	7.297e-13	6.022e-12	1.145	1.090e-03	9.521e-04	4.423e-05	5.870e-09
TcCLB.510101.90	TcCLB.510101.90	mRNA	TcChr27-S	-	807	hypothetical protein, conserved	1.215	3.923e-44	1024	0.08561	14.19	1.104e-45	3.922e-44	1.12	1.177e-04	1.051e-04	2.378e-09	1.697e-17
TcCLB.508221.860	TcCLB.508221.860	mRNA	TcChr41-P	-	906	mucin-associated surface protein (MASP, pseudogene), putative	1.214	0.01745	32.13	0.4566	2.66	0.007822	1.745e-02	1.134	3.724e-04	3.284e-04	5.452e-03	8.857e-06
TcCLB.511843.60	TcCLB.511843.60	mRNA	TcChr20-P	+	1554	retrotransposon hot spot protein (RHS, pseudogene), putative	1.214	3.003e-05	74.97	0.271	4.477	7.558e-06	3.003e-05	1.103	1.440e-03	1.305e-03	2.516e-04	1.840e-07
TcCLB.507779.20	TcCLB.507779.20	mRNA	TcChr21-P	+	951	trans-sialidase (pseudogene), putative	1.214	1.917e-06	102.2	0.2397	5.067	4.052e-07	1.917e-06	1.129	1.932e-05	1.712e-05	1.865e-03	1.044e-05
TcCLB.503739.20	TcCLB.503739.20	mRNA	Tcruzi_4728	+	5379	trans-sialidase (pseudogene), putative	1.214	1.464e-08	224.1	0.2034	5.967	2.419e-09	1.464e-08	1.116	1.903e-04	1.705e-04	4.840e-04	7.028e-07
TcCLB.506153.3	TcCLB.506153.3	mRNA	TcChr12-P	-	814	hypothetical protein, conserved	1.214	4.469e-17	521.2	0.1397	8.684	3.815e-18	4.469e-17	1.153	2.382e-03	2.067e-03	1.699e-05	8.663e-10
TcCLB.508761.150	TcCLB.508761.150	mRNA	Tcruzi_7861	+	1209	mucin-associated surface protein (MASP, pseudogene), putative	1.213	0.03543	26.63	0.5098	2.379	0.01737	3.543e-02	1.094	2.146e-03	1.962e-03	2.570e-02	6.107e-04
TcCLB.508695.10	TcCLB.508695.10	mRNA	TcChr34-P	-	456	hypothetical protein, conserved	1.213	1.238e-05	79.78	0.2594	4.675	2.938e-06	1.238e-05	1.117	1.021e-04	9.146e-05	2.565e-04	1.950e-07
TcCLB.441401.10	TcCLB.441401.10	mRNA	TcChr24-S	+	729	imidazolonepropienase, putative	1.213	1.247e-17	263.9	0.1374	8.832	1.03e-18	1.247e-17	1.155	2.843e-03	2.461e-03	4.257e-07	5.436e-13
TcCLB.511773.90	TcCLB.511773.90	mRNA	TcChr17-P	-	2616	retrotransposon hot spot protein (RHS, pseudogene), putative	1.213	7.222e-20	385.3	0.129	9.404	5.231e-21	7.221e-20	1.152	2.353e-03	2.042e-03	4.490e-07	6.048e-13
TcCLB.509885.80	TcCLB.509885.80	mRNA	TcChr28-S	+	477	hypothetical protein, conserved	1.212	2.323e-05	61.72	0.2673	4.535	5.756e-06	2.323e-05	1.108	7.099e-04	6.409e-04	2.183e-04	1.391e-07
TcCLB.509695.20	TcCLB.509695.20	mRNA	TcChr10-P	+	816	hypothetical protein, conserved	1.212	3.085e-13	228.7	0.1598	7.583	3.377e-14	3.085e-13	1.142	1.437e-03	1.258e-03	7.527e-06	1.700e-10
TcCLB.506375.90	TcCLB.506375.90	mRNA	TcChr22-S	+	663	hypothetical protein, conserved	1.212	8.844e-16	319.4	0.1455	8.329	8.174e-17	8.843e-16	1.146	2.001e-03	1.746e-03	1.106e-05	3.672e-10
TcCLB.510101.430	TcCLB.510101.430	mRNA	TcChr27-S	-	756	40S ribosomal protein S21, putative	1.212	4.732e-25	1302	0.1142	10.61	2.649e-26	4.732e-25	1.107	7.238e-04	6.538e-04	9.517e-07	2.717e-12
TcCLB.418185.50	TcCLB.418185.50	mRNA	Tcruzi_13339	+	1779	retrotransposon hot spot protein (RHS, pseudogene), putative	1.21	2.792e-17	319.3	0.1384	8.739	2.356e-18	2.791e-17	1.148	2.091e-03	1.822e-03	1.150e-06	3.967e-12
TcCLB.511373.20	TcCLB.511373.20	mRNA	Tcruzi_8675	+	714	mucin TcMUCII, putative	1.209	0.0005525	114.4	0.3221	3.754	0.0001741	5.524e-04	1.154	3.391e-03	2.937e-03	2.131e-03	1.238e-05
TcCLB.508177.10	TcCLB.508177.10	mRNA	TcChr27-P	+	1893	hypothetical protein, conserved	1.209	4.104e-18	1102	0.135	8.958	3.304e-19	4.104e-18	1.138	9.213e-04	8.096e-04	7.617e-06	1.740e-10
TcCLB.506305.29	TcCLB.506305.29	mRNA	TcChr39-P	-	2271	hypothetical protein, conserved	1.209	5.625e-25	613	0.1141	10.59	3.167e-26	5.625e-25	1.134	6.354e-04	5.602e-04	6.927e-08	1.439e-14
TcCLB.511595.50	TcCLB.511595.50	mRNA	TcChr18-S	+	1107	mucin-associated surface protein (MASP, pseudogene), putative	1.208	0.0001022	77.29	0.2885	4.188	2.811e-05	1.022e-04	1.105	5.603e-04	5.073e-04	1.250e-03	4.573e-06
TcCLB.509857.40	TcCLB.509857.40	mRNA	TcChr22-P	+	2160	hypothetical protein, conserved	1.208	2.133e-36	1360	0.09393	12.86	7.698e-38	2.133e-36	1.11	1.862e-04	1.677e-04	7.613e-08	1.739e-14
TcCLB.508165.400	TcCLB.508165.400	mRNA	TcChr40-S	+	531	mucin TcMUCII, putative	1.207	0.006041	94.43	0.3975	3.036	0.0024	6.042e-03	1.137	1.636e-03	1.439e-03	4.230e-03	2.221e-05
TcCLB.511645.10	TcCLB.511645.10	mRNA	TcChr21-P	-	1473	mucin-associated surface protein (MASP), putative	1.207	9.239e-05	172.7	0.2864	4.213	2.523e-05	9.241e-05	1.111	3.544e-05	3.189e-05	2.873e-03	2.452e-05
TcCLB.504131.180	TcCLB.504131.180	mRNA	TcChr26-P	-	327	ATPase subunit 9, putative	1.207	2.978e-30	612.5	0.1032	11.7	1.342e-31	2.978e-30	1.134	7.916e-04	6.984e-04	1.198e-08	4.303e-16
TcCLB.510279.40	TcCLB.510279.40	mRNA	TcChr40-S	+	1020	90 kDa surface protein, putative	1.206	0.03755	47.52	0.512	2.355	0.01854	3.755e-02	1.103	2.286e-04	2.073e-04	2.867e-02	7.076e-04
TcCLB.508139.110	TcCLB.508139.110	mRNA	TcChr24-P	-	420	hypothetical protein	1.206	0.01237	30.55	0.4328	2.787	0.005315	1.237e-02	1.125	1.476e-04	1.312e-04	4.381e-03	8.386e-06
TcCLB.508507.40	TcCLB.508507.40	mRNA	TcChr39-P	+	330	hypothetical protein, conserved	1.206	4.157e-07	101.4	0.2247	5.365	8.114e-08	4.157e-07	1.103	4.862e-04	4.408e-04	9.513e-05	2.712e-08
TcCLB.510947.30	TcCLB.510947.30	mRNA	TcChr22-P	+	1272	hypothetical protein, conserved	1.206	1.362e-18	2816	0.1328	9.083	1.06e-19	1.363e-18	1.1	7.925e-04	7.207e-04	1.971e-06	1.165e-11
TcCLB.509875.170	TcCLB.509875.170	mRNA	TcChr26-P	-	1338	pyruvate dehydrogenase (lipoamide) kinase, putative	1.205	1.706e-23	505.3	0.1174	10.26	1.02e-24	1.706e-23	1.141	1.960e-03	1.718e-03	3.487e-07	3.647e-13
TcCLB.442383.19	TcCLB.442383.19	mRNA	TcChr16-S	+	645	hypothetical protein	1.204	6.293e-16	437.6	0.1439	8.37	5.765e-17	6.293e-16	1.14	1.946e-03	1.707e-03	2.043e-05	1.252e-09
TcCLB.506791.50	TcCLB.506791.50	mRNA	TcChr28-P	+	1740	Present in the outer mitochondrial membrane proteome 37 (POMP37)	1.204	1.687e-19	527.3	0.1292	9.313	1.246e-20	1.687e-19	1.138	1.797e-03	1.579e-03	1.765e-06	9.346e-12
TcCLB.507669.10	TcCLB.507669.10	mRNA	TcChr26-S	-	1668	fumarate hydratase, putative	1.204	1.44e-23	711.3	0.1171	10.28	8.563e-25	1.440e-23	1.134	1.216e-03	1.072e-03	2.377e-07	1.696e-13
TcCLB.508161.26	TcCLB.508161.26	mRNA	TcChr40-S	+	837	mucin TcMUCII (pseudogene), putative	1.203	0.04364	24.86	0.5256	2.289	0.02205	4.364e-02	1.095	3.555e-04	3.245e-04	1.824e-02	6.163e-05
TcCLB.506281.117	TcCLB.506281.117	mRNA	TcChr29-P	-	618	mucin TcMUCII (pseudogene), putative	1.203	0.01347	40.94	0.4364	2.756	0.00585	1.347e-02	1.1	2.538e-04	2.307e-04	1.605e-02	4.388e-04
TcCLB.511255.30	TcCLB.511255.30	mRNA	TcChr41-P	+	846	mucin-associated surface protein (MASP), putative	1.203	0.001235	182.2	0.3409	3.529	0.0004166	1.235e-03	1.103	2.436e-04	2.209e-04	2.859e-02	2.405e-03
TcCLB.510267.20	TcCLB.510267.20	mRNA	TcChr36-P	-	348	60S acidic ribosomal protein P2, putative	1.203	3.766e-20	621.4	0.127	9.475	2.679e-21	3.767e-20	1.135	1.461e-03	1.287e-03	1.595e-06	7.632e-12
TcCLB.506941.220	TcCLB.506941.220	mRNA	TcChr32-S	-	741	Present in the outer mitochondrial membrane proteome 31 (POMP31)	1.202	2.858e-12	235.8	0.1651	7.278	3.388e-13	2.858e-12	1.133	1.369e-03	1.208e-03	2.828e-05	2.400e-09
TcCLB.508503.90	TcCLB.508503.90	mRNA	TcChr33-P	+	1122	hypothetical protein, conserved	1.202	1.1e-16	341.8	0.1401	8.579	9.587e-18	1.100e-16	1.144	2.967e-03	2.593e-03	3.730e-06	4.174e-11
TcCLB.511465.10	TcCLB.511465.10	mRNA	TcChr38-P	+	708	proteasome activator protein pa26, putative	1.201	2.755e-19	661	0.1297	9.259	2.063e-20	2.755e-19	1.132	1.167e-03	1.032e-03	2.244e-06	1.511e-11
TcCLB.508241.50	TcCLB.508241.50	mRNA	TcChr27-S	+	2031	surface protease GP63, putative	1.201	1.693e-22	477.4	0.1196	10.04	1.057e-23	1.692e-22	1.145	3.132e-03	2.736e-03	1.335e-07	5.349e-14
TcCLB.406377.10	TcCLB.406377.10	mRNA	TcChr39-P	-	435	hypothetical protein, conserved (pseudogene)	1.2	2.983e-05	100.8	0.2679	4.479	7.501e-06	2.983e-05	1.09	1.256e-03	1.152e-03	4.903e-03	7.199e-05
TcCLB.509725.100	TcCLB.509725.100	mRNA	TcChr22-P	-	2886	hypothetical protein, conserved (pseudogene)	1.2	3.234e-12	229.8	0.1652	7.261	3.848e-13	3.234e-12	1.136	2.224e-03	1.957e-03	2.267e-05	1.541e-09
TcCLB.507519.120	TcCLB.507519.120	mRNA	TcChr29-P	+	1395	hypothetical protein, conserved	1.2	3.589e-13	349.6	0.1586	7.562	3.96e-14	3.589e-13	1.138	2.368e-03	2.080e-03	3.990e-05	4.776e-09
TcCLB.506401.310	TcCLB.506401.310	mRNA	TcChr19-S	-	702	hypothetical protein, conserved	1.2	8.359e-14	298.3	0.1548	7.756	8.787e-15	8.359e-14	1.134	1.723e-03	1.520e-03	3.870e-05	4.493e-09
TcCLB.509331.221	TcCLB.509331.221	mRNA	TcChr22-P	+	276	hypothetical protein, conserved	1.199	0.008663	35.69	0.4117	2.913	0.003579	8.662e-03	1.12	4.689e-04	4.186e-04	4.815e-03	2.183e-05
TcCLB.510553.30	TcCLB.510553.30	mRNA	TcChr39-S	+	1191	mucin-associated surface protein (MASP), putative	1.199	0.0005997	189.5	0.3212	3.732	0.00019	5.996e-04	1.135	1.819e-03	1.603e-03	1.632e-02	7.870e-04
TcCLB.508273.120	TcCLB.508273.120	mRNA	TcChr35-P	+	444	mucin TcMUCI, putative	1.197	0.0008508	527.1	0.3293	3.635	0.0002782	8.510e-04	1.084	5.308e-04	4.894e-04	3.067e-02	2.796e-03
TcCLB.508257.10	TcCLB.508257.10	mRNA	TcChr34-P	-	462	serine-palmitoyl-CoA transferase, putative	1.197	3.603e-09	158.6	0.193	6.202	5.576e-10	3.604e-09	1.123	5.634e-04	5.018e-04	6.243e-04	1.169e-06
TcCLB.508587.10	TcCLB.508587.10	mRNA	Tcruzi_7790	-	2208	retrotransposon hot spot protein (RHS, pseudogene), putative	1.197	1.411e-14	287.6	0.1499	7.985	1.409e-15	1.412e-14	1.133	1.866e-03	1.647e-03	7.523e-06	1.698e-10
TcCLB.508221.87	TcCLB.508221.87	mRNA	TcChr41-P	+	2887	retrotransposon hot spot protein (RHS, pseudogene), putative	1.196	0.0005159	48.86	0.3171	3.773	0.0001615	5.158e-04	1.089	9.931e-04	9.122e-04	2.840e-03	2.262e-05
TcCLB.504769.100	TcCLB.504769.100	mRNA	TcChr33-S	+	2298	trans-sialidase, Group II, putative	1.195	3.008e-08	213.5	0.2046	5.843	5.133e-09	3.008e-08	1.122	6.166e-04	5.496e-04	1.096e-03	3.601e-06
TcCLB.509195.40	TcCLB.509195.40	mRNA	TcChr28-S	-	891	mucin TcMUCII, putative	1.194	0.003848	53.61	0.3751	3.184	0.001452	3.848e-03	1.107	3.619e-05	3.269e-05	2.451e-03	7.388e-06
TcCLB.506401.304	TcCLB.506401.304	mRNA	TcChr19-S	-	984	mitochondrial carrier protein, putative	1.194	5.725e-22	442.2	0.1205	9.912	3.701e-23	5.725e-22	1.136	2.715e-03	2.389e-03	3.430e-07	3.529e-13
TcCLB.421231.10	TcCLB.421231.10	mRNA	TcChr33-P	-	918	hypothetical protein, conserved	1.193	1.552e-17	688	0.1354	8.807	1.289e-18	1.552e-17	1.129	1.841e-03	1.630e-03	1.422e-06	6.066e-12
TcCLB.510561.20	TcCLB.510561.20	mRNA	TcChr33-S	+	798	mucin TcMUCII, putative	1.192	0.01308	69.83	0.4309	2.767	0.005656	1.308e-02	1.248	6.306e-02	5.054e-02	9.698e-03	1.087e-04
TcCLB.510533.170	TcCLB.510533.170	mRNA	TcChr13-S	-	1515	hypothetical protein, conserved	1.192	8.93e-10	282.9	0.1855	6.426	1.307e-10	8.932e-10	1.099	3.262e-05	2.967e-05	7.330e-05	1.612e-08
TcCLB.506347.5	TcCLB.506347.5	mRNA	TcChr23-P	+	738	trans-sialidase, putative (fragment)	1.191	0.004524	439.6	0.3803	3.131	0.001739	4.523e-03	1.122	1.423e-03	1.267e-03	4.377e-03	3.138e-05
TcCLB.506773.80	TcCLB.506773.80	mRNA	TcChr27-S	-	1842	hypothetical protein, conserved	1.191	1.059e-26	663	0.1086	10.97	5.507e-28	1.059e-26	1.116	5.078e-04	4.549e-04	3.138e-07	2.955e-13
TcCLB.511929.30	TcCLB.511929.30	mRNA	TcChr25-P	+	2781	retrotransposon hot spot (RHS) protein, putative	1.188	1.635e-13	260.5	0.1549	7.667	1.754e-14	1.635e-13	1.122	1.421e-03	1.266e-03	8.417e-06	2.125e-10
TcCLB.506825.70	TcCLB.506825.70	mRNA	TcChr27-S	+	1032	serine-threonine dehydratase, putative	1.187	1.373e-08	264.7	0.1985	5.978	2.259e-09	1.373e-08	1.111	4.167e-04	3.750e-04	1.834e-03	1.009e-05
TcCLB.507317.30	TcCLB.507317.30	mRNA	TcChr33-P	+	1260	hypothetical protein, conserved	1.187	4.188e-11	253	0.1722	6.893	5.449e-12	4.188e-11	1.115	6.847e-04	6.143e-04	1.870e-04	1.049e-07
TcCLB.509855.20	TcCLB.509855.20	mRNA	TcChr22-P	+	1617	Probable methyltransferase BTM2 homolog	1.187	6.538e-21	507.1	0.1229	9.66	4.458e-22	6.539e-21	1.126	2.134e-03	1.895e-03	1.269e-06	4.831e-12
TcCLB.511589.110	TcCLB.511589.110	mRNA	TcChr18-S	-	1512	hypothetical protein, conserved	1.187	1.301e-28	557.1	0.1045	11.36	6.306e-30	1.301e-28	1.118	9.660e-04	8.642e-04	1.800e-08	9.724e-16
TcCLB.508975.10	TcCLB.508975.10	mRNA	TcChr19-S	+	1572	acyl-CoA dehydrogenase, mitochondrial precursor, putative	1.187	6.897e-33	1007	0.09724	12.21	2.851e-34	6.896e-33	1.093	1.451e-04	1.328e-04	2.271e-08	1.547e-15
TcCLB.404431.10	TcCLB.404431.10	mRNA	TcChr18-P	-	1077	trans-sialidase, putative	1.186	0.0001694	129.2	0.2918	4.063	4.851e-05	1.694e-04	1.077	1.203e-03	1.117e-03	4.439e-03	5.836e-05
TcCLB.510145.10	TcCLB.510145.10	mRNA	TcChr36-S	-	1104	hypothetical protein, conserved	1.186	7.425e-08	122.9	0.2087	5.683	1.326e-08	7.424e-08	1.099	1.300e-05	1.183e-05	1.130e-04	3.831e-08
TcCLB.510003.41	TcCLB.510003.41	mRNA	TcChr36-P	-	504	clathrin coat assembly protein ap19, putative	1.186	9.71e-94	6668	0.05711	20.77	8.847e-96	9.710e-94	0.9832	3.995e-02	4.063e-02	4.580e-09	6.293e-17
TcCLB.508119.140	TcCLB.508119.140	mRNA	TcChr33-P	+	1503	retrotransposon hot spot (RHS) protein, putative	1.185	6.456e-08	140.1	0.2077	5.708	1.146e-08	6.457e-08	1.1	1.016e-05	9.241e-06	8.400e-05	2.117e-08
TcCLB.504427.70	TcCLB.504427.70	mRNA	TcChr22-S	+	1041	3-oxo-5-alpha-steroid 4-dehydrogenase, putative	1.185	1.241e-13	225.7	0.1538	7.704	1.319e-14	1.241e-13	1.121	2.131e-03	1.901e-03	3.243e-06	3.155e-11
TcCLB.506145.80	TcCLB.506145.80	mRNA	TcChr33-P	+	1290	surface protease GP63, putative	1.185	7.387e-17	371	0.1374	8.626	6.375e-18	7.386e-17	1.12	1.555e-03	1.387e-03	2.555e-07	1.958e-13
TcCLB.509161.10	TcCLB.509161.10	mRNA	TcChr35-P	-	636	ubiquitin-conjugating enzyme E2, putative	1.184	1.253e-21	667	0.1205	9.832	8.222e-23	1.253e-21	1.119	1.367e-03	1.222e-03	3.272e-07	3.212e-13
TcCLB.503965.20	TcCLB.503965.20	mRNA	TcChr5-P	-	459	hypothetical protein, conserved	1.184	1.262e-22	486	0.1176	10.07	7.857e-24	1.262e-22	1.118	1.345e-03	1.203e-03	5.457e-07	8.933e-13
TcCLB.511875.70	TcCLB.511875.70	mRNA	TcChr15-S	+	555	mucin TcMUCII (pseudogene), putative	1.183	2.214e-07	165.6	0.2158	5.483	4.181e-08	2.214e-07	1.082	4.692e-04	4.335e-04	2.363e-04	1.675e-07
TcCLB.508267.40	TcCLB.508267.40	mRNA	TcChr40-P	-	885	hypothetical protein, conserved	1.183	1.172e-23	524.6	0.1148	10.3	6.941e-25	1.172e-23	1.121	1.846e-03	1.646e-03	2.618e-07	2.056e-13
TcCLB.511807.230	TcCLB.511807.230	mRNA	TcChr13-P	-	2478	hypothetical protein	1.183	2.855e-34	1234	0.09488	12.47	1.109e-35	2.855e-34	1.079	9.753e-04	9.043e-04	1.047e-08	3.289e-16
TcCLB.508751.20	TcCLB.508751.20	mRNA	Tcruzi_7858	+	2613	trans-sialidase (pseudogene), putative	1.182	0.007131	46.94	0.3967	2.981	0.002878	7.132e-03	1.131	4.316e-03	3.817e-03	9.374e-03	1.685e-04
TcCLB.508781.120	TcCLB.508781.120	mRNA	TcChr10-S	-	663	hypothetical protein, conserved	1.182	2.341e-12	289.1	0.1618	7.306	2.753e-13	2.340e-12	1.111	7.974e-04	7.175e-04	3.269e-05	3.207e-09
TcCLB.510847.10	TcCLB.510847.10	mRNA	TcChr19-S	-	3018	trans-sialidase, Group VIII, putative	1.182	2.665e-15	881.7	0.1442	8.194	2.534e-16	2.666e-15	1.111	7.036e-04	6.334e-04	1.961e-06	1.154e-11
TcCLB.509599.130	TcCLB.509599.130	mRNA	TcChr37-S	-	1488	serine/threonine protein kinase, putative	1.182	2.765e-25	696	0.1108	10.66	1.522e-26	2.766e-25	1.106	3.915e-04	3.540e-04	6.027e-08	1.090e-14
TcCLB.506995.60	TcCLB.506995.60	mRNA	TcChr29-P	+	1599	surface protease GP63, putative	1.181	0.01077	41.15	0.4164	2.836	0.004563	1.077e-02	1.221	4.399e-02	3.603e-02	6.569e-03	4.395e-05
TcCLB.506369.60	TcCLB.506369.60	mRNA	TcChr39-S	-	990	hypothetical protein, conserved	1.181	2.114e-11	248	0.1688	6.993	2.687e-12	2.114e-11	1.119	1.848e-03	1.652e-03	7.590e-05	1.728e-08
TcCLB.507221.40	TcCLB.507221.40	mRNA	TcChr22-P	+	2199	hypothetical protein	1.181	3.296e-13	492.1	0.1559	7.574	3.619e-14	3.296e-13	1.123	2.468e-03	2.197e-03	7.030e-05	1.483e-08
TcCLB.506239.40	TcCLB.506239.40	mRNA	TcChr14-S	-	1860	hypothetical protein, conserved	1.18	5.14e-13	400.3	0.1571	7.514	5.737e-14	5.140e-13	1.123	2.560e-03	2.280e-03	5.287e-05	8.385e-09
TcCLB.508045.4	TcCLB.508045.4	mRNA	TcChr22-P	-	1781	hypothetical protein, conserved	1.18	1.806e-17	647.9	0.1342	8.789	1.506e-18	1.807e-17	1.115	1.577e-03	1.415e-03	2.784e-06	2.326e-11
TcCLB.511827.30	TcCLB.511827.30	mRNA	TcChr13-P	+	1458	hypothetical protein	1.18	3.785e-18	296.3	0.1316	8.967	3.042e-19	3.785e-18	1.117	1.714e-03	1.536e-03	3.970e-07	4.728e-13
TcCLB.511219.40	TcCLB.511219.40	mRNA	Tcruzi_8625	+	2391	trans-sialidase, Group II, putative	1.179	4.729e-07	260.5	0.2207	5.34	9.296e-08	4.729e-07	1.081	2.597e-04	2.401e-04	6.280e-03	1.183e-04
TcCLB.508119.110	TcCLB.508119.110	mRNA	TcChr33-P	+	1398	kynureninase, putative	1.179	4.084e-13	410.8	0.1562	7.545	4.522e-14	4.083e-13	1.122	2.674e-03	2.383e-03	2.896e-05	2.517e-09
TcCLB.508965.80	TcCLB.508965.80	mRNA	TcChr31-P	+	924	hypothetical protein, conserved	1.179	9.948e-15	224.2	0.1468	8.029	9.799e-16	9.948e-15	1.111	1.055e-03	9.497e-04	2.756e-07	2.279e-13
TcCLB.503861.10	TcCLB.503861.10	mRNA	TcChr12-P	+	2841	retrotransposon hot spot (RHS) protein, putative	1.179	2.957e-40	1881	0.08705	13.54	9.302e-42	2.957e-40	1.075	9.272e-04	8.629e-04	3.890e-09	4.540e-17
TcCLB.509769.80	TcCLB.509769.80	mRNA	TcChr22-S	+	1200	hypothetical protein, conserved	1.179	1.283e-54	1592	0.0746	15.81	2.647e-56	1.283e-54	1.076	8.192e-04	7.612e-04	3.900e-10	4.563e-19
TcCLB.509219.20	TcCLB.509219.20	mRNA	TcChr20-P	+	3633	retrotransposon hot spot (RHS) protein, putative	1.178	2.194e-36	1323	0.09165	12.86	7.928e-38	2.194e-36	1.075	8.499e-04	7.906e-04	7.337e-09	1.615e-16
TcCLB.506505.30	TcCLB.506505.30	mRNA	TcChr40-S	-	1818	hypothetical protein, conserved	1.177	3.621e-23	481	0.1155	10.19	2.193e-24	3.621e-23	1.125	3.238e-03	2.878e-03	1.215e-07	4.429e-14
TcCLB.506435.50	TcCLB.506435.50	mRNA	TcChr34-P	+	783	hypothetical protein, conserved	1.176	7.782e-09	152.1	0.1935	6.074	1.244e-09	7.781e-09	1.092	7.774e-06	7.119e-06	7.683e-05	1.771e-08
TcCLB.511827.50	TcCLB.511827.50	mRNA	TcChr13-P	+	975	hypothetical protein	1.176	7.662e-10	160.5	0.1824	6.45	1.115e-10	7.663e-10	1.098	2.444e-04	2.226e-04	7.470e-05	1.674e-08
TcCLB.508713.10	TcCLB.508713.10	mRNA	TcChr35-P	-	2559	hypothetical protein, conserved	1.176	2.955e-34	738.7	0.09435	12.47	1.153e-35	2.954e-34	1.103	5.398e-04	4.895e-04	7.110e-09	1.517e-16
TcCLB.505975.30	TcCLB.505975.30	mRNA	Tcruzi_6760	-	1323	beta galactofuranosyl glycosyltransferase (pseudogene), putative	1.174	6.883e-06	83.87	0.2446	4.802	1.57e-06	6.884e-06	1.082	2.417e-04	2.235e-04	3.639e-04	3.954e-07
TcCLB.503949.40	TcCLB.503949.40	mRNA	TcChr27-S	+	1134	UDP-Gal or UDP-GlcNAc-dependent glycosyltransferase, putative	1.174	2.504e-07	207.8	0.215	5.46	4.753e-08	2.504e-07	1.069	1.002e-03	9.374e-04	1.410e-04	5.961e-08
TcCLB.510095.70	TcCLB.510095.70	mRNA	Tcruzi_8302	-	2814	retrotransposon hot spot protein (RHS, pseudogene), putative	1.174	6.729e-13	191.2	0.157	7.477	7.58e-14	6.729e-13	1.104	7.942e-04	7.191e-04	1.640e-06	8.066e-12
TcCLB.509651.10	TcCLB.509651.10	mRNA	TcChr40-S	+	1284	hypothetical protein, conserved	1.174	4.836e-14	746.2	0.15	7.827	5.004e-15	4.836e-14	1.109	1.526e-03	1.375e-03	7.133e-05	1.527e-08
TcCLB.511807.36	TcCLB.511807.36	mRNA	TcChr13-P	-	285	hypothetical protein	1.174	7.493e-15	260.8	0.1455	8.065	7.306e-16	7.493e-15	1.108	1.313e-03	1.185e-03	9.767e-07	2.862e-12
TcCLB.508241.70	TcCLB.508241.70	mRNA	TcChr27-S	+	411	hypothetical protein, conserved	1.174	1.913e-15	263.6	0.1426	8.235	1.801e-16	1.913e-15	1.111	1.600e-03	1.440e-03	3.883e-07	4.524e-13
TcCLB.503479.30	TcCLB.503479.30	mRNA	TcChr10-S	-	783	adenylate kinase 1	1.174	6.797e-20	789.8	0.1247	9.411	4.905e-21	6.797e-20	1.101	5.035e-04	4.575e-04	1.729e-06	8.972e-12
TcCLB.504769.10	TcCLB.504769.10	mRNA	TcChr33-S	+	864	hypothetical protein	1.173	3.558e-08	147.2	0.2018	5.813	6.12e-09	3.558e-08	1.081	7.760e-05	7.177e-05	1.594e-04	7.622e-08
TcCLB.508173.60	TcCLB.508173.60	mRNA	TcChr27-P	+	1245	cis-prenyltransferase, putative	1.173	1.702e-18	678.4	0.1294	9.058	1.333e-19	1.703e-18	1.111	1.876e-03	1.688e-03	1.831e-06	1.005e-11
TcCLB.509623.19	TcCLB.509623.19	mRNA	TcChr36-P	-	504	clathrin coat assembly protein ap19, putative (ClaATc)	1.173	2.255e-92	6728	0.0569	20.61	2.085e-94	2.255e-92	0.9662	4.328e-02	4.479e-02	4.220e-09	5.343e-17
TcCLB.506843.137	TcCLB.506843.137	mRNA	Tcruzi_7113	-	540	retrotransposon hot spot protein (RHS, pseudogene), putative	1.172	0.01839	24.22	0.444	2.64	0.0083	1.839e-02	1.107	1.713e-03	1.548e-03	5.758e-03	1.204e-05
TcCLB.509863.10	TcCLB.509863.10	mRNA	TcChr10-P	-	1134	UDP-Gal or UDP-GlcNAc-dependent glycosyltransferase, putative	1.172	1.143e-11	410.5	0.1655	7.082	1.418e-12	1.143e-11	1.118	3.001e-03	2.683e-03	9.397e-05	2.649e-08
TcCLB.508851.90	TcCLB.508851.90	mRNA	TcChr18-P	-	1650	hypothetical protein, conserved	1.172	1.585e-12	351.1	0.1592	7.36	1.836e-13	1.585e-12	1.105	1.169e-03	1.058e-03	4.683e-05	6.580e-09
TcCLB.509905.20	TcCLB.509905.20	mRNA	Tcruzi_8239	-	1905	retrotransposon hot spot protein (RHS, pseudogene), putative	1.171	1.046e-06	110.3	0.2257	5.187	2.139e-07	1.046e-06	1.078	1.965e-04	1.822e-04	1.421e-03	6.060e-06
TcCLB.510155.100	TcCLB.510155.100	mRNA	TcChr33-P	-	2670	hypothetical protein	1.171	7.755e-27	565.7	0.1065	11	4.004e-28	7.755e-27	1.106	1.361e-03	1.231e-03	1.947e-08	1.137e-15
TcCLB.506595.100	TcCLB.506595.100	mRNA	TcChr33-P	-	324	60S acidic ribosomal protein P2, putative	1.171	3.483e-27	474.1	0.1058	11.07	1.773e-28	3.483e-27	1.109	1.740e-03	1.569e-03	1.372e-08	5.644e-16
TcCLB.505647.10	TcCLB.505647.10	mRNA	Tcruzi_6669	+	819	hypothetical protein, conserved	1.171	2.078e-41	1576	0.08529	13.73	6.348e-43	2.078e-41	1.066	1.110e-03	1.042e-03	4.970e-09	7.410e-17
TcCLB.511377.20	TcCLB.511377.20	mRNA	Tcruzi_6106	+	2193	trans-sialidase (pseudogene), putative	1.17	0.04773	23.45	0.5199	2.25	0.02444	4.774e-02	1.054	3.317e-03	3.148e-03	2.017e-02	1.089e-04
TcCLB.510369.10	TcCLB.510369.10	mRNA	TcChr41-S	-	810	mucin-associated surface protein (MASP), putative	1.17	0.01867	87.64	0.4443	2.634	0.008444	1.867e-02	1.128	6.150e-03	5.453e-03	2.100e-02	6.816e-04
TcCLB.511741.60	TcCLB.511741.60	mRNA	TcChr32-S	-	1155	hypothetical protein, conserved	1.17	1.843e-18	411	0.1293	9.049	1.449e-19	1.843e-18	1.116	2.852e-03	2.556e-03	5.390e-07	8.716e-13
TcCLB.510329.10	TcCLB.510329.10	mRNA	TcChr36-P	-	3921	hypothetical protein, conserved	1.17	7.773e-34	1489	0.09447	12.39	3.111e-35	7.772e-34	1.063	1.221e-03	1.148e-03	2.723e-08	2.224e-15
TcCLB.507153.10	TcCLB.507153.10	mRNA	Tcruzi_7229	+	393	hypothetical protein, conserved	1.169	0.01114	33.79	0.414	2.824	0.004739	1.114e-02	1.078	8.488e-05	7.876e-05	6.146e-03	3.164e-05
TcCLB.504907.9	TcCLB.504907.9	mRNA	Tcruzi_6434	+	3321	dispersed gene family protein 1 (DGF-1), putative (fragment)	1.169	3.406e-07	116.1	0.2164	5.403	6.568e-08	3.406e-07	1.083	5.536e-06	5.110e-06	3.034e-04	2.761e-07
TcCLB.511817.200	TcCLB.511817.200	mRNA	TcChr13-P	+	1401	Present in the outer mitochondrial membrane proteome 33 (POMP33)	1.169	2.687e-17	346.2	0.1337	8.743	2.263e-18	2.687e-17	1.105	1.643e-03	1.487e-03	4.197e-07	5.284e-13
TcCLB.508461.570	TcCLB.508461.570	mRNA	TcChr39-P	+	735	Gim5A protein, putative	1.169	2.384e-48	1527	0.07864	14.86	6.04e-50	2.384e-48	1.063	1.166e-03	1.097e-03	1.118e-09	3.752e-18
TcCLB.510661.174	TcCLB.510661.174	mRNA	TcChr39-P	+	537	riboflavin kinase, putative	1.168	1.32e-09	202.3	0.1835	6.364	1.959e-10	1.319e-09	1.097	8.669e-04	7.902e-04	5.527e-04	9.163e-07
TcCLB.511825.100	TcCLB.511825.100	mRNA	TcChr13-P	-	786	hypothetical protein, conserved	1.168	6.118e-16	278.5	0.1395	8.373	5.6e-17	6.119e-16	1.106	1.760e-03	1.591e-03	7.710e-07	1.783e-12
TcCLB.510345.50	TcCLB.510345.50	mRNA	TcChr33-S	+	669	hypothetical protein, conserved	1.168	2.937e-20	336.6	0.123	9.501	2.076e-21	2.938e-20	1.107	1.863e-03	1.683e-03	7.863e-08	1.855e-14
TcCLB.508165.210	TcCLB.508165.210	mRNA	TcChr40-S	-	1248	mucin-associated surface protein (MASP), putative	1.167	0.007444	129.1	0.3934	2.965	0.003022	7.443e-03	1.097	1.128e-03	1.029e-03	4.226e-03	1.559e-05
TcCLB.506973.120	TcCLB.506973.120	mRNA	TcChr28-S	+	2691	trans-sialidase, Group V, putative	1.167	0.0001333	426	0.283	4.123	3.739e-05	1.333e-04	1.054	1.846e-03	1.751e-03	2.826e-02	2.392e-03
TcCLB.507255.30	TcCLB.507255.30	mRNA	Tcruzi_7270	+	2766	retrotransposon hot spot protein (RHS, pseudogene), putative	1.167	1.815e-11	188.5	0.1664	7.015	2.297e-12	1.815e-11	1.095	6.366e-04	5.815e-04	1.398e-05	5.863e-10
TcCLB.504065.50	TcCLB.504065.50	mRNA	Tcruzi_4891	+	3129	trans-sialidase (pseudogene), putative	1.167	4.377e-22	502.9	0.1174	9.939	2.803e-23	4.376e-22	1.108	2.173e-03	1.962e-03	8.203e-08	2.019e-14
TcCLB.504109.200	TcCLB.504109.200	mRNA	TcChr39-P	-	3294	retrotransposon hot spot (RHS) protein, putative	1.167	1.975e-33	2177	0.09481	12.31	7.988e-35	1.976e-33	1.053	2.216e-03	2.104e-03	8.933e-09	2.394e-16
TcCLB.511819.50	TcCLB.511819.50	mRNA	TcChr13-P	+	2559	hypothetical protein, conserved	1.167	2.121e-35	917.8	0.09209	12.68	7.931e-37	2.121e-35	1.082	5.521e-06	5.103e-06	2.064e-08	1.278e-15
TcCLB.481211.10	TcCLB.481211.10	mRNA	Tcruzi_27577	-	504	mucin TcMUCII, putative	1.166	0.000366	95.44	0.3016	3.865	0.0001113	3.661e-04	1.084	8.623e-05	7.952e-05	2.011e-03	1.138e-05
TcCLB.505163.70	TcCLB.505163.70	mRNA	TcChr38-P	+	768	Selenoprotein T, putative (SelT)	1.166	2.494e-22	401	0.1166	9.997	1.575e-23	2.494e-22	1.105	1.970e-03	1.784e-03	2.600e-08	2.027e-15
TcCLB.507569.10	TcCLB.507569.10	mRNA	TcChr33-P	+	2457	hypothetical protein, conserved	1.166	7.378e-24	3974	0.1127	10.35	4.325e-25	7.379e-24	0.9776	3.082e-02	3.152e-02	4.260e-06	5.444e-11
TcCLB.510101.40	TcCLB.510101.40	mRNA	TcChr27-S	-	441	60S ribosomal protein L28, putative	1.166	6.212e-49	1600	0.078	14.95	1.552e-50	6.214e-49	1.062	8.984e-04	8.463e-04	3.182e-09	3.038e-17
TcCLB.507063.60	TcCLB.507063.60	mRNA	TcChr21-P	+	2106	hypothetical protein, conserved	1.165	0.001729	253	0.3396	3.431	0.0006021	1.729e-03	1.058	1.247e-03	1.179e-03	2.739e-02	2.202e-03
TcCLB.508159.13	TcCLB.508159.13	mRNA	TcChr40-S	-	1065	trans-sialidase (pseudogene), putative	1.165	6.006e-05	93.06	0.2699	4.315	1.593e-05	6.004e-05	1.068	2.099e-04	1.965e-04	8.677e-03	2.253e-04
TcCLB.510763.30	TcCLB.510763.30	mRNA	TcChr39-S	+	1329	hypothetical protein, conserved	1.165	1.75e-05	77.57	0.2534	4.599	4.253e-06	1.750e-05	1.061	9.759e-04	9.196e-04	3.060e-04	2.769e-07
TcCLB.508267.60	TcCLB.508267.60	mRNA	TcChr40-P	-	585	hypothetical protein, conserved (fragment)	1.165	9.533e-09	134.5	0.1929	6.04	1.542e-09	9.531e-09	1.074	6.676e-06	6.213e-06	3.637e-05	3.968e-09
TcCLB.511361.50	TcCLB.511361.50	mRNA	TcChr40-S	-	447	hypothetical protein, conserved	1.165	7.97e-09	160.4	0.1919	6.07	1.276e-09	7.970e-09	1.09	7.995e-04	7.332e-04	2.946e-04	2.604e-07
TcCLB.507853.10	TcCLB.507853.10	mRNA	TcChr22-P	+	837	lathosterol oxidase, putative	1.165	3.59e-16	794.7	0.138	8.438	3.234e-17	3.590e-16	1.091	5.237e-04	4.799e-04	3.867e-06	4.485e-11
TcCLB.506775.150	TcCLB.506775.150	mRNA	TcChr27-S	-	1239	hypothetical protein, conserved	1.165	5.736e-17	367.5	0.1346	8.655	4.927e-18	5.736e-17	1.108	2.702e-03	2.438e-03	8.963e-07	2.410e-12
TcCLB.503723.20	TcCLB.503723.20	mRNA	TcChr29-P	-	3183	hypothetical protein, conserved	1.164	2.32e-11	236.4	0.1668	6.98	2.958e-12	2.321e-11	1.094	8.835e-04	8.079e-04	4.997e-05	7.490e-09
TcCLB.508331.90	TcCLB.508331.90	mRNA	Tcruzi_7688	+	774	retrotransposon hot spot protein (RHS, pseudogene), putative	1.164	1.019e-12	274.7	0.1568	7.421	1.162e-13	1.018e-12	1.091	7.137e-04	6.543e-04	1.318e-05	5.211e-10
TcCLB.509875.165	TcCLB.509875.165	mRNA	TcChr26-P	+	1236	trans-sialidase (pseudogene), putative	1.162	2.164e-05	82.99	0.2553	4.551	5.334e-06	2.163e-05	1.055	9.209e-04	8.726e-04	1.011e-03	3.048e-06
TcCLB.508863.20	TcCLB.508863.20	mRNA	TcChr11-P	-	648	hypothetical protein, conserved	1.162	5e-10	253.4	0.1782	6.518	7.131e-11	5.000e-10	1.081	1.149e-04	1.063e-04	1.139e-04	3.894e-08
TcCLB.506921.10	TcCLB.506921.10	mRNA	TcChr33-P	+	1869	surface protease GP63, putative	1.162	8.798e-20	622.8	0.1238	9.383	6.397e-21	8.798e-20	1.101	2.193e-03	1.991e-03	4.083e-07	5.002e-13
TcCLB.510309.20	TcCLB.510309.20	mRNA	TcChr36-S	-	1773	MFS transporter, putative	1.162	4.066e-26	786.1	0.1072	10.84	2.164e-27	4.066e-26	1.08	9.938e-05	9.198e-05	8.377e-08	2.105e-14
[truncated: 1,116 more rows]

## Sheet: epi_over_tryp
Table S4.c: Combined Differential Expression of epi_over_tryp; Contrast
numerator: CLBrEpi. Contrast denominator: CLBrTryp.
row.names	geneid	txtype	txchrom	txstrand	width	genedescription	deseq_logfc	deseq_adjp	deseq_basemean	deseq_lfcse	deseq_stat	deseq_p	deseq_adjp_fdr	lfc_meta	lfc_var	lfc_varbymed	p_meta	p_var
TcCLB.506357.50	TcCLB.506357.50	mRNA	TcChr40-S	+	1179	alcohol dehydrogenase, putative	6.298	0	2970	0.1307	48.19	0	0.000e+00	6.246	4.225e-02	6.764e-03	9.093e-16	2.481e-30
TcCLB.511391.120	TcCLB.511391.120	mRNA	TcChr19-P	-	1185	glutamamyl carboxypeptidase, putative	5.936	0	6993	0.1311	45.27	0	0.000e+00	5.859	6.730e-02	1.149e-02	6.370e-16	1.217e-30
TcCLB.511277.60	TcCLB.511277.60	mRNA	TcChr40-P	+	1179	alcohol dehydrogenase, putative	5.81	0	1906	0.1205	48.23	0	0.000e+00	5.716	3.406e-02	5.959e-03	4.277e-17	5.487e-33
TcCLB.467287.20	TcCLB.467287.20	mRNA	TcChr15-P	-	1431	hypothetical protein, conserved	5.528	2.967e-43	370.9	0.3959	13.96	2.664e-44	2.967e-43	5.869	1.840e-01	3.135e-02	5.297e-08	8.416e-15
TcCLB.510103.24	TcCLB.510103.24	mRNA	TcChr27-S	-	1854	hypothetical protein, conserved	5.437	0	4862	0.08211	66.21	0	0.000e+00	5.423	5.549e-02	1.023e-02	1.048e-19	3.295e-38
TcCLB.509713.30	TcCLB.509713.30	mRNA	TcChr27-P	-	1854	hypothetical protein, conserved	5.412	0	3191	0.09204	58.8	0	0.000e+00	5.326	9.387e-02	1.762e-02	1.023e-17	3.142e-34
TcCLB.509213.120	TcCLB.509213.120	mRNA	TcChr20-P	+	1425	cytosolic nonspecific dipeptidase, putative	5.393	0	3009	0.1122	48.04	0	0.000e+00	5.197	1.033e-01	1.988e-02	4.837e-17	7.018e-33
TcCLB.510535.100	TcCLB.510535.100	mRNA	TcChr13-S	+	1002	cysteine peptidase C (CPC), putative (TCCB)	5.333	0	3607	0.106	50.33	0	0.000e+00	5.183	4.433e-02	8.552e-03	9.210e-17	2.545e-32
TcCLB.509233.170	TcCLB.509233.170	mRNA	TcChr15-S	-	1431	hypothetical protein, conserved	5.207	6.839e-100	557	0.2436	21.38	2.173e-101	6.838e-100	5.345	5.741e-02	1.074e-02	9.553e-09	2.738e-16
TcCLB.509105.70	TcCLB.509105.70	mRNA	TcChr37-P	-	1338	thiol-dependent reductase 1, putative (TcAc2)	5.134	0	3044	0.1068	48.06	0	0.000e+00	4.938	1.360e-01	2.753e-02	1.253e-16	4.713e-32
TcCLB.508999.260	TcCLB.508999.260	mRNA	TcChr9-P	+	393	calpain-like cysteine peptidase (pseudogene), putative	5.089	0	973	0.1131	44.98	0	0.000e+00	5.163	1.508e-02	2.920e-03	1.014e-16	3.087e-32
TcCLB.510257.80	TcCLB.510257.80	mRNA	TcChr20-S	+	1425	cytosolic nonspecific dipeptidase, putative	5.072	0	2483	0.102	49.73	0	0.000e+00	4.857	1.452e-01	2.990e-02	6.520e-18	1.275e-34
TcCLB.506563.170	TcCLB.506563.170	mRNA	TcChr9-S	+	393	calpain-like cysteine peptidase (pseudogene), putative	4.92	0	912.3	0.1211	40.62	0	0.000e+00	5.007	3.605e-03	7.200e-04	4.790e-16	6.883e-31
TcCLB.510357.20	TcCLB.510357.20	mRNA	TcChr41-P	-	375	hypothetical protein, conserved	4.874	6.743e-103	229.5	0.2246	21.7	2.048e-104	6.743e-103	5.088	6.532e-02	1.284e-02	6.807e-10	1.390e-18
TcCLB.511497.19	TcCLB.511497.19	mRNA	TcChr32-P	+	289	amastin, putative	4.753	1.345e-193	306.2	0.1593	29.83	1.653e-195	1.346e-193	4.965	4.352e-02	8.765e-03	7.300e-14	1.599e-26
TcCLB.511073.10	TcCLB.511073.10	mRNA	TcChr26-S	+	489	fatty acid desaturase, putative	4.739	3.974e-292	1095	0.1292	36.67	2.36e-294	3.974e-292	4.786	4.773e-03	9.973e-04	2.445e-15	1.793e-29
TcCLB.503419.30	TcCLB.503419.30	mRNA	TcChr37-S	-	1338	thiol-dependent reductase 1, putative (TcAc2)	4.71	0	3390	0.1082	43.54	0	0.000e+00	4.526	1.410e-01	3.115e-02	1.229e-15	4.531e-30
TcCLB.511003.160	TcCLB.511003.160	mRNA	TcChr34-P	-	3105	hypothetical protein, conserved	4.704	2.003e-179	2051	0.1638	28.71	2.742e-181	2.003e-179	4.536	1.225e-01	2.702e-02	2.106e-13	1.330e-25
TcCLB.511075.9	TcCLB.511075.9	mRNA	TcChr26-S	+	765	fatty acid desaturase, putative (fragment)	4.686	8.306e-207	1325	0.152	30.83	9.036e-209	8.306e-207	4.609	3.808e-02	8.263e-03	2.337e-13	1.638e-25
TcCLB.510855.10	TcCLB.510855.10	mRNA	TcChr19-S	-	534	peptide methionine sulfoxide reductase, putative	4.641	0	1137	0.1233	37.64	0	0.000e+00	4.565	4.822e-02	1.056e-02	9.477e-16	2.694e-30
TcCLB.510837.9	TcCLB.510837.9	mRNA	Tcruzi_8516	-	942	acetylornithine deacetylase, putative (fragment)	4.442	1.141e-104	137.9	0.2029	21.89	3.357e-106	1.141e-104	4.646	2.960e-02	6.371e-03	2.801e-12	2.354e-23
TcCLB.507853.10	TcCLB.507853.10	mRNA	TcChr22-P	+	837	lathosterol oxidase, putative	4.42	5.482e-163	794.7	0.1615	27.36	8.648e-165	5.482e-163	4.577	1.255e-02	2.741e-03	2.164e-12	1.405e-23
TcCLB.510357.30	TcCLB.510357.30	mRNA	TcChr41-P	-	732	hypothetical protein, conserved	4.372	3.562e-141	303.3	0.1718	25.45	6.911e-143	3.562e-141	4.559	2.406e-02	5.278e-03	1.529e-12	7.014e-24
TcCLB.504425.60	TcCLB.504425.60	mRNA	TcChr22-S	+	1056	NADP-dependent alcohol hydrogenase, putative	4.301	2.153e-244	710	0.1283	33.53	1.796e-246	2.153e-244	4.363	8.498e-03	1.948e-03	4.087e-15	5.010e-29
TcCLB.507891.29	TcCLB.507891.29	mRNA	TcChr25-P	+	636	flagellar calcium-binding protein, putative	4.295	1.466e-12	12.72	0.5915	7.26	3.862e-13	1.466e-12	4.855	7.024e-01	1.447e-01	3.215e-09	3.101e-17
TcCLB.511201.49	TcCLB.511201.49	mRNA	TcChr30-S	+	390	hypothetical protein, conserved	4.243	0	1557	0.1001	42.39	0	0.000e+00	4.166	1.274e-01	3.058e-02	3.430e-17	3.529e-33
TcCLB.508017.30	TcCLB.508017.30	mRNA	TcChr31-P	+	594	amino acid transporter, putative (fragment)	4.202	2.027e-295	2964	0.114	36.87	1.167e-297	2.027e-295	4.079	1.613e-01	3.955e-02	3.347e-16	3.360e-31
TcCLB.510679.100	TcCLB.510679.100	mRNA	TcChr31-P	+	1029	lipase, putative	4.201	6.705e-234	582.4	0.1281	32.8	6.049e-236	6.706e-234	4.244	3.223e-03	7.594e-04	4.160e-15	5.192e-29
TcCLB.511859.200	TcCLB.511859.200	mRNA	TcChr14-P	-	1095	hypothetical protein, conserved	4.182	0	1884	0.1077	38.83	0	0.000e+00	4.055	1.223e-01	3.015e-02	1.032e-16	3.193e-32
TcCLB.506773.50	TcCLB.506773.50	mRNA	TcChr27-S	-	1347	nucleoside transporter-like, putative	4.174	0	1386	0.09985	41.81	0	0.000e+00	4.066	9.446e-02	2.323e-02	9.563e-17	2.744e-32
TcCLB.506559.410	TcCLB.506559.410	mRNA	TcChr34-P	+	1122	hypothetical protein, conserved	4.163	3.535e-234	2030	0.1269	32.82	3.14e-236	3.534e-234	4.025	1.219e-01	3.028e-02	1.636e-15	8.026e-30
TcCLB.509003.30	TcCLB.509003.30	mRNA	TcChr9-P	+	396	calpain-like cysteine peptidase, putative	4.135	5.324e-257	534.5	0.1202	34.39	4.03e-259	5.323e-257	4.194	1.793e-05	4.274e-06	3.830e-15	4.401e-29
TcCLB.506661.30	TcCLB.506661.30	mRNA	TcChr11-S	-	870	fatty acid elongase, putative	4.125	0	2114	0.09544	43.22	0	0.000e+00	4.027	7.895e-02	1.960e-02	1.641e-16	8.082e-32
TcCLB.509965.394	TcCLB.509965.394	mRNA	TcChr32-S	+	558	amastin, putative	4.112	9.014e-137	174.6	0.1641	25.05	1.839e-138	9.015e-137	4.239	1.092e-02	2.576e-03	8.080e-14	1.959e-26
TcCLB.503837.10	TcCLB.503837.10	mRNA	TcChr14-P	+	1815	hypothetical protein, conserved	4.046	1.655e-247	3195	0.1199	33.74	1.343e-249	1.655e-247	3.916	1.397e-01	3.567e-02	4.023e-14	4.856e-27
TcCLB.507949.250	TcCLB.507949.250	mRNA	TcChr9-P	+	1068	hypothetical protein, conserved	4.01	0	3554	0.06893	58.17	0	0.000e+00	3.891	1.405e-01	3.612e-02	1.221e-18	4.473e-36
TcCLB.508111.30	TcCLB.508111.30	mRNA	TcChr34-P	-	1251	glutamate dehydrogenase, putative	3.992	0	10140	0.09514	41.95	0	0.000e+00	3.91	9.949e-02	2.544e-02	6.027e-17	1.090e-32
TcCLB.506789.352	TcCLB.506789.352	mRNA	TcChr28-P	+	273	hypothetical protein, conserved	3.987	3.613e-66	82.18	0.2298	17.35	2.016e-67	3.613e-66	4.203	5.294e-02	1.260e-02	8.403e-10	2.118e-18
TcCLB.507689.40	TcCLB.507689.40	mRNA	TcChr31-S	+	1191	glutamamyl carboxypeptidase, putative	3.985	0	6091	0.08147	48.91	0	0.000e+00	3.9	8.768e-02	2.248e-02	5.127e-18	7.885e-35
TcCLB.509239.10	TcCLB.509239.10	mRNA	TcChr26-P	+	1302	fatty acid desaturase, putative	3.974	9.73e-298	1782	0.1073	37.02	5.381e-300	9.730e-298	3.863	8.546e-02	2.212e-02	5.343e-16	8.565e-31
TcCLB.508065.70	TcCLB.508065.70	mRNA	TcChr31-P	+	1896	protein associated with differentiation 8, putative	3.971	4.557e-143	307.2	0.155	25.62	8.635e-145	4.557e-143	4.089	1.784e-02	4.363e-03	3.131e-13	2.942e-25
TcCLB.506563.79	TcCLB.506563.79	mRNA	TcChr9-S	+	396	calpain-like cysteine peptidase (pseudogene), putative	3.95	7.728e-247	570.6	0.1172	33.7	6.375e-249	7.727e-247	3.965	2.791e-03	7.038e-04	6.740e-16	1.363e-30
TcCLB.511245.130	TcCLB.511245.130	mRNA	TcChr11-P	-	870	fatty acid elongase, putative	3.91	3.403e-287	1298	0.1075	36.36	2.129e-289	3.403e-287	3.847	4.352e-02	1.131e-02	9.423e-16	2.664e-30
TcCLB.504045.60	TcCLB.504045.60	mRNA	TcChr40-P	-	1512	thermostable carboxypeptidase 2, putative	3.907	0	1955	0.09329	41.88	0	0.000e+00	3.784	9.816e-02	2.594e-02	1.748e-17	9.167e-34
TcCLB.507047.150	TcCLB.507047.150	mRNA	TcChr17-S	-	1518	D-arabinono-1,4-lactone oxidase, putative (ALO)	3.903	5.233e-227	471.1	0.1208	32.31	4.981e-229	5.232e-227	3.972	4.240e-04	1.068e-04	6.080e-15	1.109e-28
TcCLB.426435.9	TcCLB.426435.9	mRNA	TcChr26-P	+	360	fatty acid desaturase, putative	3.868	9.065e-288	658.4	0.1063	36.39	5.63e-290	9.066e-288	3.92	4.668e-04	1.191e-04	2.029e-16	1.235e-31
TcCLB.511439.40	TcCLB.511439.40	mRNA	TcChr31-S	+	1368	hypothetical protein	3.867	3.599e-293	1150	0.1053	36.73	2.121e-295	3.599e-293	3.787	6.281e-02	1.659e-02	6.423e-16	1.238e-30
TcCLB.511687.19	TcCLB.511687.19	mRNA	TcChr24-S	+	753	voltage-dependent anion-selective channel, putative (fragment) (VDAC)	3.848	1.516e-28	40.88	0.3418	11.26	2.118e-29	1.516e-28	4.299	4.720e-01	1.098e-01	1.018e-08	3.109e-16
TcCLB.511685.20	TcCLB.511685.20	mRNA	TcChr24-S	+	318	mucin TcSMUGS, putative	3.848	1.403e-284	614.3	0.1063	36.19	9.092e-287	1.403e-284	3.825	2.261e-02	5.911e-03	4.517e-16	6.120e-31
TcCLB.509023.80	TcCLB.509023.80	mRNA	TcChr41-P	+	1161	hypothetical protein, conserved	3.84	0	699.8	0.09811	39.14	0	0.000e+00	3.79	3.918e-02	1.034e-02	2.374e-16	1.691e-31
TcCLB.509157.220	TcCLB.509157.220	mRNA	TcChr35-S	+	309	hypothetical protein, conserved	3.837	6.147e-200	360.9	0.1266	30.32	7.134e-202	6.148e-200	3.955	9.437e-03	2.386e-03	2.379e-15	1.697e-29
TcCLB.506825.200	TcCLB.506825.200	mRNA	TcChr27-S	+	1746	hypothetical protein	3.833	1.35e-302	2563	0.1027	37.32	7.1e-305	1.350e-302	3.696	1.185e-01	3.205e-02	6.337e-15	1.205e-28
TcCLB.508545.40	TcCLB.508545.40	mRNA	TcChr19-P	+	1743	surface protease GP63, putative	3.809	0	1091	0.0845	45.08	0	0.000e+00	3.729	6.502e-02	1.744e-02	3.577e-17	3.838e-33
TcCLB.506367.30	TcCLB.506367.30	mRNA	TcChr39-S	-	996	1,2-Dihydroxy-3-keto-5-methylthiopentene dioxygenase, putative	3.804	0	1474	0.08969	42.41	0	0.000e+00	3.725	6.551e-02	1.759e-02	2.866e-17	2.464e-33
TcCLB.508209.100	TcCLB.508209.100	mRNA	TcChr29-S	+	303	10 kDa heat shock protein, putative	3.803	4.509e-101	356.4	0.1768	21.5	1.404e-102	4.508e-101	3.944	1.995e-02	5.059e-03	4.590e-12	6.320e-23
TcCLB.506789.340	TcCLB.506789.340	mRNA	TcChr28-P	+	447	hypothetical protein, conserved	3.796	4.061e-206	367.4	0.1233	30.78	4.436e-208	4.061e-206	3.909	7.905e-03	2.022e-03	1.482e-15	6.589e-30
TcCLB.509197.50	TcCLB.509197.50	mRNA	TcChr30-S	+	852	hypothetical protein, conserved	3.784	1.558e-154	216.6	0.1421	26.64	2.67e-156	1.558e-154	3.924	1.688e-02	4.301e-03	2.217e-14	1.475e-27
TcCLB.504533.50	TcCLB.504533.50	mRNA	TcChr24-P	-	1107	hypothetical protein, conserved	3.751	1.221e-181	383.5	0.1299	28.89	1.638e-183	1.221e-181	3.861	3.840e-03	9.945e-04	1.431e-14	6.140e-28
[truncated: 5,871 more rows]
