# Supplementary material for: A Trypanosoma cruzi zinc finger protein that is implicated in the control of epimastigote-specific gene expression and metacyclogenesis
Source: Parasitology. 2020 Nov 16;148(10):1171–85. doi: 10.1017/S0031182020002176 (PMC8312218; doi:10.1017/S0031182020002176)
Supplement: Supplementary file 1 [file S0031182020002176sup001.zip › S0031182020002176sup008.xlsx]

## Sheet: BP
Table S5.a: Gene ontology (GO) Enrichment
Analysis of DE genes
				BP Results from goseq.
row.names	term	over.p.value	q.value	de.genes.in.cat	num..de	num..in.cat.
GO:0055114	oxidation-reduction process	1.44421e-30	2.11144e-27	TcCLB.506357.50, TcCLB.511277.60, TcCLB.507047.150, TcCLB.510855.10, TcCLB.504425.60, TcCLB.509179.100, TcCLB.506213.50, TcCLB.506629.200, TcCLB.511817.40, TcCLB.511287.49, TcCLB.506937.10, TcCLB.511691.39, TcCLB.508535.10, TcCLB.506147.9, TcCLB.506779.200, TcCLB.509207.90, TcCLB.508461.80, TcCLB.510213.110, TcCLB.509239.10, TcCLB.507019.20, TcCLB.507617.9, TcCLB.506263.10, TcCLB.506367.30, TcCLB…	100	386
GO:0008152	metabolic process	2.757e-24	1.34358e-21	TcCLB.510257.80, TcCLB.509213.120, TcCLB.511391.120, TcCLB.507689.40, TcCLB.510837.9, TcCLB.509205.120, TcCLB.507689.50, TcCLB.506559.410, TcCLB.507689.30, TcCLB.507657.20, TcCLB.508601.141, TcCLB.507657.10, TcCLB.508699.120, TcCLB.510837.20, TcCLB.506513.110, TcCLB.508805.80, TcCLB.508919.10, TcCLB.506593.60, TcCLB.511691.10, TcCLB.506905.50, TcCLB.505945.20, TcCLB.510381.10, TcCLB.508241.140, T…	79	302
GO:0055085	transmembrane transport	9.38373e-16	1.95986e-13	TcCLB.510103.24, TcCLB.509713.30, TcCLB.506551.10, TcCLB.510811.20, TcCLB.508799.270, TcCLB.509707.10, TcCLB.508065.70, TcCLB.508799.290, TcCLB.509107.9, TcCLB.510605.10, TcCLB.506947.10, TcCLB.511639.20, TcCLB.511041.40, TcCLB.510069.20, TcCLB.510877.170, TcCLB.507527.50, TcCLB.509197.20, TcCLB.508465.40, TcCLB.509197.10, TcCLB.508689.40, TcCLB.508231.9, TcCLB.508701.20, TcCLB.508551.39, TcCLB.5…	44	151
GO:0006520	cellular amino acid metabolic process	5.36555e-10	7.84444e-08	TcCLB.510795.10, TcCLB.510187.40, TcCLB.510565.11, TcCLB.510187.70, TcCLB.510187.20, TcCLB.510741.10, TcCLB.510739.19, TcCLB.510661.250, TcCLB.507091.50, TcCLB.508111.30, TcCLB.511643.30, TcCLB.507875.20	12	19
GO:0006629	lipid metabolic process	2.43147e-08	2.36987e-06	TcCLB.510679.100, TcCLB.511437.30, TcCLB.511075.9, TcCLB.509239.10, TcCLB.505615.20, TcCLB.440101.10, TcCLB.429257.20, TcCLB.508737.70, TcCLB.507609.40, TcCLB.510181.20, TcCLB.511439.30, TcCLB.507089.210, TcCLB.508503.10, TcCLB.510795.30, TcCLB.509331.70, TcCLB.510359.340, TcCLB.510565.20, TcCLB.504427.70, TcCLB.504149.160	19	60
GO:0009058	biosynthetic process	5.07861e-08	4.36761e-06	TcCLB.510795.10, TcCLB.510187.40, TcCLB.503747.10, TcCLB.508535.50, TcCLB.510565.11, TcCLB.506247.220, TcCLB.509041.10, TcCLB.509043.10, TcCLB.510187.70, TcCLB.510187.20, TcCLB.510945.70, TcCLB.508257.10, TcCLB.506529.430, TcCLB.506529.420, TcCLB.506959.70, TcCLB.506405.50, TcCLB.503453.100	17	51
GO:0006526	arginine biosynthetic process	1.32098e-07	1.06562e-05	TcCLB.511391.120, TcCLB.507689.40, TcCLB.507689.30, TcCLB.507657.20, TcCLB.507657.10, TcCLB.510837.20, TcCLB.508971.40, TcCLB.507059.80	8	11
GO:0006839	mitochondrial transport	6.28897e-07	3.67779e-05	TcCLB.511687.19, TcCLB.508741.229, TcCLB.508737.210, TcCLB.509141.40, TcCLB.511687.10, TcCLB.509129.10	6	7
GO:0009116	nucleoside metabolic process	6.0378e-07	3.67779e-05	TcCLB.509569.100, TcCLB.507519.150, TcCLB.506789.280, TcCLB.508387.20, TcCLB.507739.40, TcCLB.508207.70, TcCLB.506865.2, TcCLB.508989.9, TcCLB.507773.60, TcCLB.506435.410	10	22
GO:0016559	peroxisome fission	2.06354e-06	0.000111737	TcCLB.510669.49, TcCLB.510669.20, TcCLB.508461.570, TcCLB.509203.40, TcCLB.507009.10, TcCLB.511017.50	6	8
GO:0005975	carbohydrate metabolic process	1.36857e-05	0.000625263	TcCLB.506937.10, TcCLB.503713.30, TcCLB.510667.140, TcCLB.506195.120, TcCLB.510437.40, TcCLB.508257.70, TcCLB.510283.70, TcCLB.507009.30, TcCLB.503823.40, TcCLB.506407.10, TcCLB.509199.24, TcCLB.508569.80, TcCLB.511531.50, TcCLB.508601.119, TcCLB.508951.20	15	59
GO:0006811	ion transport	1.93699e-05	0.000832908	TcCLB.511687.19, TcCLB.508741.229, TcCLB.508737.210, TcCLB.509141.40, TcCLB.511687.10, TcCLB.509129.10	6	10
GO:0006626	protein targeting to mitochondrion	0.000409134	0.0135725	TcCLB.506399.80, TcCLB.511909.50, TcCLB.506399.70, TcCLB.511909.60, TcCLB.508647.110, TcCLB.511807.253	6	18
GO:0006094	gluconeogenesis	0.000951852	0.0267617	TcCLB.506775.180, TcCLB.508441.20, TcCLB.507547.90, TcCLB.506529.508	4	7
GO:0033617	mitochondrial respiratory chain complex IV assembly	0.00139593	0.0385067	TcCLB.509721.40, TcCLB.511395.20, TcCLB.510173.70, TcCLB.506041.50	4	8
GO:0006633	fatty acid biosynthetic process	0.00160284	0.0413397	TcCLB.509239.10, TcCLB.507609.40, TcCLB.510181.20, TcCLB.510795.30, TcCLB.473111.10, TcCLB.510565.20	6	19
GO:0046835	carbohydrate phosphorylation	0.0016251	0.0413397	TcCLB.510667.120, TcCLB.507009.40, TcCLB.507001.110	3	4
GO:0006470	protein dephosphorylation	0.00190322	0.0471612	TcCLB.509205.120, TcCLB.508601.141, TcCLB.508699.120, TcCLB.503471.10, TcCLB.509109.130, TcCLB.510603.60, TcCLB.503657.70, TcCLB.509109.120, TcCLB.506779.110, TcCLB.506743.110, TcCLB.510603.80	11	56
GO:0006098	pentose-phosphate shunt	0.00244483	0.0567356	TcCLB.503713.30, TcCLB.505807.180, TcCLB.509199.24, TcCLB.507017.40, TcCLB.508601.119	5	15
GO:0009987	cellular process	0.0023817	0.0567356	TcCLB.510655.120, TcCLB.510751.4, TcCLB.510749.99, TcCLB.507081.110, TcCLB.503991.20	5	14
GO:0006825	copper ion transport	0.00309005	0.0687732	TcCLB.509463.20, TcCLB.510507.29, TcCLB.506649.50	3	6
GO:0006013	mannose metabolic process	0.00574656	0.0694337	TcCLB.506195.120, TcCLB.506407.10	2	2
GO:0006471	protein ADP-ribosylation	0.00574656	0.0694337	TcCLB.509721.60, TcCLB.510173.90	2	2
GO:0006537	glutamate biosynthetic process	0.00574656	0.0694337	TcCLB.511237.30, TcCLB.506411.30	2	2
GO:0006548	histidine catabolic process	0.00574599	0.0694337	TcCLB.506247.220, TcCLB.504045.110	2	2
GO:0006561	proline biosynthetic process	0.00341897	0.0694337	TcCLB.509207.90, TcCLB.510943.50, TcCLB.506857.20	3	5
GO:0006562	proline catabolic process	0.00574656	0.0694337	TcCLB.511237.30, TcCLB.506411.30	2	2
GO:0006566	threonine metabolic process	0.0052542	0.0694337	TcCLB.503597.10, TcCLB.509167.150	2	2
GO:0006665	sphingolipid metabolic process	0.0044199	0.0694337	TcCLB.508257.10, TcCLB.506405.50	2	2
GO:0006783	heme biosynthetic process	0.00551757	0.0694337	TcCLB.509601.59, TcCLB.509767.59	2	2
GO:0006807	nitrogen compound metabolic process	0.00345322	0.0694337	TcCLB.510039.40, TcCLB.509979.150, TcCLB.503405.10	3	5
GO:0006874	cellular calcium ion homeostasis	0.00574656	0.0694337	TcCLB.511385.30, TcCLB.510773.20	2	2
GO:0007131	reciprocal meiotic recombination	0.0053436	0.0694337	TcCLB.506885.310, TcCLB.510729.110	2	2
GO:0009229	thiamine diphosphate biosynthetic process	0.00569327	0.0694337	TcCLB.511051.59, TcCLB.509683.124	2	2
GO:0009443	pyridoxal 5'-phosphate salvage	0.00499095	0.0694337	TcCLB.509059.50, TcCLB.507925.40	2	2
GO:0019556	histidine catabolic process to glutamate and formamide	0.00564497	0.0694337	TcCLB.508741.140, TcCLB.509137.30	2	2
GO:0019571	D-arabinose catabolic process	0.00483684	0.0694337	TcCLB.506213.50, TcCLB.511287.49	2	2
GO:0019853	L-ascorbic acid biosynthetic process	0.00573786	0.0694337	TcCLB.507047.150, TcCLB.509179.100	2	2
GO:0046951	ketone body biosynthetic process	0.00467535	0.0694337	TcCLB.507049.60, TcCLB.506567.70	2	2
GO:0048034	heme O biosynthetic process	0.00551757	0.0694337	TcCLB.509601.59, TcCLB.509767.59	2	2
GO:0050790	regulation of catalytic activity	0.00523493	0.0694337	TcCLB.510535.100, TcCLB.511827.100	2	2
GO:0051452	intracellular pH reduction	0.00574656	0.0694337	TcCLB.511385.30, TcCLB.510773.20	2	2
GO:0033955	mitochondrial DNA inheritance	0.00697728	0.0809586	TcCLB.503781.80, TcCLB.507639.30, TcCLB.503781.90	3	7
GO:0006012	galactose metabolic process	0.00711278	0.081881	TcCLB.510667.120, TcCLB.507009.40, TcCLB.507001.110	3	6
GO:0006468	protein phosphorylation	0.00834649	0.093866	TcCLB.508405.70, TcCLB.507837.20, TcCLB.508831.110, TcCLB.508621.10, TcCLB.511671.80, TcCLB.510345.9, TcCLB.511301.90, TcCLB.510861.140, TcCLB.510155.160, TcCLB.503943.10, TcCLB.511837.90, TcCLB.510609.70, TcCLB.507211.20, TcCLB.503617.10, TcCLB.506835.159, TcCLB.506401.110, TcCLB.505193.110, TcCLB.508153.740, TcCLB.506999.180, TcCLB.511351.30, TcCLB.506469.80, TcCLB.511573.40, TcCLB.510759.40, T…	44	413
GO:0022900	electron transport chain	0.0127825	0.136408	TcCLB.509721.40, TcCLB.510173.70	2	3
GO:0016311	dephosphorylation	0.0132844	0.140738	TcCLB.503471.10, TcCLB.509109.130, TcCLB.510603.60, TcCLB.503657.70, TcCLB.509109.120, TcCLB.506779.110, TcCLB.506743.110, TcCLB.510603.80	8	45
GO:0009072	aromatic amino acid family metabolic process	0.01599	0.160464	TcCLB.510795.10, TcCLB.510187.40	2	3
GO:0006518	peptide metabolic process	0.0162322	0.160615	TcCLB.504045.60, TcCLB.506513.110	2	3
GO:0016310	phosphorylation	0.0163425	0.160615	TcCLB.510101.140, TcCLB.506297.190	2	3
GO:0030001	metal ion transport	0.0172671	0.168297	TcCLB.507527.50, TcCLB.509197.20, TcCLB.509197.10, TcCLB.508701.20, TcCLB.509437.60, TcCLB.509437.70	6	29
GO:0015937	coenzyme A biosynthetic process	0.0174559	0.16901	TcCLB.506779.80, TcCLB.511277.500, TcCLB.507021.110	3	9
GO:0006729	tetrahydrobiopterin biosynthetic process	0.0211556	0.197003	TcCLB.511575.10, TcCLB.503613.40	2	4
GO:0044237	cellular metabolic process	0.0257878	0.234172	TcCLB.507923.10, TcCLB.511753.120, TcCLB.508119.120, TcCLB.510349.10, TcCLB.511019.84, TcCLB.503925.40	6	33
GO:0008535	respiratory chain complex IV assembly	0.0267534	0.23996	TcCLB.508995.60, TcCLB.506649.50	2	4
GO:0042759	long-chain fatty acid biosynthetic process	0.0272799	0.241138	TcCLB.511245.130, TcCLB.506661.30	2	4
GO:0006298	mismatch repair	0.028402	0.244257	TcCLB.507233.110, TcCLB.509693.209, TcCLB.509967.20, TcCLB.511911.30	4	16
GO:0031388	organic acid phosphorylation	0.0310156	0.262109	TcCLB.508741.170, TcCLB.509139.10	2	4
GO:0008299	isoprenoid biosynthetic process	0.031864	0.267731	TcCLB.509237.10, TcCLB.511071.50, TcCLB.511823.70, TcCLB.511903.40	4	17
GO:0006725	cellular aromatic compound metabolic process	0.0403494	0.333282	TcCLB.503991.39, TcCLB.507081.130	2	5
GO:0007035	vacuolar acidification	0.0519264	0.419428	TcCLB.510993.10	1	1
GO:0006643	membrane lipid metabolic process	0.0539014	0.431446	TcCLB.503929.79	1	1
GO:0019538	protein metabolic process	0.0540045	0.431446	TcCLB.510855.10, TcCLB.509611.180	2	6
GO:0000723	telomere maintenance	0.0561425	0.446089	TcCLB.508827.50, TcCLB.506775.100, TcCLB.503677.20	3	12
GO:0006259	DNA metabolic process	0.057713	0.455137	TcCLB.506885.310, TcCLB.510729.110, TcCLB.509779.10, TcCLB.511653.69	4	20
GO:0009052	pentose-phosphate shunt, non-oxidative branch	0.0579039	0.455137	TcCLB.509199.24	1	1
GO:0006735	NADH regeneration	0.0595221	0.462879	TcCLB.508601.50	1	1
GO:0002082	regulation of oxidative phosphorylation	0.0663701	0.488426	TcCLB.508823.70	1	1
GO:0006784	heme a biosynthetic process	0.0744994	0.492704	TcCLB.511211.70	1	1
GO:0010040	response to iron(II) ion	0.0758265	0.492704	TcCLB.507951.299	1	1
GO:0015819	lysine transport	0.0755383	0.492704	TcCLB.511545.80	1	1
GO:0018171	peptidyl-cysteine oxidation	0.0758265	0.492704	TcCLB.507951.299	1	1
GO:0051156	glucose 6-phosphate metabolic process	0.0739662	0.492704	TcCLB.510187.100	1	1
GO:0009165	nucleotide biosynthetic process	0.0784136	0.50726	TcCLB.509153.90, TcCLB.507773.60	2	7
GO:0009435	NAD biosynthetic process	0.0831196	0.532986	TcCLB.506593.60, TcCLB.506829.80	2	7
GO:0006696	ergosterol biosynthetic process	0.0891041	0.56394	TcCLB.511071.50, TcCLB.511903.40	2	7

## Sheet: MF
Table S5.b: Gene ontology (GO) Enrichment Analysis
of DE genes
				MF Results from goseq.
row.names	term	over.p.value	q.value	de.genes.in.cat	num..de	num..in.cat.
GO:0016491	oxidoreductase activity	1.62693e-26	1.18928e-23	TcCLB.506357.50, TcCLB.511277.60, TcCLB.507047.150, TcCLB.504425.60, TcCLB.509179.100, TcCLB.506213.50, TcCLB.508805.80, TcCLB.511817.40, TcCLB.511287.49, TcCLB.506937.10, TcCLB.511691.39, TcCLB.508535.10, TcCLB.506147.9, TcCLB.506779.200, TcCLB.509207.90, TcCLB.508461.80, TcCLB.510213.110, TcCLB.507019.20, TcCLB.507617.9, TcCLB.508821.40, TcCLB.510943.50, TcCLB.510437.40, TcCLB.503577.9, TcCLB.5…	69	222
GO:0030170	pyridoxal phosphate binding	5.68756e-18	1.66304e-15	TcCLB.510795.10, TcCLB.510187.40, TcCLB.503747.10, TcCLB.508535.50, TcCLB.510565.11, TcCLB.509041.10, TcCLB.509043.10, TcCLB.510187.70, TcCLB.510187.20, TcCLB.511691.10, TcCLB.506905.50, TcCLB.510381.10, TcCLB.508241.140, TcCLB.508177.110, TcCLB.508177.120, TcCLB.508177.129, TcCLB.510741.10, TcCLB.510739.19, TcCLB.510661.250, TcCLB.508175.360, TcCLB.510945.70, TcCLB.508257.10, TcCLB.506529.430, T…	27	52
GO:0003824	catalytic activity	6.2566e-16	1.52453e-13	TcCLB.507047.150, TcCLB.506559.410, TcCLB.506247.220, TcCLB.509179.100, TcCLB.509569.100, TcCLB.506937.10, TcCLB.506593.60, TcCLB.511691.10, TcCLB.508303.10, TcCLB.506789.280, TcCLB.506905.50, TcCLB.505945.20, TcCLB.510381.10, TcCLB.508241.140, TcCLB.508177.110, TcCLB.506931.10, TcCLB.507923.10, TcCLB.508177.120, TcCLB.511753.120, TcCLB.510667.140, TcCLB.508387.20, TcCLB.508177.129, TcCLB.506195.…	76	388
GO:0008234	cysteine-type peptidase activity	2.88329e-10	4.68374e-08	TcCLB.510535.100, TcCLB.511827.100, TcCLB.506529.550, TcCLB.507537.10, TcCLB.507603.270, TcCLB.507603.260, TcCLB.507537.20, TcCLB.509429.329, TcCLB.510073.17, TcCLB.509429.320, TcCLB.507297.10, TcCLB.509401.20, TcCLB.508595.50	13	22
GO:0016740	transferase activity	1.13399e-09	1.50718e-07	TcCLB.510795.10, TcCLB.510187.40, TcCLB.503747.10, TcCLB.508535.50, TcCLB.510565.11, TcCLB.509041.10, TcCLB.509043.10, TcCLB.510187.70, TcCLB.510187.20, TcCLB.510945.70, TcCLB.508257.10, TcCLB.506529.430, TcCLB.506529.420, TcCLB.510381.30, TcCLB.506959.70, TcCLB.506405.50, TcCLB.509825.40, TcCLB.503453.100, TcCLB.511655.40	19	52
GO:0022857	transmembrane transporter activity	6.44286e-09	7.84955e-07	TcCLB.511041.40, TcCLB.508231.9, TcCLB.508551.39, TcCLB.506355.100, TcCLB.508551.30, TcCLB.506355.10, TcCLB.424937.10, TcCLB.504125.100	8	9
GO:0020037	heme binding	8.19565e-09	9.21695e-07	TcCLB.511073.10, TcCLB.509239.10, TcCLB.507019.20, TcCLB.426435.9, TcCLB.506773.44, TcCLB.503653.60, TcCLB.509719.40, TcCLB.510101.50, TcCLB.506945.190, TcCLB.508799.160, TcCLB.507609.40, TcCLB.510181.20, TcCLB.509395.100, TcCLB.511391.160, TcCLB.410049.20, TcCLB.509231.10	16	44
GO:0008777	acetylornithine deacetylase activity	1.2581e-08	1.31382e-06	TcCLB.511391.120, TcCLB.507689.40, TcCLB.507689.30, TcCLB.507657.20, TcCLB.507657.10, TcCLB.510837.20, TcCLB.508971.40	7	7
GO:0008137	NADH dehydrogenase (ubiquinone) activity	3.65659e-08	3.34121e-06	TcCLB.503893.80, TcCLB.508507.59, TcCLB.506337.160, TcCLB.508601.50, TcCLB.510659.270, TcCLB.507009.50, TcCLB.510743.30	7	8
GO:0050897	cobalt ion binding	3.78852e-07	2.76941e-05	TcCLB.511391.120, TcCLB.507689.40, TcCLB.507689.30, TcCLB.507657.20, TcCLB.507657.10, TcCLB.510837.20, TcCLB.508971.40	7	9
GO:0008308	voltage-gated anion channel activity	6.28897e-07	3.67779e-05	TcCLB.511687.19, TcCLB.508741.229, TcCLB.508737.210, TcCLB.509141.40, TcCLB.511687.10, TcCLB.509129.10	6	7
GO:0015288	porin activity	6.28897e-07	3.67779e-05	TcCLB.511687.19, TcCLB.508741.229, TcCLB.508737.210, TcCLB.509141.40, TcCLB.511687.10, TcCLB.509129.10	6	7
GO:0010181	FMN binding	3.24407e-06	0.000169387	TcCLB.507047.150, TcCLB.506147.9, TcCLB.508461.80, TcCLB.507617.9, TcCLB.508399.10, TcCLB.507869.10, TcCLB.503753.29, TcCLB.506585.70	8	15
GO:0009055	electron transfer activity	7.20484e-06	0.000361755	TcCLB.507889.20, TcCLB.509719.40, TcCLB.510101.50, TcCLB.509177.50, TcCLB.506945.190, TcCLB.503477.10, TcCLB.511303.70, TcCLB.511391.160, TcCLB.510659.270, TcCLB.509231.10, TcCLB.510743.30, TcCLB.508265.10	12	40
GO:0008483	transaminase activity	1.21243e-05	0.000571796	TcCLB.510795.10, TcCLB.510187.40, TcCLB.510565.11, TcCLB.510187.70, TcCLB.510187.20	5	6
GO:0004197	cysteine-type endopeptidase activity	1.56297e-05	0.000692444	TcCLB.510535.100, TcCLB.511827.100, TcCLB.507603.270, TcCLB.507603.260, TcCLB.510073.17, TcCLB.509429.320, TcCLB.509401.20, TcCLB.508595.50	8	18
GO:0008239	dipeptidyl-peptidase activity	3.03342e-05	0.0012671	TcCLB.509205.120, TcCLB.509197.50, TcCLB.508601.141, TcCLB.508699.120	4	4
GO:0016705	oxidoreductase activity, acting on paired donors, with incorporation or reduction of molecular oxygen	5.30349e-05	0.00215381	TcCLB.509719.40, TcCLB.510101.50, TcCLB.506945.190, TcCLB.510795.30, TcCLB.510565.20, TcCLB.509231.10	6	11
GO:0005507	copper ion binding	0.000125226	0.00481791	TcCLB.504867.70, TcCLB.510943.130, TcCLB.509463.20, TcCLB.510507.29, TcCLB.508995.60, TcCLB.506649.50	6	14
GO:0004198	calcium-dependent cysteine-type endopeptidase activity	0.000139923	0.00524533	TcCLB.511329.10, TcCLB.508999.200, TcCLB.503855.40, TcCLB.506563.210, TcCLB.508555.50, TcCLB.509237.120, TcCLB.509013.10, TcCLB.511441.20, TcCLB.510337.20, TcCLB.508999.190	10	34
GO:0016787	hydrolase activity	0.00021728	0.00794159	TcCLB.510257.80, TcCLB.509213.120, TcCLB.511391.120, TcCLB.507689.40, TcCLB.510837.9, TcCLB.509205.120, TcCLB.507689.50, TcCLB.507689.30, TcCLB.507657.20, TcCLB.508601.141, TcCLB.507657.10, TcCLB.508699.120, TcCLB.510837.20, TcCLB.506513.110, TcCLB.508919.10, TcCLB.506931.10, TcCLB.508971.40, TcCLB.506975.40, TcCLB.507081.110, TcCLB.510131.40, TcCLB.503991.20, TcCLB.508043.20, TcCLB.506363.70, Tc…	25	160
GO:0016671	oxidoreductase activity, acting on a sulfur group of donors, disulfide as acceptor	0.000275695	0.00959681	TcCLB.510855.10, TcCLB.509611.180, TcCLB.508837.189	3	3
GO:0008762	UDP-N-acetylmuramate dehydrogenase activity	0.000397746	0.0135233	TcCLB.507047.150, TcCLB.509179.100, TcCLB.509459.79, TcCLB.504151.60	4	6
GO:0004553	hydrolase activity, hydrolyzing O-glycosyl compounds	0.000436326	0.0135725	TcCLB.506195.120, TcCLB.510283.70, TcCLB.503823.40, TcCLB.506407.10	4	6
GO:0004611	phosphoenolpyruvate carboxykinase activity	0.000435082	0.0135725	TcCLB.506775.180, TcCLB.508441.20, TcCLB.507547.90	3	3
GO:0017076	purine nucleotide binding	0.000435082	0.0135725	TcCLB.506775.180, TcCLB.508441.20, TcCLB.507547.90	3	3
GO:0004177	aminopeptidase activity	0.000471393	0.0143579	TcCLB.509205.120, TcCLB.508601.141, TcCLB.508699.120, TcCLB.510655.120, TcCLB.510751.4, TcCLB.508799.240	6	15
GO:0005506	iron ion binding	0.00049345	0.0144285	TcCLB.509719.40, TcCLB.510101.50, TcCLB.506945.190, TcCLB.507609.40, TcCLB.510181.20, TcCLB.511391.160, TcCLB.473111.10, TcCLB.509231.10	8	28
GO:0016747	transferase activity, transferring acyl groups other than amino-acyl groups	0.000892862	0.0255954	TcCLB.504425.60, TcCLB.510265.10, TcCLB.510311.90, TcCLB.509331.210, TcCLB.508677.80, TcCLB.509463.30, TcCLB.504339.19, TcCLB.510507.20	8	29
GO:0016810	hydrolase activity, acting on carbon-nitrogen (but not peptide) bonds	0.00145441	0.0393769	TcCLB.510039.40, TcCLB.508741.140, TcCLB.509979.150, TcCLB.509137.30, TcCLB.441401.10	5	13
GO:0004335	galactokinase activity	0.0016251	0.0413397	TcCLB.510667.120, TcCLB.507009.40, TcCLB.507001.110	3	4
GO:0048037	cofactor binding	0.00297769	0.0680216	TcCLB.506263.10, TcCLB.510099.120, TcCLB.506263.20	3	5
GO:0004462	lactoylglutathione lyase activity	0.00310467	0.0687732	TcCLB.510659.240, TcCLB.510743.70	2	2
GO:0003858	3-hydroxybutyrate dehydrogenase activity	0.00467535	0.0694337	TcCLB.507049.60, TcCLB.506567.70	2	2
GO:0003885	D-arabinono-1,4-lactone oxidase activity	0.00573786	0.0694337	TcCLB.507047.150, TcCLB.509179.100	2	2
GO:0003987	acetate-CoA ligase activity	0.00574656	0.0694337	TcCLB.509331.30, TcCLB.504427.110	2	2
GO:0004413	homoserine kinase activity	0.0052542	0.0694337	TcCLB.503597.10, TcCLB.509167.150	2	2
GO:0004421	hydroxymethylglutaryl-CoA synthase activity	0.00573493	0.0694337	TcCLB.511071.50, TcCLB.511903.40	2	2
GO:0004559	alpha-mannosidase activity	0.00574656	0.0694337	TcCLB.506195.120, TcCLB.506407.10	2	2
GO:0004612	phosphoenolpyruvate carboxykinase (ATP) activity	0.00574405	0.0694337	TcCLB.508441.20, TcCLB.507547.90	2	2
GO:0004657	proline dehydrogenase activity	0.00574656	0.0694337	TcCLB.511237.30, TcCLB.506411.30	2	2
GO:0004735	pyrroline-5-carboxylate reductase activity	0.00470588	0.0694337	TcCLB.509207.90, TcCLB.506857.20	2	2
GO:0004751	ribose-5-phosphate isomerase activity	0.00335099	0.0694337	TcCLB.509199.24, TcCLB.508601.119	2	2
GO:0004788	thiamine diphosphokinase activity	0.00569327	0.0694337	TcCLB.511051.59, TcCLB.509683.124	2	2
GO:0008478	pyridoxal kinase activity	0.00499095	0.0694337	TcCLB.509059.50, TcCLB.507925.40	2	2
GO:0008495	protoheme IX farnesyltransferase activity	0.00551757	0.0694337	TcCLB.509601.59, TcCLB.509767.59	2	2
GO:0008887	glycerate kinase activity	0.00574405	0.0694337	TcCLB.508741.170, TcCLB.509139.10	2	2
GO:0008936	nicotinamidase activity	0.00418857	0.0694337	TcCLB.506593.60, TcCLB.506829.80	2	2
GO:0009678	hydrogen-translocating pyrophosphatase activity	0.00574656	0.0694337	TcCLB.511385.30, TcCLB.510773.20	2	2
GO:0015923	mannosidase activity	0.00574656	0.0694337	TcCLB.506195.120, TcCLB.506407.10	2	2
GO:0016208	AMP binding	0.00574656	0.0694337	TcCLB.509331.30, TcCLB.504427.110	2	2
GO:0016614	oxidoreductase activity, acting on CH-OH group of donors	0.00452906	0.0694337	TcCLB.507047.150, TcCLB.509179.100, TcCLB.509459.79, TcCLB.504151.60	4	10
GO:0016615	malate dehydrogenase activity	0.00522841	0.0694337	TcCLB.506937.10, TcCLB.510437.40	2	2
GO:0016616	oxidoreductase activity, acting on the CH-OH group of donors, NAD or NADP as acceptor	0.00337416	0.0694337	TcCLB.506937.10, TcCLB.506263.10, TcCLB.510437.40, TcCLB.510099.120, TcCLB.506263.20, TcCLB.507993.270, TcCLB.508893.10	7	28
GO:0016639	oxidoreductase activity, acting on the CH-NH2 group of donors, NAD or NADP as acceptor	0.00560988	0.0694337	TcCLB.508111.30, TcCLB.507875.20	2	2
GO:0016651	oxidoreductase activity, acting on NAD(P)H	0.00572488	0.0694337	TcCLB.508399.10, TcCLB.507869.10	2	2
GO:0016717	oxidoreductase activity, acting on paired donors, with oxidation of a pair of donors resulting in the reduction of molecular oxygen to two molecules of water	0.00563077	0.0694337	TcCLB.507609.40, TcCLB.510181.20	2	2
GO:0016763	transferase activity, transferring pentosyl groups	0.00504772	0.0694337	TcCLB.506789.280, TcCLB.508387.20	2	2
GO:0016812	hydrolase activity, acting on carbon-nitrogen (but not peptide) bonds, in cyclic amides	0.00564497	0.0694337	TcCLB.508741.140, TcCLB.509137.30	2	2
GO:0016899	oxidoreductase activity, acting on the CH-OH group of donors, oxygen as acceptor	0.00573786	0.0694337	TcCLB.507047.150, TcCLB.509179.100	2	2
GO:0016920	pyroglutamyl-peptidase activity	0.00428528	0.0694337	TcCLB.506635.60, TcCLB.508027.110	2	2
GO:0045290	D-arabinose 1-dehydrogenase [NAD(P)+] activity	0.00483684	0.0694337	TcCLB.506213.50, TcCLB.511287.49	2	2
GO:0050024	L-galactonolactone oxidase activity	0.00573786	0.0694337	TcCLB.507047.150, TcCLB.509179.100	2	2
GO:0050242	pyruvate, phosphate dikinase activity	0.00574656	0.0694337	TcCLB.510101.140, TcCLB.506297.190	2	2
GO:0004602	glutathione peroxidase activity	0.00603334	0.0723012	TcCLB.507515.4, TcCLB.503899.119, TcCLB.507515.10	3	7
GO:0008138	protein tyrosine/serine/threonine phosphatase activity	0.00625542	0.074353	TcCLB.503471.10, TcCLB.509109.130, TcCLB.510603.60, TcCLB.503657.70, TcCLB.509109.120, TcCLB.506779.110, TcCLB.506743.110, TcCLB.510603.80	8	40
GO:0050662	coenzyme binding	0.00670099	0.0783747	TcCLB.507923.10, TcCLB.511753.120, TcCLB.508119.120, TcCLB.510349.10, TcCLB.511019.84, TcCLB.503925.40	6	25
GO:0004672	protein kinase activity	0.00717204	0.0819182	TcCLB.508405.70, TcCLB.507837.20, TcCLB.508831.110, TcCLB.508621.10, TcCLB.511671.80, TcCLB.510345.9, TcCLB.511301.90, TcCLB.510861.140, TcCLB.510155.160, TcCLB.503943.10, TcCLB.511837.90, TcCLB.510609.70, TcCLB.507211.20, TcCLB.503617.10, TcCLB.506835.159, TcCLB.506401.110, TcCLB.505193.110, TcCLB.508153.740, TcCLB.506999.180, TcCLB.511351.30, TcCLB.506469.80, TcCLB.511573.40, TcCLB.510759.40, T…	44	409
GO:0051539	4 iron, 4 sulfur cluster binding	0.00830709	0.093866	TcCLB.508399.10, TcCLB.507869.10, TcCLB.503893.80, TcCLB.508507.59	4	12
GO:0016791	phosphatase activity	0.0107459	0.119019	TcCLB.503471.10, TcCLB.509109.130, TcCLB.510603.60, TcCLB.503657.70, TcCLB.509109.120, TcCLB.506779.110, TcCLB.506743.110, TcCLB.510603.80, TcCLB.506825.210	9	52
GO:0003954	NADH dehydrogenase activity	0.0114686	0.125279	TcCLB.508601.50, TcCLB.507009.50	2	3
GO:0016772	transferase activity, transferring phosphorus-containing groups	0.0114824	0.125279	TcCLB.508405.70, TcCLB.507837.20, TcCLB.508831.110, TcCLB.508621.10, TcCLB.511671.80, TcCLB.510345.9, TcCLB.510101.140, TcCLB.511301.90, TcCLB.510445.10, TcCLB.510861.140, TcCLB.510155.160, TcCLB.503943.10, TcCLB.511837.90, TcCLB.510609.70, TcCLB.507211.20, TcCLB.503617.10, TcCLB.463451.10, TcCLB.506835.159, TcCLB.506401.110, TcCLB.505193.110, TcCLB.508153.740, TcCLB.506999.180, TcCLB.511351.30, …	49	480
GO:0004129	cytochrome-c oxidase activity	0.0116717	0.1264	TcCLB.504069.20, TcCLB.511145.10	2	3
GO:0046873	metal ion transmembrane transporter activity	0.0120728	0.129783	TcCLB.507527.50, TcCLB.509197.20, TcCLB.509197.10, TcCLB.508701.20, TcCLB.509437.60, TcCLB.509437.70	6	27
GO:0016830	carbon-carbon lyase activity	0.0134726	0.14084	TcCLB.503991.39, TcCLB.507081.130	2	3
GO:0016531	copper chaperone activity	0.0138177	0.142264	TcCLB.509463.20, TcCLB.510507.29	2	4
GO:0004806	triglyceride lipase activity	0.0155426	0.158904	TcCLB.510679.100, TcCLB.511437.30, TcCLB.505615.20, TcCLB.511439.30, TcCLB.507089.210	5	21
GO:0003988	acetyl-CoA C-acyltransferase activity	0.0160244	0.160464	TcCLB.509463.30, TcCLB.510507.20	2	3
GO:0004838	L-tyrosine:2-oxoglutarate aminotransferase activity	0.01599	0.160464	TcCLB.510795.10, TcCLB.510187.40	2	3
GO:0000104	succinate dehydrogenase activity	0.0163691	0.160615	TcCLB.508535.10, TcCLB.503849.60	2	3
GO:0004725	protein tyrosine phosphatase activity	0.0179038	0.172206	TcCLB.509205.120, TcCLB.508601.141, TcCLB.508699.120	3	8
GO:0048038	quinone binding	0.0184382	0.176187	TcCLB.503893.80, TcCLB.508507.59	2	4
GO:0008124	4-alpha-hydroxytetrahydrobiopterin dehydratase activity	0.0211556	0.197003	TcCLB.511575.10, TcCLB.503613.40	2	4
GO:0016857	racemase and epimerase activity, acting on carbohydrates and derivatives	0.022608	0.20789	TcCLB.510667.140, TcCLB.507009.30	2	4
GO:0030983	mismatched DNA binding	0.0226091	0.20789	TcCLB.507233.110, TcCLB.509693.209, TcCLB.509967.20, TcCLB.511911.30	4	15
GO:0015078	proton transmembrane transporter activity	0.0228385	0.208687	TcCLB.507517.60, TcCLB.503579.70, TcCLB.504131.180, TcCLB.504125.40	4	18
GO:0016627	oxidoreductase activity, acting on the CH-CH group of donors	0.0266063	0.23996	TcCLB.511211.70, TcCLB.508975.10, TcCLB.509331.70, TcCLB.504427.70, TcCLB.509153.120	5	24
GO:0009922	fatty acid elongase activity	0.0272799	0.241138	TcCLB.511245.130, TcCLB.506661.30	2	4
GO:0010309	acireductone dioxygenase [iron(II)-requiring] activity	0.0273796	0.241138	TcCLB.506629.200, TcCLB.506367.30	2	4
GO:0004070	aspartate carbamoyltransferase activity	0.0282487	0.244257	TcCLB.507091.50, TcCLB.511643.30	2	4
GO:0016597	amino acid binding	0.0282487	0.244257	TcCLB.507091.50, TcCLB.511643.30	2	4
GO:0016743	carboxyl- or carbamoyltransferase activity	0.0282487	0.244257	TcCLB.507091.50, TcCLB.511643.30	2	4
GO:0003950	NAD+ ADP-ribosyltransferase activity	0.030152	0.257791	TcCLB.509721.60, TcCLB.510173.90	2	4
GO:0004659	prenyltransferase activity	0.0304623	0.25893	TcCLB.509601.59, TcCLB.509767.59	2	4
GO:0008080	N-acetyltransferase activity	0.0341809	0.285557	TcCLB.506177.100, TcCLB.506181.104, TcCLB.511809.120, TcCLB.511811.30	4	19
GO:0050660	flavin adenine dinucleotide binding	0.043244	0.355184	TcCLB.507047.150, TcCLB.509179.100, TcCLB.508837.189, TcCLB.509459.79, TcCLB.509461.10, TcCLB.509589.20, TcCLB.504151.60	7	44
GO:0003854	3-beta-hydroxy-delta5-steroid dehydrogenase activity	0.0460429	0.373971	TcCLB.507993.270, TcCLB.508893.10	2	5
GO:0051287	NAD binding	0.0616524	0.476909	TcCLB.508399.10, TcCLB.507869.10, TcCLB.511323.50, TcCLB.506513.190	4	21
GO:0016813	hydrolase activity, acting on carbon-nitrogen (but not peptide) bonds, in linear amidines	0.0628805	0.482062	TcCLB.507031.90, TcCLB.507963.20	2	6
GO:0030060	L-malate dehydrogenase activity	0.0636523	0.482062	TcCLB.506937.10, TcCLB.510437.40	2	6
GO:0047801	L-cysteine:2-oxoglutarate aminotransferase activity	0.0639673	0.482062	TcCLB.503747.10	1	1
GO:0052654	L-leucine transaminase activity	0.0639673	0.482062	TcCLB.503747.10	1	1
GO:0070548	L-glutamine aminotransferase activity	0.0639673	0.482062	TcCLB.503747.10	1	1
GO:0015035	protein disulfide oxidoreductase activity	0.0644529	0.483232	TcCLB.507889.20, TcCLB.503477.10, TcCLB.508265.10	3	15
GO:0004427	inorganic diphosphatase activity	0.0659408	0.488426	TcCLB.511385.30, TcCLB.510773.20	2	6
GO:0016829	lyase activity	0.0664727	0.488426	TcCLB.507559.80, TcCLB.507669.10	2	6
GO:0015238	drug transmembrane transporter activity	0.0675714	0.49149	TcCLB.504069.120, TcCLB.507625.140, TcCLB.507787.50	3	13
GO:0003842	1-pyrroline-5-carboxylate dehydrogenase activity	0.0758265	0.492704	TcCLB.510943.50	1	1
GO:0003960	NADPH:quinone reductase activity	0.0695329	0.492704	TcCLB.511287.49	1	1
GO:0004033	aldo-keto reductase (NADP) activity	0.0695329	0.492704	TcCLB.511287.49	1	1
GO:0004340	glucokinase activity	0.0739662	0.492704	TcCLB.510187.100	1	1
GO:0004397	histidine ammonia-lyase activity	0.075819	0.492704	TcCLB.506247.220	1	1
GO:0004768	stearoyl-CoA 9-desaturase activity	0.0751975	0.492704	TcCLB.509239.10	1	1
GO:0004802	transketolase activity	0.0758265	0.492704	TcCLB.511903.120	1	1
GO:0005355	glucose transmembrane transporter activity	0.0758243	0.492704	TcCLB.506355.10	1	1
GO:0008289	lipid binding	0.0756833	0.492704	TcCLB.508257.220	1	1
GO:0008716	D-alanine-D-alanine ligase activity	0.0757894	0.492704	TcCLB.510347.20	1	1
GO:0015189	L-lysine transmembrane transporter activity	0.0755383	0.492704	TcCLB.511545.80	1	1
GO:0016153	urocanate hydratase activity	0.0758265	0.492704	TcCLB.504045.110	1	1
GO:0016175	superoxide-generating NADPH oxidase activity	0.0695329	0.492704	TcCLB.511287.49	1	1
GO:0016841	ammonia-lyase activity	0.075819	0.492704	TcCLB.506247.220	1	1
GO:0016868	intramolecular transferase activity, phosphotransferases	0.0702115	0.492704	TcCLB.508257.70, TcCLB.508569.80	2	6
GO:0045148	tripeptide aminopeptidase activity	0.0749734	0.492704	TcCLB.506513.110	1	1
GO:0050105	L-gulonolactone oxidase activity	0.0757691	0.492704	TcCLB.509179.100	1	1
GO:0070402	NADPH binding	0.0695329	0.492704	TcCLB.511287.49	1	1
GO:0004616	phosphogluconate dehydrogenase (decarboxylating) activity	0.0813941	0.524221	TcCLB.505807.180, TcCLB.507017.40	2	7
GO:0016624	oxidoreductase activity, acting on the aldehyde or oxo group of donors, disulfide as acceptor	0.0881651	0.560423	TcCLB.506853.50, TcCLB.508781.110	2	7
GO:0030145	manganese ion binding	0.0920283	0.579937	TcCLB.510655.120, TcCLB.510751.4	2	7
GO:0042626	ATPase activity, coupled to transmembrane movement of substances	0.096821	0.607521	TcCLB.508965.14, TcCLB.506417.10, TcCLB.506925.530	3	15

## Sheet: CC
Table S5.c: Gene ontology (GO) Enrichment Analysis
of DE genes
				CC Results from goseq.
row.names	term	over.p.value	q.value	de.genes.in.cat	num..de	num..in.cat.
GO:0000331	contractile vacuole	1.20063e-20	4.3883e-18	TcCLB.506551.10, TcCLB.508999.260, TcCLB.509965.394, TcCLB.503413.4, TcCLB.509051.20, TcCLB.506563.79, TcCLB.510855.10, TcCLB.503975.100, TcCLB.506247.220, TcCLB.506563.170, TcCLB.507689.30, TcCLB.510679.40, TcCLB.510837.20, TcCLB.507187.9, TcCLB.508999.250, TcCLB.508503.20, TcCLB.503837.10, TcCLB.508535.10, TcCLB.511575.130, TcCLB.506893.100, TcCLB.505945.20, TcCLB.511385.30, TcCLB.510773.20, Tc…	62	235
GO:0016021	integral component of membrane	3.94421e-13	7.20805e-11	TcCLB.510103.24, TcCLB.509713.30, TcCLB.506551.10, TcCLB.506773.50, TcCLB.510811.20, TcCLB.508799.270, TcCLB.509707.10, TcCLB.508065.70, TcCLB.508799.290, TcCLB.509107.9, TcCLB.510605.10, TcCLB.506947.10, TcCLB.508647.180, TcCLB.504137.100, TcCLB.511639.20, TcCLB.511041.40, TcCLB.510069.20, TcCLB.509937.200, TcCLB.510407.30, TcCLB.510877.170, TcCLB.508465.40, TcCLB.509601.59, TcCLB.508689.40, TcC…	62	318
GO:0005741	mitochondrial outer membrane	1.38487e-07	1.06562e-05	TcCLB.503413.4, TcCLB.503975.100, TcCLB.506399.80, TcCLB.511687.19, TcCLB.508741.229, TcCLB.508737.210, TcCLB.505193.100, TcCLB.509141.40, TcCLB.511687.10, TcCLB.509129.10, TcCLB.511909.50, TcCLB.506467.29, TcCLB.506399.70, TcCLB.508873.420, TcCLB.506791.50, TcCLB.508319.20, TcCLB.511909.60, TcCLB.506941.220, TcCLB.507615.100, TcCLB.508647.110, TcCLB.508461.10, TcCLB.505843.49	22	88
GO:0046930	pore complex	6.28897e-07	3.67779e-05	TcCLB.511687.19, TcCLB.508741.229, TcCLB.508737.210, TcCLB.509141.40, TcCLB.511687.10, TcCLB.509129.10	6	7
GO:0005779	integral component of peroxisomal membrane	2.06354e-06	0.000111737	TcCLB.510669.49, TcCLB.510669.20, TcCLB.508461.570, TcCLB.509203.40, TcCLB.507009.10, TcCLB.511017.50	6	8
GO:0031307	integral component of mitochondrial outer membrane	7.42315e-06	0.000361755	TcCLB.511687.19, TcCLB.508741.229, TcCLB.508737.210, TcCLB.509141.40, TcCLB.511687.10, TcCLB.509129.10	6	9
GO:0070069	cytochrome complex	8.95338e-05	0.00353779	TcCLB.508823.70, TcCLB.509721.40, TcCLB.510173.70, TcCLB.506041.50	4	5
GO:0005739	mitochondrion	0.000245111	0.00874031	TcCLB.511385.30, TcCLB.504069.20, TcCLB.506989.140, TcCLB.503769.40, TcCLB.503991.39, TcCLB.503811.60, TcCLB.511145.10, TcCLB.507049.60, TcCLB.509233.150, TcCLB.511211.70, TcCLB.509463.30, TcCLB.506337.160, TcCLB.507081.130, TcCLB.508995.60, TcCLB.508029.10, TcCLB.506567.70, TcCLB.510507.20, TcCLB.507009.50, TcCLB.511395.20, TcCLB.506775.100, TcCLB.508027.129, TcCLB.511815.40, TcCLB.503677.20	23	149
GO:0020022	acidocalcisome	0.000484084	0.0144285	TcCLB.511687.19, TcCLB.508741.229, TcCLB.508737.210, TcCLB.509141.40, TcCLB.511687.10, TcCLB.509129.10, TcCLB.511385.30, TcCLB.510773.20	8	27
GO:0016281	eukaryotic translation initiation factor 4F complex	0.00241175	0.0567356	TcCLB.511687.19, TcCLB.508741.229, TcCLB.508737.210, TcCLB.509141.40, TcCLB.511687.10, TcCLB.509129.10, TcCLB.506773.120	7	28
GO:0005751	mitochondrial respiratory chain complex IV	0.00524141	0.0694337	TcCLB.506529.360, TcCLB.510889.50	2	2
GO:0005758	mitochondrial intermembrane space	0.00554831	0.0694337	TcCLB.509463.20, TcCLB.510507.29, TcCLB.505843.49	3	7
GO:0012506	vesicle membrane	0.00574405	0.0694337	TcCLB.508441.20, TcCLB.507547.90	2	2
GO:0016471	vacuolar proton-transporting V-type ATPase complex	0.00950851	0.106118	TcCLB.510993.10, TcCLB.506375.110	2	3
GO:0005743	mitochondrial inner membrane	0.0134922	0.14084	TcCLB.508823.70, TcCLB.509721.40, TcCLB.506649.50, TcCLB.510173.70	4	14
GO:0005829	cytosol	0.0135831	0.14084	TcCLB.504045.60, TcCLB.503747.10, TcCLB.506629.200, TcCLB.506739.99, TcCLB.511287.49, TcCLB.506593.60, TcCLB.506367.30, TcCLB.509601.90, TcCLB.510819.119, TcCLB.508741.170, TcCLB.506829.80, TcCLB.511823.70, TcCLB.509139.10	13	92
GO:0033177	proton-transporting two-sector ATPase complex, proton-transporting domain	0.0192668	0.182909	TcCLB.507517.60, TcCLB.503579.70, TcCLB.504131.180, TcCLB.504125.40	4	17
GO:0031966	mitochondrial membrane	0.0203342	0.191798	TcCLB.509601.59, TcCLB.509767.59, TcCLB.508601.50	3	9
GO:0005747	mitochondrial respiratory chain complex I	0.0344033	0.285782	TcCLB.506337.160, TcCLB.506989.110, TcCLB.510149.150	3	11
GO:0005783	endoplasmic reticulum	0.0447749	0.365704	TcCLB.509239.10, TcCLB.508257.10, TcCLB.510349.50, TcCLB.503929.79, TcCLB.506405.50, TcCLB.511823.70	6	38
GO:0030964	NADH dehydrogenase complex	0.0595221	0.462879	TcCLB.508601.50	1	1
GO:0005886	plasma membrane	0.0664821	0.488426	TcCLB.511545.80, TcCLB.511385.30, TcCLB.504069.120, TcCLB.506179.5	4	22
GO:0020015	glycosome	0.0669905	0.4897	TcCLB.507047.150, TcCLB.509179.100, TcCLB.510187.100, TcCLB.511385.30, TcCLB.508441.20, TcCLB.507547.90	6	41
GO:0030176	integral component of endoplasmic reticulum membrane	0.0841113	0.53699	TcCLB.511245.130, TcCLB.506661.30	2	8
