# Supplementary material for: A Trypanosoma cruzi zinc finger protein that is implicated in the control of epimastigote-specific gene expression and metacyclogenesis
Source: Parasitology. 2020 Nov 16;148(10):1171–85. doi: 10.1017/S0031182020002176 (PMC8312218; doi:10.1017/S0031182020002176)
Supplement: Supplementary file 1 [file S0031182020002176sup001.zip › S0031182020002176sup009.xlsx]

## Sheet: up_rbp_epi_tryp
Table S6.a: Differentially expressed (DE) RBP genes in CL Brener epimastigotes compared
to tissue culture derived trypomastigotes and amastigotes
Gene_ID	log2FoldChange	padj	Product.Description	baseMean	Genomic.Location..Gene.	Chromosome	Transcript.Length	CDS.Length	Protein.Length	PFam.ID	UniProt.ID
TcCLB.506739.99	3.37534	0	zinc finger (CCCH type) protein, putative	2185.87	TcChr3-S:46,294..46,815(-)	3	522	522	173	PF00642	Q4DRR2
TcCLB.511367.240	3.09412	1.76386e-216	PIWI-like protein	662.139	TcChr5-P:77,953..81,267(-)	5	3315	3315	1104	PF02171	Q4DYG9
TcCLB.506931.4	3.08318	1.44124e-209	hypothetical protein, conserved	617.99	TcChr30-S:331,653..332,318()	30	666	666	221	N/A	Q4D2M7
TcCLB.510131.44	2.257	1.16893e-103	hypothetical protein, conserved	397.385	TcChr30-P:331,653..332,282()	30	630	630	209	N/A	Q4D5I1
TcCLB.506885.204	1.9803	1.01926e-85	hypothetical protein, conserved	1315.03	TcChr39-S:966,383..967,330(-)	39	948	948	315	PF00642	Q4E4I0
TcCLB.510819.119	1.86289	1.11286e-62	zinc finger (CCCH type) protein, putative	441.075	TcChr3-P:46,651..47,172(-)	3	522	522	173	PF00642	Q4DEN6
TcCLB.511817.20	1.66116	4.14416e-49	hypothetical protein, conserved	742.512	TcChr13-P:235,753..237,645(-)	13	1893	1893	630	N/A	Q4DYC5
TcCLB.511727.190	1.55271	5.67144e-55	hypothetical protein, conserved	860.449	TcChr35-P:1,051,993..1,053,387(-)	35	1395	1395	464	PF13893	Q4DY41
TcCLB.510729.210	1.53652	1.34356e-49	hypothetical protein, conserved	1238.26	TcChr39-P:965,238..966,185(-)	39	948	948	315	PF00642	Q4DWW6
TcCLB.503683.11	1.50164	6.44997e-12	Double RNA binding domain protein 6A	68.1973	TcChr36-S:353,041..354,450()	36	1410	1410	469	PF00076	Q4CT50
TcCLB.509999.140	1.38211	1.59436e-10	Double RNA binding domain protein 6A	62.3424	TcChr36-P:353,404..354,813()	36	1410	1410	469	PF00076	Q4DKK0
TcCLB.509167.140	1.32197	3.89366e-26	RNA-binding protein 42 (RNA-binding motif protein 42), putative	2566.66	TcChr32-S:827,545..828,690(-)	32	1146	1146	381	N/A	Q4DQQ3
TcCLB.503715.10	1.30066	9.67002e-46	splicing factor TSR1, putative	651.477	TcChr19-S:242,676..243,587(-)	19	912	912	303	N/A	Q4CZR2
TcCLB.507831.20	1.28659	0.00336573	hypothetical protein, conserved	12.0485	TcChr40-S:1,027,909..1,029,003()	40	1095	1095	364	N/A	Q4DI71
TcCLB.504001.10	1.16334	1.68037e-39	hypothetical protein, conserved	731.257	TcChr14-P:126,950..127,318()	14	369	369	122	PF01918	Q4CW23
TcCLB.507521.110	1.14525	1.79234e-24	pumilio/PUF RNA binding protein 5, putative	590.981	TcChr30-S:44,226..45,482(-)	30	1257	1257	418	PF00806	Q4DNC5
TcCLB.508981.20	1.14501	1.48363e-13	hypothetical protein, conserved	131.581	TcChr29-P:98,454..98,969()	29	516	516	171	PF00076	Q4CWB8
TcCLB.504089.60	1.13568	2.1015e-29	hypothetical protein, conserved	640.371	TcChr14-S:126,957..127,325()	14	369	369	122	PF01918	Q4DE55
TcCLB.510759.100	1.13025	8.2538e-30	NLI interacting factor-like phosphatase, putative	662.966	TcChr39-S:1,690,456..1,691,964(-)	39	1509	1509	502	PF03031	Q4DS85
TcCLB.507093.220	1.1301	3.84941e-27	RNA-binding protein UBP1, putative	683.44	TcChr39-S:93,514..94,188(-)	39	675	675	224	PF00076	Q4E1N5
TcCLB.509551.60	1.11354	1.00871e-11	hypothetical protein, conserved	149.847	TcChr39-S:1,123,722..1,124,447(-)	39	726	726	241	N/A	Q4DJJ6
TcCLB.397937.10	1.09135	2.13916e-17	pumilio/PUF RNA binding protein 1, putative	280.558	TcChr20-S:14,765..15,403(-)	20	639	639	212	PF00806	Q4CL83
TcCLB.511239.90	1.04046	1.00035e-17	hypothetical protein	423.881	TcChr11-P:193,593..196,202(-)	11	2610	2610	869	PF00013	Q4DJ36
TcCLB.506925.400	1.0249	9.28906e-26	hypothetical protein, conserved	469.932	TcChr39-S:220,334..221,743()	39	1410	1410	469	PF00076	Q4E4L0
TcCLB.506859.240	1.02303	0.000158029	hypothetical protein, conserved	44.0084	TcChr13-S:235,926..237,500(-)	13	1575	1575	524	N/A	Q4DVF5
TcCLB.511727.270	1.02005	1.24488e-40	RNA-binding protein, putative	4671.64	TcChr35-P:1,073,564..1,074,337(-)	35	774	774	257	PF00076	Q4DY32
TcCLB.504001.20	1.01759	1.31108e-20	hypothetical protein, conserved	548.299	TcChr14-P:126,249..126,602()	14	354	354	117	PF01918	Q4CW22
TcCLB.511109.130	1.01502	2.91189e-19	heterogeneous nuclear ribonucleoprotein H/F, putative	440.872	TcChr23-S:281,780..283,126(-)	23	1347	1347	448	PF00076	Q4DFM4
TcCLB.507873.30	1.00237	7.12141e-25	Double RNA binding domain protein 7	555.392	TcChr34-S:98,953..100,164(-)	34	1212	1212	403	PF00076	Q4CVG7

## Sheet: down_rbp_epi_tryp
Table S6.b: Differentially expressed (DE) RBP genes in CL Brener epimastigotes compared to tissue culture
derived trypomastigotes and amastigotes
Gene_ID	log2FoldChange	padj	Product.Description	baseMean	Genomic.Location..Gene.	Chromosome	Transcript.Length	CDS.Length	Protein.Length	PFam.ID	UniProt.ID
TcCLB.504929.5	-4.21897	1.17247e-13	zinc finger CCCH domain containing protein 11	738.824	TcChr38-S:344,747..345,541()	38	795	795	264	N/A	Q4CN83
TcCLB.511127.10	-3.73185	8.07961e-14	RNA-binding protein 5, putative	18.6423	TcChr41-S:97,826..98,548()	41	723	723	240	PF00076	Q4E419
TcCLB.507305.40	-3.54657	8.05414e-09	zinc finger CCCH domain containing protein 11	395.513	TcChr38-P:345,373..346,167()	38	795	795	264	N/A	Q4CQE4
TcCLB.511511.6	-2.77242	2.75673e-18	zinc finger protein ZFP1	69.8113	TcChr32-P:618,458..619,009(-)	32	552	552	183	PF00642	Q4DT82
TcCLB.503709.10	-2.16681	1.83252e-10	hypothetical protein	30.1007	TcChr14-P:555,503..556,444(-)	14	942	942	313	PF00076	Q4CPI9
TcCLB.508145.30	-1.58265	1.0276e-09	RNA-binding protein, putative	43.7759	TcChr20-S:400,214..400,570()	20	357	357	118	PF00076	Q4CWG9
TcCLB.506859.230	-1.50118	0.00222551	hypothetical protein, conserved	20.9104	TcChr13-S:229,793..231,118(-)	13	1326	1326	441	N/A	Q4DVF6
TcCLB.508153.680	-1.46438	8.18782e-12	RNA-binding protein 6, putative	64.0285	TcChr36-P:722,190..722,942()	36	753	753	250	PF00076	Q4E625
TcCLB.508409.310	-1.24762	2.53904e-23	hypothetical protein, conserved	335.9	TcChr36-P:106,565..108,121(-)	36	1557	1557	518	N/A	Q4DWR6
TcCLB.503795.10	-1.23507	4.55569e-05	hypothetical protein, conserved	28.7874	TcChr20-S:183,336..184,766()	20	1431	1431	476	N/A	Q4CMK5
TcCLB.511867.10	-1.23151	7.10342e-32	hypothetical protein, conserved	494.178	TcChr15-S:32,680..33,486(-)	15	807	807	268	PF00642	Q4DKR5
TcCLB.506693.30	-1.22226	0.000490988	RNA-binding protein 6, putative	23.0584	TcChr36-S:722,390..723,121()	36	732	732	243	PF00076	Q4CV65
TcCLB.463297.10	-1.20988	7.27093e-07	hypothetical protein (fragment)	52.5699	TcChr1-S:19,336..19,955()	1	620	618	206	N/A	Q4CKQ0
TcCLB.509395.40	-1.10194	2.51753e-14	hypothetical protein, conserved	617.131	TcChr1-P:22,682..25,519()	1	2838	2838	945	N/A	Q4DJR3
TcCLB.503989.10	-1.0808	2.74195e-25	zinc finger protein 2, putative	514.139	TcChr35-S:789,010..789,552()	35	543	543	180	PF00397	Q4D7N5
TcCLB.504005.6	-1.07028	4.30529e-11	RNA-binding protein, putative	229.684	TcChr41-S:92,642..93,016()	41	375	375	124	PF00076	Q4CY48
TcCLB.411427.10	-1.05741	1.67257e-06	hypothetical protein, conserved	78.4965	TcChr1-S:22,682..23,365()	1	684	684	227	N/A	Q4CRC0
TcCLB.401469.10	-1.02771	1.83776e-22	zinc finger protein 2, putative	464.848	TcChr35-P:789,010..789,552()	35	543	543	180	PF00397	Q4CLW6

## Sheet: up_rbp_epi_ama
Table S6.c: Differentially expressed (DE) RBP genes in CL Brener epimastigotes compared to tissue culture
derived trypomastigotes and amastigotes
Gene_ID	log2FoldChange	padj	Product.Description	baseMean	Genomic.Location..Gene.	Chromosome	Transcript.Length	CDS.Length	Protein.Length	PFam.ID	UniProt.ID
TcCLB.511367.240	3.60631	1.07925e-122	PIWI-like protein	662.139	TcChr5-P:77,953..81,267(-)	5	3315	3315	1104	PF02171	Q4DYG9
TcCLB.506931.4	2.96839	1.32534e-105	hypothetical protein, conserved	617.99	TcChr30-S:331,653..332,318()	30	666	666	221	N/A	Q4D2M7
TcCLB.503683.11	2.94072	4.86409e-13	Double RNA binding domain protein 6A	68.1973	TcChr36-S:353,041..354,450()	36	1410	1410	469	PF00076	Q4CT50
TcCLB.507831.20	2.92088	0.00309465	hypothetical protein, conserved	12.0485	TcChr40-S:1,027,909..1,029,003()	40	1095	1095	364	N/A	Q4DI71
TcCLB.506739.99	2.90366	2.08129e-223	zinc finger (CCCH type) protein, putative	2185.87	TcChr3-S:46,294..46,815(-)	3	522	522	173	PF00642	Q4DRR2
TcCLB.509999.140	2.7361	7.98183e-12	Double RNA binding domain protein 6A	62.3424	TcChr36-P:353,404..354,813()	36	1410	1410	469	PF00076	Q4DKK0
TcCLB.510131.44	2.66752	1.89237e-66	hypothetical protein, conserved	397.385	TcChr30-P:331,653..332,282()	30	630	630	209	N/A	Q4D5I1
TcCLB.511817.20	2.31896	3.51179e-69	hypothetical protein, conserved	742.512	TcChr13-P:235,753..237,645(-)	13	1893	1893	630	N/A	Q4DYC5
TcCLB.511807.130	2.24141	5.70315e-08	hypothetical protein, conserved	52.3102	TcChr13-P:54,345..55,646(-)	13	1302	1302	433	N/A	Q4E1D1
TcCLB.506825.10	1.89903	0.00718	Double RNA binding domain protein 12	17.1097	TcChr27-S:685,667..687,529()	27	1863	1863	620	PF00076	Q4DZG2
TcCLB.511109.130	1.5313	5.19341e-29	heterogeneous nuclear ribonucleoprotein H/F, putative	440.872	TcChr23-S:281,780..283,126(-)	23	1347	1347	448	PF00076	Q4DFM4
TcCLB.506859.240	1.39422	0.00031145	hypothetical protein, conserved	44.0084	TcChr13-S:235,926..237,500(-)	13	1575	1575	524	N/A	Q4DVF5
TcCLB.510819.119	1.37331	1.01237e-26	zinc finger (CCCH type) protein, putative	441.075	TcChr3-P:46,651..47,172(-)	3	522	522	173	PF00642	Q4DEN6
TcCLB.511815.50	1.14907	6.19447e-32	hypothetical protein, conserved	798.301	TcChr13-P:193,962..195,986(-)	13	2025	2025	674	N/A	Q4DJA0
TcCLB.503683.30	1.11576	3.95085e-05	RNA-binding protein, putative	94.2763	TcChr36-S:347,535..348,611()	36	1077	1077	358	PF00076	Q4CT48
TcCLB.504797.110	1.05274	9.44047e-21	hypothetical protein, conserved	528.764	TcChr33-P:199,581..202,028()	33	2448	2448	815	PF01713;PF08590	Q4DJ18
TcCLB.504157.10	1.03409	7.49704e-14	heterogeneous nuclear ribonucleoprotein H/F, putative	513.665	TcChr23-P:281,780..283,132(-)	23	1353	1353	450	PF00076	Q4DGN8

## Sheet: down_rbp_epi_ama
Table S6.d: Differentially expressed (DE) RBP genes in CL Brener epimastigotes compared to tissue culture
derived trypomastigotes and amastigotes
Gene_ID	log2FoldChange	padj	Product.Description	baseMean	Genomic.Location..Gene.	Chromosome	Transcript.Length	CDS.Length	Protein.Length	PFam.ID	UniProt.ID
TcCLB.507025.50	-2.56345	1.26771e-45	RNA-binding protein, putative	153.944	TcChr32-P:602,671..603,309(-)	32	639	639	212	PF00076	Q4D4P2
TcCLB.469785.40	-2.50144	1.32403e-63	RNA-binding protein, putative	217.698	TcChr32-S:602,564..603,202(-)	32	639	639	212	PF00076	Q4CSZ9
TcCLB.507305.40	-1.91565	0.00116426	zinc finger CCCH domain containing protein 11	395.513	TcChr38-P:345,373..346,167()	38	795	795	264	N/A	Q4CQE4
TcCLB.504005.6	-1.91495	1.83094e-32	RNA-binding protein, putative	229.684	TcChr41-S:92,642..93,016()	41	375	375	124	PF00076	Q4CY48
TcCLB.507025.60	-1.71505	1.23994e-08	RNA-binding protein, putative	57.5237	TcChr32-P:611,678..612,775(-)	32	1098	1098	365	PF00076	Q4D4P1
TcCLB.506859.230	-1.63386	0.00251421	hypothetical protein, conserved	20.9104	TcChr13-S:229,793..231,118(-)	13	1326	1326	441	N/A	Q4DVF6
TcCLB.511481.55	-1.37488	6.40741e-17	RNA-binding protein, putative	260.089	TcChr41-P:92,016..92,390()	41	375	375	124	PF00076	Q4D1V8
TcCLB.503709.10	-1.31643	0.00257097	hypothetical protein	30.1007	TcChr14-P:555,503..556,444(-)	14	942	942	313	PF00076	Q4CPI9
TcCLB.504929.5	-1.20968	0.0339329	zinc finger CCCH domain containing protein 11	738.824	TcChr38-S:344,747..345,541()	38	795	795	264	N/A	Q4CN83
TcCLB.503733.50	-1.13842	1.81398e-14	hypothetical protein, conserved (pseudogene)	190.935	TcChr19-P:269,077..269,997(-)	19	921	921	307	PF00076	null
TcCLB.504089.70	-1.08264	1.07781e-16	hypothetical protein, conserved	631.827	TcChr14-S:126,249..126,602()	14	354	354	117	PF01918	Q4CW22
TcCLB.508145.30	-1.04107	0.00211606	RNA-binding protein, putative	43.7759	TcChr20-S:400,214..400,570()	20	357	357	118	PF00076	Q4CWG9
TcCLB.510743.20	-1.0118	1.13489e-10	hypothetical protein, conserved	177.21	TcChr39-S:1,464,038..1,465,114()	39	1077	1077	358	PF13696	Q4D7B9
TcCLB.507895.150	-1.00879	4.921e-11	KH domain/Domain of unknown function (DUF1771)/Smr domain containing protein, putative	209.423	TcChr31-P:183,095..183,949()	31	855	855	284	PF00013;PF01713;PF08590	Q4DJP9
