# Supplementary material for: A Trypanosoma cruzi zinc finger protein that is implicated in the control of epimastigote-specific gene expression and metacyclogenesis
Source: Parasitology. 2020 Nov 16;148(10):1171–85. doi: 10.1017/S0031182020002176 (PMC8312218; doi:10.1017/S0031182020002176)
Supplement: Supplementary file 1 [file S0031182020002176sup001.zip › S0031182020002176sup010.xlsx]

## Sheet: Data
Table S7.a: Complete list of DE genes in TcZC3H12 KO cell lines compared to wild type parasites.
Lab sample ID	Accession Number	Alias used in some figures	Developmental stage	Clone	Total number of Illumina reads	Number of reads that pass Illumina filter	Total number of reads mapped to T. cruzi CL Brener	% of total reads mapped to T. cruzi CL Brener	Genome coverage (X)
WT_R1	SRR12544691	wt.1	Epimastigote	CL Brener	3294361	2296230	1737474	0.756664	3.9646
WT_R2	SRR12544690	wt.2	Epimastigote	CL Brener	3609438	2493161	1902054	0.762909	4.34014
WT_R3	SRR12544689	wt.3	Epimastigote	CL Brener	3469573	2331964	1766399	0.757473	4.0306
KO_cl1_R1	SRR12544688	ko.1.1	Epimastigote	CL Brener	3513887	2373138	1769937	0.745821	4.03867
KO_cl1_R2	SRR12544687	ko.1.2	Epimastigote	CL Brener	3895258	2701557	2078438	0.769348	4.74262
KO_cl2_R1	SRR12544686	ko.2.1	Epimastigote	CL Brener	4143756	2847495	2181552	0.76613	4.97791
KO_cl2_R2	SRR12544685	ko.2.2	Epimastigote	CL Brener	3521679	2459038	1832082	0.74504	4.18048

## Sheet: up_ko_vs_wt
Table S7.b: Complete list of DE genes in TcZC3H12 KO cell lines compared to wild type parasites.
gid_1	deseq_logfc_2	deseq_adjp_3	annotcdslength_4	strand_5	annotgeneproduct_6	genetype_7	chromosome_8	start_9	end_10
TcCLB.507485.45	1.849	0.003069	540.0	-	Amastin surface glycoprotein, putative	protein coding	TcChr34-S	970128	970667
TcCLB.508821.60	1.644	0.004139	288.0	-	hypothetical protein, conserved	protein coding	TcChr30-P	146482	146769
TcCLB.511635.69	1.566	0.0004775	291.0	-	hypothetical protein, conserved	protein coding	TcChr37-P	724873	725163
TcCLB.506469.110	1.524	0.01097	807.0	+	hypothetical protein	protein coding	TcChr33-P	978904	979710
TcCLB.407477.44	1.496	0.02174	366.0	+	hypothetical protein, conserved	protein coding	TcChr31-S	522696	523061
TcCLB.509367.15	1.481	6.752e-05	798.0	-	tryptophanyl-tRNA synthetase (pseudogene), putative	protein coding	Tcruzi_8080	2	799
TcCLB.510131.40	1.445	8.728e-13	936.0	+	haloacid dehalogenase-like hydrolase, putative	protein coding	TcChr30-P	330131	331066
TcCLB.510691.70	1.442	3.615e-05	663.0	-	hypothetical protein, conserved	protein coding	TcChr34-P	82689	83351
TcCLB.504625.74	1.381	3.93e-05	291.0	-	hypothetical protein, conserved	protein coding	TcChr37-S	724889	725179
TcCLB.506893.80	1.365	0.0002498	564.0	+	monothiol glutaredoxin, putative	protein coding	TcChr33-S	508300	508863
TcCLB.511413.11	1.335	0.02164	3207.0	+	hypothetical protein, conserved (pseudogene)	protein coding	TcChr12-S	465982	469188
TcCLB.507851.40	1.318	2.219e-08	618.0	+	hypothetical protein, conserved	protein coding	TcChr22-P	558318	558935
TcCLB.506627.100	1.299	0.0001155	537.0	+	hypothetical protein, conserved	protein coding	TcChr8-P	99242	99778
TcCLB.507297.30	1.276	0.01201	1077.0	-	metacaspase, putative	protein coding	TcChr6-P	274933	276009
TcCLB.508537.10	1.265	0.001118	741.0	-	glyceraldehyde 3-phosphate dehydrogenase, cytosolic, putative	protein coding	TcChr38-S	228854	229594
TcCLB.506871.50	1.218	0.005482	1317.0	-	ubiquitin hydrolase, putative	protein coding	TcChr35-P	931305	932621
TcCLB.511037.20	1.188	6.704e-20	1563.0	+	L-2-hydroxyglutarate dehydrogenase, mitochondrial, putative	protein coding	TcChr37-S	473381	474943
TcCLB.506857.40	1.162	0.02095	1164.0	-	hypothetical protein, conserved	protein coding	TcChr13-S	162283	163446
TcCLB.506867.10	1.157	0.009843	1368.0	-	endonuclease G, putative	protein coding	TcChr12-S	277863	279230
TcCLB.510609.65	1.134	0.04723	300.0	+	u6 snrna-associated sm-like protein lsm3	protein coding	TcChr28-S	56599	56898
TcCLB.503617.15	1.133	0.04943	492.0	+	u6 snrna-associated sm-like protein lsm3	protein coding	TcChr28-P	57107	57598
TcCLB.511751.166	1.124	0.00804	990.0	+	Putative papain-like cysteine peptidase (DUF1796), putative	protein coding	TcChr32-S	468069	469058
TcCLB.508727.30	1.119	0.000621	990.0	+	TIGR00269 family protein, putative	protein coding	TcChr37-S	312131	313120
TcCLB.509769.66	1.107	1.501e-05	399.0	+	hypothetical protein, conserved	protein coding	TcChr22-S	603748	604146
TcCLB.503809.75	1.102	0.008929	396.0	-	hypothetical protein, conserved	protein coding	TcChr40-P	131759	132154
TcCLB.503639.30	1.101	0.001456	2274.0	+	hypothetical protein, conserved	protein coding	TcChr37-S	1322884	1325157
TcCLB.507639.100	1.092	0.008613	1011.0	-	phosphatidylinositol N-acetylglucosaminyltransferase subunit C, putative	protein coding	TcChr37-S	1129997	1131007
TcCLB.510181.150	1.09	3.24e-05	567.0	+	caltractin, putative	protein coding	TcChr37-S	1291226	1291792
TcCLB.510105.150	1.077	0.0001436	798.0	-	methyltransferase domain containing protein, putative	protein coding	TcChr4-S	114358	115155
TcCLB.511733.60	1.066	0.01953	1059.0	-	hypothetical protein, conserved	protein coding	TcChr32-S	772416	773474
TcCLB.507517.30	1.062	0.02322	981.0	+	hypothetical protein, conserved	protein coding	TcChr29-P	771614	772594
TcCLB.506649.64	1.058	0.01542	480.0	-	hypothetical protein, conserved	protein coding	TcChr8-S	312699	313178
TcCLB.506247.300	1.057	1.859e-11	471.0	+	hypothetical protein, conserved	protein coding	TcChr37-P	155124	155594
TcCLB.508539.20	1.056	0.01577	501.0	+	MICOS complex subunit MIC17, putative	protein coding	TcChr38-S	235419	235919
TcCLB.510357.120	1.053	0.04723	648.0	-	hypothetical protein, conserved	protein coding	TcChr41-P	2287584	2288231
TcCLB.506369.30	1.052	0.02532	1287.0	-	JmjC domain, hydroxylase, putative	protein coding	TcChr39-S	446043	447329
TcCLB.511165.50	1.047	0.00983	486.0	-	PA domain containing protein, putative	protein coding	TcChr27-P	340957	341442
TcCLB.504171.40	1.046	7.404e-09	498.0	+	Mechanosensitive ion channel MscS, putative	protein coding	TcChr37-S	394728	395225
TcCLB.506251.20	1.044	0.000621	1044.0	+	hypothetical protein, conserved	protein coding	TcChr37-S	219862	220905
TcCLB.509179.120	1.043	0.01542	384.0	-	hypothetical protein, conserved	protein coding	TcChr17-P	181915	182298
TcCLB.511705.20	1.04	0.008227	840.0	+	putative prolyl carboxypeptidase, putative	protein coding	TcChr35-S	662969	663808
TcCLB.508479.5	1.037	0.03761	960.0	+	glycine dehydrogenase (pseudogene), putative	protein coding	TcChr40-P	2008203	2009162
TcCLB.510357.60	1.037	0.03692	390.0	-	hypothetical protein, conserved	protein coding	TcChr41-P	2296852	2297241
TcCLB.504103.6	1.035	0.00201	591.0	+	non-canonical purine NTP pyrophosphatase, RdgB/HAM1 family, putative	protein coding	TcChr37-S	622197	622787
TcCLB.506247.420	1.035	0.004554	948.0	+	hypothetical protein, conserved	protein coding	TcChr37-P	176929	177876
TcCLB.510409.60	1.033	0.04584	1479.0	+	hypothetical protein, conserved	protein coding	TcChr11-S	430164	431642
TcCLB.508355.20	1.027	0.02971	486.0	+	hypothetical protein, conserved	protein coding	TcChr39-P	574953	575438
TcCLB.506247.355	1.025	0.01293	738.0	+	hypothetical protein, conserved	protein coding	TcChr37-P	163666	164403
TcCLB.506925.420	1.022	0.0005952	624.0	+	hypothetical protein, conserved	protein coding	TcChr39-S	224847	225470
TcCLB.503811.45	1.018	0.02128	456.0	-	hypothetical protein, conserved	protein coding	TcChr36-S	175606	176061
TcCLB.509065.36	1.016	0.03211	414.0	-	hypothetical protein, conserved	protein coding	TcChr32-P	787197	787610
TcCLB.508409.190	1.013	0.03462	825.0	-	FHA domain containing protein, putative	protein coding	TcChr36-P	85758	86582
TcCLB.509167.170	1.01	0.01127	981.0	-	tRNA (Guanine-1)-methyltransferase, putative	protein coding	TcChr32-S	821618	822598
TcCLB.507795.40	1.003	0.03763	306.0	-	hypothetical protein, conserved	protein coding	TcChr36-S	34978	35283

## Sheet: down_ko_vs_wt
Table S7.c: Complete list of DE genes in TcZC3H12 KO cell lines compared to wild type parasites.
gid_1	deseq_logfc_2	deseq_adjp_3	annotcdslength_4	strand_5	annotgeneproduct_6	genetype_7	chromosome_8	start_9	end_10
TcCLB.506153.20	-2.13	0.0001284	1137.0	-	amino acid transporter, putative	protein coding	TcChr12-P	453869	455005
TcCLB.506053.10	-1.883	1.855e-10	1347.0	-	amino acid transporter, putative	protein coding	TcChr12-P	456634	457980
TcCLB.503733.80	-1.864	4.775e-20	6555.0	-	hypothetical protein, conserved	protein coding	TcChr19-P	257683	264237
TcCLB.504173.40	-1.849	1.952e-06	852.0	+	hypothetical protein	protein coding	TcChr31-P	428037	428888
TcCLB.506153.10	-1.787	3.209e-08	1347.0	-	amino acid transporter, putative	protein coding	TcChr12-P	451352	452698
TcCLB.506825.40	-1.663	0.001118	1548.0	+	hypothetical protein, conserved	protein coding	TcChr27-S	674103	675650
TcCLB.504173.60	-1.509	1.737e-08	2664.0	+	RING-variant domain containing protein, putative	protein coding	TcChr31-P	432562	435225
TcCLB.507659.30	-1.352	0.02282	1032.0	+	amino acid transporter, putative (fragment)	protein coding	TcChr31-P	443612	444643
TcCLB.507659.10	-1.27	7.976e-05	843.0	+	hypothetical protein, conserved	protein coding	TcChr31-P	438860	439702
TcCLB.504165.10	-1.199	0.004981	1014.0	+	hypothetical protein, conserved	protein coding	TcChr29-S	99563	100576
TcCLB.511185.150	-1.196	0.02546	6741.0	+	hypothetical protein, conserved (pseudogene)	protein coding	Tcruzi_8618	37483	44223
TcCLB.509645.30	-1.192	0.02397	1074.0	+	hypothetical protein, conserved	protein coding	TcChr37-S	1009684	1010757
TcCLB.509701.10	-1.166	0.001913	2064.0	+	trifunctional enzyme alpha subunit, mitochondrial precursor-like protein, putative	protein coding	TcChr29-S	101482	103545
TcCLB.506551.10	-1.142	3.03e-12	1854.0	-	protein associated with differentiation 8, putative	protein coding	TcChr27-S	202017	203870
TcCLB.408573.9	-1.103	0.0376	1587.0	+	hypothetical protein, conserved (fragment)	protein coding	TcChr24-S	309217	310804
TcCLB.510519.40	-1.096	0.008874	1581.0	-	protein kinase PK4, putative	protein coding	TcChr10-P	431538	433118
TcCLB.506863.40	-1.092	0.01341	945.0	+	hypothetical protein, conserved	protein coding	TcChr13-S	434392	435336
TcCLB.506717.219	-1.089	0.03981	1956.0	+	GMP synthase (pseudogene), putative	protein coding	TcChr2-S	146096	148053
TcCLB.508799.270	-1.049	4.461e-08	1797.0	-	protein associated with differentiation 8, putative	protein coding	TcChr27-P	214056	215852
TcCLB.506401.330	-1.038	0.01513	987.0	-	hypothetical protein, conserved	protein coding	TcChr19-S	380382	381368
